# Supplementary material for: Emergence of novel domains in proteins
Source: BMC Evol Biol. 2013 Feb 20;13:47. doi: 10.1186/1471-2148-13-47 (PMC3599535; doi:10.1186/1471-2148-13-47)
Supplement: Additional file 2 — Additional Pfam annotations for proteins containing Pfam domains of different age, including Clan Accession number, Clan Identifier and Pfam Description. [file 1471-2148-13-47-S2.xls]

## Sheet: data
Pfam AC	Ensembl protein ID	order	length	dN/dS	dN	dS	Age	Clan AC	Clan ID	Pfam ID	Pfam Des
PF09307	ENSP00000009530	0	111	0.06	0.13	2.12	Vertebrates	\N	\N	MHC2-interact	CLIP, MHC2 interacting
PF08831	ENSP00000009530	1	70	0.25	0.19	0.78	Vertebrates	\N	\N	MHCassoc_trimer	Class II MHC-associated invariant chain trimerisation domain
PF00086	ENSP00000009530	2	58	0.03	0.08	2.88	Old	\N	\N	Thyroglobulin_1	Thyroglobulin type-1 repeat
PF00047	ENSP00000011653	0	77	0.41	0.44	1.07	Old	CL0011	Ig	ig	Immunoglobulin domain
PF05790	ENSP00000011653	1	78	0.58	12.98	22.37	Vertebrates	CL0011	Ig	C2-set	Immunoglobulin C2-set domain
PF09191	ENSP00000011653	2	107	0.44	0.35	0.8	Mammals	\N	\N	CD4-extracel	CD4, extracellular
PF05790	ENSP00000011653	3	73	0.42	0.37	0.88	Vertebrates	CL0011	Ig	C2-set	Immunoglobulin C2-set domain
PF00595	ENSP00000191922	0	77	0	0.01	6.48	Old	CL0466	PDZ-like	PDZ	PDZ domain (Also known as DHR or GLGF)
PF00595	ENSP00000191922	1	77	0.04	0.03	0.72	Old	CL0466	PDZ-like	PDZ	PDZ domain (Also known as DHR or GLGF)
PF09007	ENSP00000191922	2	40	0	0.01	11.4	Vertebrates	\N	\N	EBP50_C-term	EBP50, C-terminal
PF10608	ENSP00000194900	0	99	0.06	0.02	0.4	Vertebrates	\N	\N	MAGUK_N_PEST	Polyubiquitination (PEST) N-terminal domain of MAGUK
PF00595	ENSP00000194900	1	84	0	0	0.32	Old	CL0466	PDZ-like	PDZ	PDZ domain (Also known as DHR or GLGF)
PF00595	ENSP00000194900	2	84	0	0	0.32	Old	CL0466	PDZ-like	PDZ	PDZ domain (Also known as DHR or GLGF)
PF10600	ENSP00000194900	3	74	0.02	0.01	0.52	Vertebrates	\N	\N	PDZ_assoc	PDZ-associated domain of NMDA receptors
PF00595	ENSP00000194900	4	78	0	0	0.41	Old	CL0466	PDZ-like	PDZ	PDZ domain (Also known as DHR or GLGF)
PF07653	ENSP00000194900	5	64	0	0	3.14	Old	CL0010	SH3	SH3_2	Variant SH3 domain
PF00625	ENSP00000194900	6	102	0	0	0.42	Old	CL0023	P-loop_NTPase	Guanylate_kin	Guanylate kinase
PF01352	ENSP00000196548	0	40	0	0.04	43.75	Vertebrates	\N	\N	KRAB	KRAB box
PF00096	ENSP00000196548	1	22	0	0	2.96	Old	CL0361	C2H2-zf	zf-C2H2	Zinc finger, C2H2 type
PF00096	ENSP00000196548	2	22	0	0	4.18	Old	CL0361	C2H2-zf	zf-C2H2	Zinc finger, C2H2 type
PF00096	ENSP00000196548	3	22	0	0.13	30.67	Old	CL0361	C2H2-zf	zf-C2H2	Zinc finger, C2H2 type
PF00096	ENSP00000196548	4	22	0	0	2.12	Old	CL0361	C2H2-zf	zf-C2H2	Zinc finger, C2H2 type
PF00096	ENSP00000196548	5	22	0	0	2.17	Old	CL0361	C2H2-zf	zf-C2H2	Zinc finger, C2H2 type
PF00096	ENSP00000196548	6	22	0	0.05	49.48	Old	CL0361	C2H2-zf	zf-C2H2	Zinc finger, C2H2 type
PF00084	ENSP00000205948	0	56	0.12	0.11	0.93	Old	\N	\N	Sushi	Sushi domain (SCR repeat)
PF00084	ENSP00000205948	1	53	0.25	0.15	0.59	Old	\N	\N	Sushi	Sushi domain (SCR repeat)
PF00084	ENSP00000205948	2	58	0	0.23	60.25	Old	\N	\N	Sushi	Sushi domain (SCR repeat)
PF00084	ENSP00000205948	3	55	0.25	0.25	1	Old	\N	\N	Sushi	Sushi domain (SCR repeat)
PF09014	ENSP00000205948	4	84	0.06	0.12	2.19	Vertebrates	\N	\N	Sushi_2	Beta-2-glycoprotein-1 fifth domain
PF01352	ENSP00000219091	0	38	0.01	0.06	4.37	Vertebrates	\N	\N	KRAB	KRAB box
PF00096	ENSP00000219091	1	22	0.04	0.04	0.97	Old	CL0361	C2H2-zf	zf-C2H2	Zinc finger, C2H2 type
PF00096	ENSP00000219091	2	22	0	0.02	19.05	Old	CL0361	C2H2-zf	zf-C2H2	Zinc finger, C2H2 type
PF00096	ENSP00000219091	3	22	0.03	0.04	1.23	Old	CL0361	C2H2-zf	zf-C2H2	Zinc finger, C2H2 type
PF00096	ENSP00000219091	4	22	0	0.03	9.48	Old	CL0361	C2H2-zf	zf-C2H2	Zinc finger, C2H2 type
PF00096	ENSP00000219091	5	22	0	0.01	4.99	Old	CL0361	C2H2-zf	zf-C2H2	Zinc finger, C2H2 type
PF00096	ENSP00000219091	6	22	0	0	4.83	Old	CL0361	C2H2-zf	zf-C2H2	Zinc finger, C2H2 type
PF00096	ENSP00000219091	7	22	0	0.02	17.14	Old	CL0361	C2H2-zf	zf-C2H2	Zinc finger, C2H2 type
PF04732	ENSP00000221166	0	88	0	0.01	4.69	Vertebrates	\N	\N	Filament_head	Intermediate filament head (DNA binding) region
PF00038	ENSP00000221166	1	311	0.01	0	0.77	Old	\N	\N	Filament	Intermediate filament protein
PF04732	ENSP00000221169	0	79	0.01	0.01	0.77	Vertebrates	\N	\N	Filament_head	Intermediate filament head (DNA binding) region
PF00038	ENSP00000221169	1	310	0	0	3.85	Old	\N	\N	Filament	Intermediate filament protein
PF04709	ENSP00000221496	0	430	0.14	0.24	1.7	Vertebrates	\N	\N	AMH_N	Anti-Mullerian hormone, N terminal region
PF00019	ENSP00000221496	1	101	0.01	0.02	3.07	Old	CL0079	Cystine-knot	TGF_beta	Transforming growth factor beta like domain
PF00046	ENSP00000221996	0	56	0	0	3.34	Old	CL0123	HTH	Homeobox	Homeobox domain
PF03529	ENSP00000221996	1	86	0.01	0.03	2.51	Vertebrates	\N	\N	TF_Otx	Otx1 transcription factor
PF01352	ENSP00000223459	0	40	0.05	0.05	1.04	Vertebrates	\N	\N	KRAB	KRAB box
PF00096	ENSP00000223459	1	22	0	0.04	41.24	Old	CL0361	C2H2-zf	zf-C2H2	Zinc finger, C2H2 type
PF01835	ENSP00000223642	0	257	0.12	0.1	0.88	Old	CL0159	E-set	A2M_N	MG2 domain
PF07703	ENSP00000223642	1	147	0.25	0.12	0.48	Old	\N	\N	A2M_N_2	Alpha-2-macroglobulin family N-terminal region
PF01821	ENSP00000223642	2	34	0.04	0.24	5.24	Vertebrates	\N	\N	ANATO	Anaphylotoxin-like domain
PF00207	ENSP00000223642	3	87	0.2	0.07	0.37	Old	CL0011	Ig	A2M	Alpha-2-macroglobulin family
PF07678	ENSP00000223642	4	251	0.17	0.12	0.71	Old	CL0059	6_Hairpin	A2M_comp	A-macroglobulin complement component
PF07677	ENSP00000223642	5	90	0.04	0.04	1.08	Old	\N	\N	A2M_recep	A-macroglobulin receptor
PF01759	ENSP00000223642	6	110	0.15	0.13	0.84	Old	CL0353	TIMP-like	NTR	UNC-6/NTR/C345C module
PF04732	ENSP00000224237	0	95	0.01	0.03	2.29	Vertebrates	\N	\N	Filament_head	Intermediate filament head (DNA binding) region
PF00038	ENSP00000224237	1	308	0.01	0.01	0.47	Old	\N	\N	Filament	Intermediate filament protein
PF04814	ENSP00000225893	0	181	0.01	0.01	0.74	Old	\N	\N	HNF-1_N	Hepatocyte nuclear factor 1 (HNF-1), N terminus
PF04812	ENSP00000225893	1	237	0.07	0.03	0.37	Vertebrates	\N	\N	HNF-1B_C	Hepatocyte nuclear factor 1 (HNF-1), beta isoform C terminus
PF00525	ENSP00000227251	0	58	0.01	0.02	2.07	Vertebrates	\N	\N	Crystallin	Alpha crystallin A chain, N terminal
PF00011	ENSP00000227251	1	95	0	0	3.05	Old	CL0190	HSP20	HSP20	Hsp20/alpha crystallin family
PF01586	ENSP00000228641	0	90	0.02	0.01	0.34	Vertebrates	\N	\N	Basic	Myogenic Basic domain
PF00010	ENSP00000228641	1	51	0	0	0.53	Old	\N	\N	HLH	Helix-loop-helix DNA-binding domain
PF01586	ENSP00000228644	0	82	0.05	0.04	0.86	Vertebrates	\N	\N	Basic	Myogenic Basic domain
PF00010	ENSP00000228644	1	51	0	0	3.24	Old	\N	\N	HLH	Helix-loop-helix DNA-binding domain
PF02155	ENSP00000231509	0	374	0.23	0.07	0.32	Vertebrates	\N	\N	GCR	Glucocorticoid receptor
PF00105	ENSP00000231509	1	76	0	0	4.69	Old	\N	\N	zf-C4	Zinc finger, C4 type (two domains)
PF00104	ENSP00000231509	2	188	0.07	0.02	0.35	Old	\N	\N	Hormone_recep	Ligand-binding domain of nuclear hormone receptor
PF04731	ENSP00000231656	0	134	0.24	0.1	0.42	Vertebrates	\N	\N	Caudal_act	Caudal like protein activation region
PF00046	ENSP00000231656	1	56	0	0	4.14	Old	CL0123	HTH	Homeobox	Homeobox domain
PF02208	ENSP00000240123	0	47	0.02	0.01	0.44	Vertebrates	\N	\N	Sorb	Sorbin homologous domain
PF00018	ENSP00000240123	1	54	0.01	0.01	1	Old	CL0010	SH3	SH3_1	SH3 domain
PF00018	ENSP00000240123	2	56	0.01	0.05	6.56	Old	CL0010	SH3	SH3_1	SH3 domain
PF00018	ENSP00000240123	3	56	0	0	3.47	Old	CL0010	SH3	SH3_1	SH3 domain
PF01586	ENSP00000241651	0	80	0.06	0.03	0.6	Vertebrates	\N	\N	Basic	Myogenic Basic domain
PF00010	ENSP00000241651	1	51	0	0	2.3	Old	\N	\N	HLH	Helix-loop-helix DNA-binding domain
PF08466	ENSP00000243457	0	46	0	0	2.88	Vertebrates	\N	\N	IRK_N	Inward rectifier potassium channel N-terminal
PF01007	ENSP00000243457	1	332	0.01	0	0.79	Old	CL0030	Ion_channel	IRK	Inward rectifier potassium channel
PF01835	ENSP00000245907	0	259	0.12	0.16	1.27	Old	CL0159	E-set	A2M_N	MG2 domain
PF07703	ENSP00000245907	1	148	0.04	0.11	3.15	Old	\N	\N	A2M_N_2	Alpha-2-macroglobulin family N-terminal region
PF01821	ENSP00000245907	2	35	0.03	0.21	6.34	Vertebrates	\N	\N	ANATO	Anaphylotoxin-like domain
PF00207	ENSP00000245907	3	96	0.05	0.07	1.25	Old	CL0011	Ig	A2M	Alpha-2-macroglobulin family
PF10569	ENSP00000245907	4	30	0	0.02	16.52	Old	\N	\N	Thiol-ester_cl	Alpha-macro-globulin thiol-ester bond-forming region
PF07678	ENSP00000245907	5	233	0.13	0.09	0.71	Old	CL0059	6_Hairpin	A2M_comp	A-macroglobulin complement component
PF07677	ENSP00000245907	6	95	0.12	0.1	0.82	Old	\N	\N	A2M_recep	A-macroglobulin receptor
PF01759	ENSP00000245907	7	110	0.14	0.16	1.13	Old	CL0353	TIMP-like	NTR	UNC-6/NTR/C345C module
PF09263	ENSP00000248633	0	85	0.18	0.08	0.46	Vertebrates	\N	\N	PEX-2N	Peroxisome biogenesis factor 1, N-terminal
PF09262	ENSP00000248633	1	76	0.08	0.06	0.78	Old	CL0402	Cdc48_2-like	PEX-1N	Peroxisome biogenesis factor 1, N-terminal
PF00004	ENSP00000248633	2	203	0.16	0.11	0.68	Old	CL0023	P-loop_NTPase	AAA	ATPase family associated with various cellular activities (AAA)
PF00004	ENSP00000248633	3	184	0.04	0.02	0.66	Old	CL0023	P-loop_NTPase	AAA	ATPase family associated with various cellular activities (AAA)
PF04617	ENSP00000249499	0	257	0.19	0.07	0.37	Vertebrates	\N	\N	Hox9_act	Hox9 activation region
PF00046	ENSP00000249499	1	56	0	0	0.22	Old	CL0123	HTH	Homeobox	Homeobox domain
PF01586	ENSP00000250003	0	108	0.05	0.04	0.79	Vertebrates	\N	\N	Basic	Myogenic Basic domain
PF00010	ENSP00000250003	1	51	0	0	3.15	Old	\N	\N	HLH	Helix-loop-helix DNA-binding domain
PF04589	ENSP00000254325	0	161	0.09	0.08	0.88	Vertebrates	\N	\N	RFX1_trans_act	RFX1 transcription activation region
PF02257	ENSP00000254325	1	81	0.01	0.02	2.78	Old	CL0123	HTH	RFX_DNA_binding	RFX DNA-binding domain
PF08558	ENSP00000254942	0	188	0.1	0.02	0.26	Vertebrates	\N	\N	TRF	Telomere repeat binding factor (TRF)
PF00249	ENSP00000254942	1	48	0.11	0.04	0.34	Old	CL0123	HTH	Myb_DNA-binding	Myb-like DNA-binding domain
PF08487	ENSP00000256861	0	114	0.23	0.12	0.52	Old	CL0029	Cupin	VIT	Vault protein inter-alpha-trypsin domain
PF00092	ENSP00000256861	1	183	0.09	0.11	1.2	Old	CL0128	vWA-like	VWA	von Willebrand factor type A domain
PF06668	ENSP00000256861	2	194	0.16	0.12	0.77	Vertebrates	\N	\N	ITI_HC_C	Inter-alpha-trypsin inhibitor heavy chain C-terminus
PF04814	ENSP00000257555	0	175	0.02	0.02	0.88	Old	\N	\N	HNF-1_N	Hepatocyte nuclear factor 1 (HNF-1), N terminus
PF04812	ENSP00000257555	1	257	0.01	0.02	2.72	Vertebrates	\N	\N	HNF-1B_C	Hepatocyte nuclear factor 1 (HNF-1), beta isoform C terminus
PF04813	ENSP00000257555	2	88	0.05	0.06	1.16	Vertebrates	\N	\N	HNF-1A_C	Hepatocyte nuclear factor 1 (HNF-1), alpha isoform C terminus
PF10421	ENSP00000257570	0	186	0.13	0.14	1.14	Vertebrates	\N	\N	OAS1_C	2'-5'-oligoadenylate synthetase 1, domain 2, C-terminus
PF00240	ENSP00000257570	1	68	0.02	0.34	15.66	Old	CL0072	Ubiquitin	ubiquitin	Ubiquitin family
PF10513	ENSP00000258484	0	143	0	0	0.22	Old	\N	\N	EPL1	Enhancer of polycomb-like
PF06752	ENSP00000258484	1	230	0.09	0.01	0.14	Vertebrates	\N	\N	E_Pc_C	Enhancer of Polycomb C-terminus
PF01114	ENSP00000259938	0	39	0.34	0.29	0.86	Old	\N	\N	Colipase	Colipase, N-terminal domain
PF02740	ENSP00000259938	1	44	0	0.1	99.21	Vertebrates	\N	\N	Colipase_C	Colipase, C-terminal domain
PF09060	ENSP00000261681	0	48	0	0.04	37.63	Vertebrates	\N	\N	L27_N	L27_N
PF00595	ENSP00000261681	1	77	0	0	3.54	Old	CL0466	PDZ-like	PDZ	PDZ domain (Also known as DHR or GLGF)
PF07653	ENSP00000261681	2	66	0	0	0.39	Old	CL0010	SH3	SH3_2	Variant SH3 domain
PF00625	ENSP00000261681	3	106	0.02	0.01	0.47	Old	CL0023	P-loop_NTPase	Guanylate_kin	Guanylate kinase
PF08758	ENSP00000261769	0	89	0.09	0.27	2.93	Vertebrates	CL0159	E-set	Cadherin_pro	Cadherin prodomain like
PF00028	ENSP00000261769	1	94	0.09	0.08	0.86	Old	CL0159	E-set	Cadherin	Cadherin domain
PF00028	ENSP00000261769	2	99	0.1	0.08	0.84	Old	CL0159	E-set	Cadherin	Cadherin domain
PF00028	ENSP00000261769	3	98	0.27	0.21	0.77	Old	CL0159	E-set	Cadherin	Cadherin domain
PF00028	ENSP00000261769	4	95	0.02	0.08	4.63	Old	CL0159	E-set	Cadherin	Cadherin domain
PF00028	ENSP00000261769	5	88	0.17	0.17	0.99	Old	CL0159	E-set	Cadherin	Cadherin domain
PF01049	ENSP00000261769	6	147	0.01	0.02	2.11	Old	\N	\N	Cadherin_C	Cadherin cytoplasmic region
PF10363	ENSP00000261778	0	380	0.33	0.14	0.44	Vertebrates	CL0020	TPR	DUF2435	Protein of unknown function (DUF2435)
PF10304	ENSP00000261778	1	36	0.03	0.11	3.56	Old	\N	\N	DUF2411	Domain of unknown function (DUF2411)
PF02135	ENSP00000262367	0	84	0	0	0.12	Old	\N	\N	zf-TAZ	TAZ zinc finger
PF02172	ENSP00000262367	1	80	0	0	4.43	Old	\N	\N	KIX	KIX domain
PF00439	ENSP00000262367	2	86	0	0	1.02	Old	\N	\N	Bromodomain	Bromodomain
PF06001	ENSP00000262367	3	60	0	0	0.85	Old	\N	\N	DUF902	Domain of Unknown Function (DUF902)
PF00569	ENSP00000262367	5	41	0	0.01	5.1	Old	CL0006	C1	ZZ	Zinc finger, ZZ type
PF02135	ENSP00000262367	6	79	0	0	3.76	Old	\N	\N	zf-TAZ	TAZ zinc finger
PF09030	ENSP00000262367	7	99	0.01	0.02	1.99	Vertebrates	\N	\N	Creb_binding	Creb binding
PF03528	ENSP00000262477	0	110	0.01	0.01	0.74	Vertebrates	\N	\N	Rabaptin	Rabaptin
PF03528	ENSP00000262477	1	150	0.01	0.02	1.12	Vertebrates	\N	\N	Rabaptin	Rabaptin
PF09311	ENSP00000262477	2	195	0.04	0.04	1.02	Old	CL0020	TPR	Rab5-bind	Rabaptin-like protein
PF00595	ENSP00000262613	0	77	0.01	0.02	1.82	Old	CL0466	PDZ-like	PDZ	PDZ domain (Also known as DHR or GLGF)
PF00595	ENSP00000262613	1	77	0.02	0.03	1.15	Old	CL0466	PDZ-like	PDZ	PDZ domain (Also known as DHR or GLGF)
PF09007	ENSP00000262613	2	40	0	0.02	24.86	Vertebrates	\N	\N	EBP50_C-term	EBP50, C-terminal
PF09040	ENSP00000262623	0	40	0.01	0.04	5.5	Mammals	\N	\N	H-K_ATPase_N	Gastric H+/K+-ATPase, N terminal domain
PF00690	ENSP00000262623	1	83	0	0.02	20.35	Old	\N	\N	Cation_ATPase_N	Cation transporter/ATPase, N-terminus
PF00122	ENSP00000262623	2	231	0	0.01	1.83	Old	\N	\N	E1-E2_ATPase	E1-E2 ATPase
PF00702	ENSP00000262623	3	368	0.01	0.01	0.85	Old	CL0137	HAD	Hydrolase	haloacid dehalogenase-like hydrolase
PF00689	ENSP00000262623	4	210	0.02	0.01	0.88	Old	\N	\N	Cation_ATPase_C	Cation transporting ATPase, C-terminus
PF00989	ENSP00000262901	0	103	0	0	2.03	Old	CL0183	PAS_Fold	PAS	PAS fold
PF08447	ENSP00000262901	1	87	0	0.01	2.39	Old	CL0183	PAS_Fold	PAS_3	PAS fold
PF06621	ENSP00000262901	2	310	0.05	0.03	0.64	Vertebrates	\N	\N	SIM_C	Single-minded protein C-terminus
PF10513	ENSP00000263062	0	143	0.01	0	0.34	Old	\N	\N	EPL1	Enhancer of polycomb-like
PF06752	ENSP00000263062	1	231	0.17	0.05	0.28	Vertebrates	\N	\N	E_Pc_C	Enhancer of Polycomb C-terminus
PF02135	ENSP00000263253	0	84	0	0	0.32	Old	\N	\N	zf-TAZ	TAZ zinc finger
PF02172	ENSP00000263253	1	80	0	0	0.57	Old	\N	\N	KIX	KIX domain
PF00439	ENSP00000263253	2	86	0.01	0	0.65	Old	\N	\N	Bromodomain	Bromodomain
PF06001	ENSP00000263253	3	60	0	0	0.99	Old	\N	\N	DUF902	Domain of Unknown Function (DUF902)
PF00569	ENSP00000263253	5	41	0	0	0.51	Old	CL0006	C1	ZZ	Zinc finger, ZZ type
PF02135	ENSP00000263253	6	79	0	0	4.48	Old	\N	\N	zf-TAZ	TAZ zinc finger
PF09030	ENSP00000263253	7	116	0.28	0.05	0.16	Vertebrates	\N	\N	Creb_binding	Creb binding
PF02518	ENSP00000264331	0	148	0	0	0.33	Old	CL0025	His_Kinase_A	HATPase_c	Histidine kinase-, DNA gyrase B-, and HSP90-like ATPase
PF00204	ENSP00000264331	1	160	0.01	0	0.27	Old	\N	\N	DNA_gyraseB	DNA gyrase B
PF00521	ENSP00000264331	2	467	0.01	0.01	0.51	Old	\N	\N	DNA_topoisoIV	DNA gyrase/topoisomerase IV, subunit A
PF08070	ENSP00000264331	3	103	0.13	0.04	0.29	Vertebrates	\N	\N	DTHCT	DTHCT (NUC029) region
PF00498	ENSP00000265433	0	76	0.12	0.09	0.76	Old	CL0357	SMAD-FHA	FHA	FHA domain
PF08599	ENSP00000265433	1	64	0.02	0.05	2.27	Vertebrates	\N	\N	Nbs1_C	DNA damage repair protein Nbs1
PF07531	ENSP00000265814	0	95	0	0	0.24	Old	\N	\N	TAFH	NHR1 homology to TAF
PF08788	ENSP00000265814	1	66	0	0	4.23	Vertebrates	\N	\N	NHR2	NHR2 domain like
PF01753	ENSP00000265814	2	36	0	0	4.62	Old	CL0175	TRASH	zf-MYND	MYND finger
PF08198	ENSP00000266732	0	48	0	0	3.04	Vertebrates	\N	\N	Thymopoietin	Thymopoietin protein
PF03020	ENSP00000266732	1	42	0.1	0.04	0.38	Old	CL0306	HeH	LEM	LEM domain
PF01858	ENSP00000267163	0	200	0.05	0.03	0.58	Old	CL0065	Cyclin	RB_A	Retinoblastoma-associated protein A domain
PF01857	ENSP00000267163	1	121	0.02	0.02	0.9	Old	CL0065	Cyclin	RB_B	Retinoblastoma-associated protein B domain
PF08934	ENSP00000267163	2	159	0.06	0.03	0.41	Vertebrates	\N	\N	Rb_C	Rb C-terminal domain
PF08758	ENSP00000268613	0	86	0.05	0.07	1.25	Vertebrates	CL0159	E-set	Cadherin_pro	Cadherin prodomain like
PF00028	ENSP00000268613	1	93	0.15	0.06	0.39	Old	CL0159	E-set	Cadherin	Cadherin domain
PF00028	ENSP00000268613	2	104	0.01	0	0.51	Old	CL0159	E-set	Cadherin	Cadherin domain
PF00028	ENSP00000268613	3	101	0	0	1.19	Old	CL0159	E-set	Cadherin	Cadherin domain
PF00028	ENSP00000268613	4	93	0.03	0.03	1.02	Old	CL0159	E-set	Cadherin	Cadherin domain
PF00028	ENSP00000268613	5	92	0	0.01	12.68	Old	CL0159	E-set	Cadherin	Cadherin domain
PF07531	ENSP00000268679	0	95	0	0.01	2.4	Old	\N	\N	TAFH	NHR1 homology to TAF
PF08788	ENSP00000268679	1	66	0.01	0.07	4.97	Vertebrates	\N	\N	NHR2	NHR2 domain like
PF01753	ENSP00000268679	2	36	0.01	0.02	4.12	Old	CL0175	TRASH	zf-MYND	MYND finger
PF08758	ENSP00000269141	0	92	0.07	0.04	0.63	Vertebrates	CL0159	E-set	Cadherin_pro	Cadherin prodomain like
PF00028	ENSP00000269141	1	94	0.01	0.01	0.36	Old	CL0159	E-set	Cadherin	Cadherin domain
PF00028	ENSP00000269141	2	101	0.01	0.01	0.67	Old	CL0159	E-set	Cadherin	Cadherin domain
PF00028	ENSP00000269141	3	102	0.01	0.01	0.98	Old	CL0159	E-set	Cadherin	Cadherin domain
PF00028	ENSP00000269141	4	94	0	0.01	1.24	Old	CL0159	E-set	Cadherin	Cadherin domain
PF00028	ENSP00000269141	5	93	0.01	0.01	1.33	Old	CL0159	E-set	Cadherin	Cadherin domain
PF01049	ENSP00000269141	6	157	0.01	0.01	1.01	Old	\N	\N	Cadherin_C	Cadherin cytoplasmic region
PF05349	ENSP00000269216	0	228	0.02	0.04	2.06	Vertebrates	\N	\N	GATA-N	GATA-type transcription activator, N-terminal
PF00320	ENSP00000269216	1	34	0	0.01	7.78	Old	CL0167	Zn_Beta_Ribbon	GATA	GATA zinc finger
PF00320	ENSP00000269216	2	34	0	0	2.43	Old	CL0167	Zn_Beta_Ribbon	GATA	GATA zinc finger
PF03954	ENSP00000269299	0	137	0.18	0.14	0.77	Mammals	\N	\N	Lectin_N	Hepatic lectin, N-terminal domain
PF00059	ENSP00000269299	1	108	0.05	0.1	1.92	Old	CL0056	C_Lectin	Lectin_C	Lectin C-type domain
PF10524	ENSP00000269778	0	45	0	0	4.34	Old	\N	\N	NfI_DNAbd_pre-N	Nuclear factor I protein pre-N-terminus
PF03165	ENSP00000269778	1	107	0	0.02	22.35	Old	CL0263	His-Me_finger	MH1	MH1 domain
PF00859	ENSP00000269778	2	222	0.04	0.05	1.25	Vertebrates	\N	\N	CTF_NFI	CTF/NF-I family transcription modulation region
PF08487	ENSP00000273283	0	117	0.13	0.09	0.7	Old	CL0029	Cupin	VIT	Vault protein inter-alpha-trypsin domain
PF00092	ENSP00000273283	1	183	0.18	0.09	0.48	Old	CL0128	vWA-like	VWA	von Willebrand factor type A domain
PF06668	ENSP00000273283	2	187	0.13	0.1	0.76	Vertebrates	\N	\N	ITI_HC_C	Inter-alpha-trypsin inhibitor heavy chain C-terminus
PF01352	ENSP00000275423	0	40	0	0.09	80.63	Vertebrates	\N	\N	KRAB	KRAB box
PF00096	ENSP00000275423	10	22	0	0	2.65	Old	CL0361	C2H2-zf	zf-C2H2	Zinc finger, C2H2 type
PF00096	ENSP00000275423	11	22	0	0	3.21	Old	CL0361	C2H2-zf	zf-C2H2	Zinc finger, C2H2 type
PF00096	ENSP00000275423	1	22	0.24	7.9	32.58	Old	CL0361	C2H2-zf	zf-C2H2	Zinc finger, C2H2 type
PF00096	ENSP00000275423	12	22	0.06	0.09	1.64	Old	CL0361	C2H2-zf	zf-C2H2	Zinc finger, C2H2 type
PF00096	ENSP00000275423	2	22	0.01	0.67	123.25	Old	CL0361	C2H2-zf	zf-C2H2	Zinc finger, C2H2 type
PF00096	ENSP00000275423	3	22	0	0.37	103.32	Old	CL0361	C2H2-zf	zf-C2H2	Zinc finger, C2H2 type
PF00096	ENSP00000275423	4	22	0	0.57	119.2	Old	CL0361	C2H2-zf	zf-C2H2	Zinc finger, C2H2 type
PF00096	ENSP00000275423	5	22	0.03	0.18	5.69	Old	CL0361	C2H2-zf	zf-C2H2	Zinc finger, C2H2 type
PF00096	ENSP00000275423	6	22	0.04	0.44	11.16	Old	CL0361	C2H2-zf	zf-C2H2	Zinc finger, C2H2 type
PF00096	ENSP00000275423	7	22	0.01	0.87	124.12	Old	CL0361	C2H2-zf	zf-C2H2	Zinc finger, C2H2 type
PF00096	ENSP00000275423	8	22	0.79	0.72	0.91	Old	CL0361	C2H2-zf	zf-C2H2	Zinc finger, C2H2 type
PF00096	ENSP00000275423	9	22	0	0	2.6	Old	CL0361	C2H2-zf	zf-C2H2	Zinc finger, C2H2 type
PF01530	ENSP00000276480	0	30	0.03	0.02	0.48	Old	\N	\N	zf-C2HC	Zinc finger, C2HC type
PF01530	ENSP00000276480	1	30	0	0	0.28	Old	\N	\N	zf-C2HC	Zinc finger, C2HC type
PF08474	ENSP00000276480	2	238	0.18	0.07	0.39	Vertebrates	\N	\N	MYT1	Myelin transcription factor 1
PF01530	ENSP00000276480	3	30	0	0	1.64	Old	\N	\N	zf-C2HC	Zinc finger, C2HC type
PF01530	ENSP00000276480	4	30	0	0	1.98	Old	\N	\N	zf-C2HC	Zinc finger, C2HC type
PF01530	ENSP00000276480	5	30	0	0.02	10.71	Old	\N	\N	zf-C2HC	Zinc finger, C2HC type
PF01530	ENSP00000276480	6	30	0	0	0.69	Old	\N	\N	zf-C2HC	Zinc finger, C2HC type
PF10613	ENSP00000279593	0	63	0.02	0.02	0.74	Old	CL0177	PBP	Lig_chan-Glu_bd	Ligated ion channel L-glutamate- and glycine-binding site
PF00060	ENSP00000279593	1	284	0	0	0.36	Old	CL0030	Ion_channel	Lig_chan	Ligand-gated ion channel
PF10565	ENSP00000279593	2	642	0.01	0.01	0.7	Vertebrates	\N	\N	NMDAR2_C	N-methyl D-aspartate receptor 2B3 C-terminus
PF04553	ENSP00000282388	0	108	0.08	0.07	0.93	Vertebrates	\N	\N	Tis11B_N	Tis11B like protein, N terminus
PF00642	ENSP00000282388	1	26	0	0	3.41	Old	\N	\N	zf-CCCH	Zinc finger C-x8-C-x5-C-x3-H type (and similar)
PF00642	ENSP00000282388	2	26	0	0	2.68	Old	\N	\N	zf-CCCH	Zinc finger C-x8-C-x5-C-x3-H type (and similar)
PF01094	ENSP00000282753	0	408	0.01	0.01	0.68	Old	CL0144	Periplas_BP	ANF_receptor	Receptor family ligand binding region
PF07562	ENSP00000282753	1	52	0.02	0.02	1.55	Old	\N	\N	NCD3G	Nine Cysteines Domain of family 3 GPCR
PF00003	ENSP00000282753	2	249	0	0	0.81	Old	\N	\N	7tm_3	7 transmembrane sweet-taste receptor of 3 GCPR
PF10606	ENSP00000282753	3	50	0.01	0.01	1.74	Vertebrates	\N	\N	GluR_Homer-bdg	Homer-binding domain of metabotropic glutamate receptor
PF02177	ENSP00000284981	0	164	0.02	0.01	0.72	Old	\N	\N	APP_N	Amyloid A4 N-terminal heparin-binding
PF00014	ENSP00000284981	1	52	0.02	0.01	0.37	Old	CL0454	Protease_inhib	Kunitz_BPTI	Kunitz/Bovine pancreatic trypsin inhibitor domain
PF03494	ENSP00000284981	2	38	0.08	0.05	0.65	Vertebrates	\N	\N	Beta-APP	Beta-amyloid peptide (beta-APP)
PF10515	ENSP00000284981	3	52	0	0	1.54	Old	\N	\N	APP_amyloid	beta-amyloid precursor protein C-terminus
PF08266	ENSP00000287008	0	84	0.03	0.02	0.72	Old	CL0159	E-set	Cadherin_2	Cadherin-like
PF00028	ENSP00000287008	1	98	0.01	0.01	0.75	Old	CL0159	E-set	Cadherin	Cadherin domain
PF00028	ENSP00000287008	2	93	0.03	0.03	1.05	Old	CL0159	E-set	Cadherin	Cadherin domain
PF00028	ENSP00000287008	3	97	0	0	2.26	Old	CL0159	E-set	Cadherin	Cadherin domain
PF00028	ENSP00000287008	4	92	0.04	0.03	0.89	Old	CL0159	E-set	Cadherin	Cadherin domain
PF00028	ENSP00000287008	5	89	0.01	0.01	0.56	Old	CL0159	E-set	Cadherin	Cadherin domain
PF00028	ENSP00000287008	6	85	0.04	0.02	0.61	Old	CL0159	E-set	Cadherin	Cadherin domain
PF08374	ENSP00000287008	7	214	0.02	0.01	0.66	Vertebrates	\N	\N	Protocadherin	Protocadherin
PF07679	ENSP00000289422	0	91	0.01	0.01	2.01	Old	CL0011	Ig	I-set	Immunoglobulin I-set domain
PF02158	ENSP00000289422	1	431	0.02	0.01	0.8	Vertebrates	\N	\N	Neuregulin	Neuregulin family
PF00801	ENSP00000289672	0	71	0.17	0.11	0.64	Vertebrates	CL0159	E-set	PKD	PKD domain
PF01477	ENSP00000289672	1	116	0.18	0.16	0.88	Old	CL0321	PLAT	PLAT	PLAT/LH2 domain
PF08016	ENSP00000289672	2	398	0.41	0.33	0.8	Old	CL0030	Ion_channel	PKD_channel	Polycystin cation channel
PF00989	ENSP00000290399	0	103	0.01	0	0.68	Old	CL0183	PAS_Fold	PAS	PAS fold
PF08447	ENSP00000290399	1	87	0.01	0.02	1.34	Old	CL0183	PAS_Fold	PAS_3	PAS fold
PF06621	ENSP00000290399	2	292	0.17	0.08	0.5	Vertebrates	\N	\N	SIM_C	Single-minded protein C-terminus
PF05300	ENSP00000290913	0	173	0.44	0.28	0.65	Vertebrates	\N	\N	DUF737	Protein of unknown function (DUF737)
PF06747	ENSP00000290913	1	41	0	0.1	58.01	Old	CL0351	CHCH	CHCH	CHCH domain
PF00525	ENSP00000291554	0	54	0	0.01	8.43	Vertebrates	\N	\N	Crystallin	Alpha crystallin A chain, N terminal
PF00011	ENSP00000291554	1	99	0.02	0.04	2	Old	CL0190	HSP20	HSP20	Hsp20/alpha crystallin family
PF03172	ENSP00000291582	0	105	0.03	0.09	2.92	Vertebrates	\N	\N	Sp100	Sp100 domain
PF01342	ENSP00000291582	1	73	0.08	0.11	1.32	Old	\N	\N	SAND	SAND domain
PF00628	ENSP00000291582	2	45	0.03	0.08	3.04	Old	CL0390	zf-FYVE-PHD	PHD	PHD-finger
PF01352	ENSP00000291598	0	40	0.08	0.2	2.59	Vertebrates	\N	\N	KRAB	KRAB box
PF00096	ENSP00000291598	10	22	0.37	0.13	0.35	Old	CL0361	C2H2-zf	zf-C2H2	Zinc finger, C2H2 type
PF00096	ENSP00000291598	1	22	0.05	0.06	1.14	Old	CL0361	C2H2-zf	zf-C2H2	Zinc finger, C2H2 type
PF00096	ENSP00000291598	2	22	0.04	0.17	4.03	Old	CL0361	C2H2-zf	zf-C2H2	Zinc finger, C2H2 type
PF00096	ENSP00000291598	3	22	0	0	1	Old	CL0361	C2H2-zf	zf-C2H2	Zinc finger, C2H2 type
PF00096	ENSP00000291598	4	22	0.01	0.03	2.55	Old	CL0361	C2H2-zf	zf-C2H2	Zinc finger, C2H2 type
PF00096	ENSP00000291598	5	22	0	0.02	13.58	Old	CL0361	C2H2-zf	zf-C2H2	Zinc finger, C2H2 type
PF00096	ENSP00000291598	6	22	0.04	0.04	0.99	Old	CL0361	C2H2-zf	zf-C2H2	Zinc finger, C2H2 type
PF00096	ENSP00000291598	7	22	0.38	7.9	20.84	Old	CL0361	C2H2-zf	zf-C2H2	Zinc finger, C2H2 type
PF00096	ENSP00000291598	8	22	0.01	0.03	2.06	Old	CL0361	C2H2-zf	zf-C2H2	Zinc finger, C2H2 type
PF00096	ENSP00000291598	9	22	0	0.02	19.74	Old	CL0361	C2H2-zf	zf-C2H2	Zinc finger, C2H2 type
PF02295	ENSP00000292205	0	66	0.31	0.41	1.35	Vertebrates	CL0123	HTH	z-alpha	Adenosine deaminase z-alpha domain
PF02295	ENSP00000292205	1	64	0.03	0.06	2.35	Vertebrates	CL0123	HTH	z-alpha	Adenosine deaminase z-alpha domain
PF00035	ENSP00000292205	2	65	0.18	0.06	0.32	Old	CL0196	DSRM	dsrm	Double-stranded RNA binding motif
PF00035	ENSP00000292205	3	65	0.04	0.02	0.57	Old	CL0196	DSRM	dsrm	Double-stranded RNA binding motif
PF00035	ENSP00000292205	4	65	0.1	0.05	0.5	Old	CL0196	DSRM	dsrm	Double-stranded RNA binding motif
PF02137	ENSP00000292205	5	331	0.05	0.03	0.64	Old	CL0109	CDA	A_deamin	Adenosine-deaminase (editase) domain
PF02023	ENSP00000292450	0	95	0.02	0.06	3.44	Vertebrates	\N	\N	SCAN	SCAN domain
PF00096	ENSP00000292450	1	22	0	0	3.46	Old	CL0361	C2H2-zf	zf-C2H2	Zinc finger, C2H2 type
PF00096	ENSP00000292450	2	22	0	0	3.82	Old	CL0361	C2H2-zf	zf-C2H2	Zinc finger, C2H2 type
PF00096	ENSP00000292450	3	22	0	0	3.65	Old	CL0361	C2H2-zf	zf-C2H2	Zinc finger, C2H2 type
PF00096	ENSP00000292450	4	22	0	0.04	30.19	Old	CL0361	C2H2-zf	zf-C2H2	Zinc finger, C2H2 type
PF00096	ENSP00000292450	5	22	0	0.01	5.27	Old	CL0361	C2H2-zf	zf-C2H2	Zinc finger, C2H2 type
PF01352	ENSP00000292562	0	40	0.01	0.05	3.56	Vertebrates	\N	\N	KRAB	KRAB box
PF00096	ENSP00000292562	10	22	0.44	0.68	1.54	Old	CL0361	C2H2-zf	zf-C2H2	Zinc finger, C2H2 type
PF00096	ENSP00000292562	1	22	0	0.05	51.35	Old	CL0361	C2H2-zf	zf-C2H2	Zinc finger, C2H2 type
PF00096	ENSP00000292562	2	22	0.52	0.61	1.17	Old	CL0361	C2H2-zf	zf-C2H2	Zinc finger, C2H2 type
PF00096	ENSP00000292562	3	22	0.06	0.52	8.02	Old	CL0361	C2H2-zf	zf-C2H2	Zinc finger, C2H2 type
PF00096	ENSP00000292562	4	22	0.39	10.86	27.63	Old	CL0361	C2H2-zf	zf-C2H2	Zinc finger, C2H2 type
PF00096	ENSP00000292562	5	22	0.29	7.11	24.52	Old	CL0361	C2H2-zf	zf-C2H2	Zinc finger, C2H2 type
PF00096	ENSP00000292562	6	22	0.07	2.44	35.85	Old	CL0361	C2H2-zf	zf-C2H2	Zinc finger, C2H2 type
PF00096	ENSP00000292562	7	22	0.01	0.57	51.06	Old	CL0361	C2H2-zf	zf-C2H2	Zinc finger, C2H2 type
PF00096	ENSP00000292562	8	22	0.07	0.32	4.27	Old	CL0361	C2H2-zf	zf-C2H2	Zinc finger, C2H2 type
PF00096	ENSP00000292562	9	22	0.02	0.37	19.89	Old	CL0361	C2H2-zf	zf-C2H2	Zinc finger, C2H2 type
PF10608	ENSP00000293813	0	54	0	0	0.24	Vertebrates	\N	\N	MAGUK_N_PEST	Polyubiquitination (PEST) N-terminal domain of MAGUK
PF00595	ENSP00000293813	1	84	0	0	0.35	Old	CL0466	PDZ-like	PDZ	PDZ domain (Also known as DHR or GLGF)
PF00595	ENSP00000293813	2	84	0	0	0.34	Old	CL0466	PDZ-like	PDZ	PDZ domain (Also known as DHR or GLGF)
PF10600	ENSP00000293813	3	67	0	0	0.27	Vertebrates	\N	\N	PDZ_assoc	PDZ-associated domain of NMDA receptors
PF00595	ENSP00000293813	4	78	0	0	0.53	Old	CL0466	PDZ-like	PDZ	PDZ domain (Also known as DHR or GLGF)
PF00625	ENSP00000293813	5	102	0	0	0.43	Old	CL0023	P-loop_NTPase	Guanylate_kin	Guanylate kinase
PF07679	ENSP00000294728	0	87	0.18	0.16	0.92	Old	CL0011	Ig	I-set	Immunoglobulin I-set domain
PF05790	ENSP00000294728	1	88	0.25	0.19	0.75	Vertebrates	CL0011	Ig	C2-set	Immunoglobulin C2-set domain
PF00047	ENSP00000294728	2	54	0.06	0.07	1.24	Old	CL0011	Ig	ig	Immunoglobulin domain
PF07679	ENSP00000294728	3	87	0.29	0.24	0.82	Old	CL0011	Ig	I-set	Immunoglobulin I-set domain
PF05790	ENSP00000294728	4	88	0.39	0.19	0.49	Vertebrates	CL0011	Ig	C2-set	Immunoglobulin C2-set domain
PF00047	ENSP00000294728	5	54	0.1	0.13	1.37	Old	CL0011	Ig	ig	Immunoglobulin domain
PF09193	ENSP00000295589	0	46	0.07	0.04	0.65	Vertebrates	\N	\N	CholecysA-Rec_N	Cholecystokinin A receptor, N-terminal
PF00001	ENSP00000295589	1	312	0.04	0.04	0.97	Old	CL0192	GPCR_A	7tm_1	7 transmembrane receptor (rhodopsin family)
PF00595	ENSP00000296043	0	78	0.03	0.07	2.22	Old	CL0466	PDZ-like	PDZ	PDZ domain (Also known as DHR or GLGF)
PF08688	ENSP00000296043	1	176	0.09	0.1	1.15	Vertebrates	\N	\N	ASD1	Apx/Shroom domain ASD1
PF08687	ENSP00000296043	2	283	0.09	0.08	0.9	Old	\N	\N	ASD2	Apx/Shroom domain ASD2
PF10413	ENSP00000296271	0	38	0	0.05	49.07	Vertebrates	\N	\N	Rhodopsin_N	Amino terminal of the G-protein receptor rhodopsin
PF00001	ENSP00000296271	1	252	0.01	0.02	1.52	Old	CL0192	GPCR_A	7tm_1	7 transmembrane receptor (rhodopsin family)
PF07716	ENSP00000297689	0	53	0	0	1.14	Old	CL0018	bZIP	bZIP_2	Basic region leucine zipper
PF06529	ENSP00000297689	1	332	0.07	0.1	1.48	Vertebrates	\N	\N	Vert_IL3-reg_TF	Vertebrate interleukin-3 regulated transcription factor
PF00001	ENSP00000299178	0	280	0.05	0.07	1.22	Old	CL0192	GPCR_A	7tm_1	7 transmembrane receptor (rhodopsin family)
PF08983	ENSP00000299178	1	46	0.03	0.08	2.41	Vertebrates	\N	\N	DUF1856	Domain of unknown function (DUF1856)
PF00097	ENSP00000299440	0	38	0.06	0.04	0.7	Old	CL0229	RING	zf-C3HC4	Zinc finger, C3HC4 type (RING finger)
PF10426	ENSP00000299440	1	29	0	0.05	47.03	Vertebrates	\N	\N	zf-RAG1	Recombination-activating protein 1 zinc-finger domain
PF02920	ENSP00000299492	0	64	0.03	0.03	0.99	Vertebrates	CL0081	MBD-like	Integrase_DNA	DNA binding domain of tn916 integrase
PF00536	ENSP00000299492	1	64	0.04	0.04	0.84	Old	CL0003	SAM	SAM_1	SAM domain (Sterile alpha motif)
PF00536	ENSP00000299492	2	60	0.05	0.01	0.19	Old	CL0003	SAM	SAM_1	SAM domain (Sterile alpha motif)
PF07647	ENSP00000299492	3	72	0	0	0.54	Old	CL0003	SAM	SAM_2	SAM domain (Sterile alpha motif)
PF00853	ENSP00000300305	0	134	0	0	0.72	Old	CL0073	P53-like	Runt	Runt domain
PF08504	ENSP00000300305	1	93	0.01	0.03	2.36	Vertebrates	\N	\N	RunxI	Runx inhibition domain
PF01352	ENSP00000301042	0	41	0	0	0.88	Vertebrates	\N	\N	KRAB	KRAB box
PF00096	ENSP00000301042	1	22	0.04	0.13	3.25	Old	CL0361	C2H2-zf	zf-C2H2	Zinc finger, C2H2 type
PF00096	ENSP00000301042	2	22	0	0	0.17	Old	CL0361	C2H2-zf	zf-C2H2	Zinc finger, C2H2 type
PF00092	ENSP00000301945	0	168	0.01	0.01	0.96	Old	CL0128	vWA-like	VWA	von Willebrand factor type A domain
PF05587	ENSP00000301945	1	104	0.01	0	0.54	Old	\N	\N	Anth_Ig	Anthrax receptor extracellular domain
PF05586	ENSP00000301945	2	93	0	0	0.95	Vertebrates	\N	\N	Ant_C	Anthrax receptor C-terminus region
PF04617	ENSP00000302836	0	178	0.01	0	0.27	Vertebrates	\N	\N	Hox9_act	Hox9 activation region
PF00046	ENSP00000302836	1	56	0	0	0.16	Old	CL0123	HTH	Homeobox	Homeobox domain
PF06617	ENSP00000303706	0	233	0.38	0.15	0.41	Vertebrates	\N	\N	M-inducer_phosp	M-phase inducer phosphatase
PF00581	ENSP00000303706	1	107	0.03	0.02	0.58	Old	\N	\N	Rhodanese	Rhodanese-like domain
PF01352	ENSP00000303820	0	40	0.33	0.25	0.75	Vertebrates	\N	\N	KRAB	KRAB box
PF00096	ENSP00000303820	1	22	0.02	0.04	2.57	Old	CL0361	C2H2-zf	zf-C2H2	Zinc finger, C2H2 type
PF00096	ENSP00000303820	2	22	0.01	0.06	9.17	Old	CL0361	C2H2-zf	zf-C2H2	Zinc finger, C2H2 type
PF00096	ENSP00000303820	3	22	0	0.05	24.34	Old	CL0361	C2H2-zf	zf-C2H2	Zinc finger, C2H2 type
PF00096	ENSP00000303820	4	22	0	0.02	14.38	Old	CL0361	C2H2-zf	zf-C2H2	Zinc finger, C2H2 type
PF00096	ENSP00000303820	5	22	0.02	0.06	2.91	Old	CL0361	C2H2-zf	zf-C2H2	Zinc finger, C2H2 type
PF00096	ENSP00000303820	6	22	0.71	0.06	0.08	Old	CL0361	C2H2-zf	zf-C2H2	Zinc finger, C2H2 type
PF00096	ENSP00000303820	7	22	0.07	0.04	0.63	Old	CL0361	C2H2-zf	zf-C2H2	Zinc finger, C2H2 type
PF00092	ENSP00000306185	0	169	0.07	0.04	0.59	Old	CL0128	vWA-like	VWA	von Willebrand factor type A domain
PF05587	ENSP00000306185	1	104	0.36	0.21	0.6	Old	\N	\N	Anth_Ig	Anthrax receptor extracellular domain
PF05586	ENSP00000306185	2	91	0.18	0.16	0.9	Vertebrates	\N	\N	Ant_C	Anthrax receptor C-terminus region
PF04589	ENSP00000306335	0	150	0.1	0.09	0.92	Vertebrates	\N	\N	RFX1_trans_act	RFX1 transcription activation region
PF02257	ENSP00000306335	1	82	0	0.03	9.07	Old	CL0123	HTH	RFX_DNA_binding	RFX DNA-binding domain
PF09165	ENSP00000306397	0	56	0.08	0.08	0.96	Vertebrates	\N	\N	Ubiq-Cytc-red_N	Ubiquinol-cytochrome c reductase 8 kDa, N-terminal
PF02921	ENSP00000306397	1	66	0.02	0.09	3.76	Old	\N	\N	UCR_TM	Ubiquinol cytochrome reductase transmembrane region
PF00355	ENSP00000306397	2	92	0.05	0.03	0.55	Old	CL0516	ISP-domain	Rieske	Rieske [2Fe-2S] domain
PF00594	ENSP00000308541	0	41	0	0.11	23.38	Old	\N	\N	Gla	Vitamin K-dependent carboxylation/gamma-carboxyglutamic (GLA) domain
PF00051	ENSP00000308541	1	78	0.09	0.1	1.05	Old	\N	\N	Kringle	Kringle domain
PF00051	ENSP00000308541	2	78	0.17	0.17	1.03	Old	\N	\N	Kringle	Kringle domain
PF09396	ENSP00000308541	3	48	0.12	0.19	1.55	Vertebrates	\N	\N	Thrombin_light	Thrombin light chain
PF00089	ENSP00000308541	4	249	0.09	0.06	0.68	Old	CL0124	Peptidase_PA	Trypsin	Trypsin
PF01352	ENSP00000309161	0	40	0.11	0.16	1.48	Vertebrates	\N	\N	KRAB	KRAB box
PF00096	ENSP00000309161	1	22	0.17	0.17	1	Old	CL0361	C2H2-zf	zf-C2H2	Zinc finger, C2H2 type
PF00096	ENSP00000309161	2	22	1.31	1.06	0.81	Old	CL0361	C2H2-zf	zf-C2H2	Zinc finger, C2H2 type
PF00096	ENSP00000309161	3	22	0.23	5.89	25.74	Old	CL0361	C2H2-zf	zf-C2H2	Zinc finger, C2H2 type
PF00096	ENSP00000309161	4	22	0.22	6.2	28.49	Old	CL0361	C2H2-zf	zf-C2H2	Zinc finger, C2H2 type
PF00096	ENSP00000309161	5	22	0.05	2.35	42.76	Old	CL0361	C2H2-zf	zf-C2H2	Zinc finger, C2H2 type
PF00096	ENSP00000309161	6	22	0.13	1.28	9.84	Old	CL0361	C2H2-zf	zf-C2H2	Zinc finger, C2H2 type
PF00096	ENSP00000309161	7	22	16.82	1.13	0.07	Old	CL0361	C2H2-zf	zf-C2H2	Zinc finger, C2H2 type
PF00096	ENSP00000309161	8	22	0.01	0.54	71.29	Old	CL0361	C2H2-zf	zf-C2H2	Zinc finger, C2H2 type
PF00096	ENSP00000309161	9	22	0.01	0.65	75.25	Old	CL0361	C2H2-zf	zf-C2H2	Zinc finger, C2H2 type
PF04617	ENSP00000309439	0	171	0.09	0.02	0.22	Vertebrates	\N	\N	Hox9_act	Hox9 activation region
PF00046	ENSP00000309439	1	56	0	0	0.06	Old	CL0123	HTH	Homeobox	Homeobox domain
PF02758	ENSP00000309767	0	81	0.02	0.19	10.49	Vertebrates	CL0041	Death	PYRIN	PAAD/DAPIN/Pyrin domain
PF05729	ENSP00000309767	1	169	0	0.1	36.14	Old	CL0023	P-loop_NTPase	NACHT	NACHT domain
PF01352	ENSP00000313474	0	40	0.09	0.18	2.08	Vertebrates	\N	\N	KRAB	KRAB box
PF00096	ENSP00000313474	1	22	0	0	2.75	Old	CL0361	C2H2-zf	zf-C2H2	Zinc finger, C2H2 type
PF00096	ENSP00000313474	2	22	0.04	0.08	2.22	Old	CL0361	C2H2-zf	zf-C2H2	Zinc finger, C2H2 type
PF00096	ENSP00000313474	3	22	0	0.04	20.41	Old	CL0361	C2H2-zf	zf-C2H2	Zinc finger, C2H2 type
PF00096	ENSP00000313474	4	22	0	0.11	46.09	Old	CL0361	C2H2-zf	zf-C2H2	Zinc finger, C2H2 type
PF00096	ENSP00000313474	5	22	0	0	3.6	Old	CL0361	C2H2-zf	zf-C2H2	Zinc finger, C2H2 type
PF00096	ENSP00000313474	6	22	0	0.06	21.27	Old	CL0361	C2H2-zf	zf-C2H2	Zinc finger, C2H2 type
PF00096	ENSP00000313474	7	22	0	0	2.02	Old	CL0361	C2H2-zf	zf-C2H2	Zinc finger, C2H2 type
PF01352	ENSP00000313582	0	34	0.05	0.03	0.57	Vertebrates	\N	\N	KRAB	KRAB box
PF00096	ENSP00000313582	10	22	0	0	3.74	Old	CL0361	C2H2-zf	zf-C2H2	Zinc finger, C2H2 type
PF00096	ENSP00000313582	11	22	0	0	2.49	Old	CL0361	C2H2-zf	zf-C2H2	Zinc finger, C2H2 type
PF00096	ENSP00000313582	1	22	0	0.02	17.74	Old	CL0361	C2H2-zf	zf-C2H2	Zinc finger, C2H2 type
PF00096	ENSP00000313582	12	22	0.02	0.02	0.79	Old	CL0361	C2H2-zf	zf-C2H2	Zinc finger, C2H2 type
PF00096	ENSP00000313582	2	22	0	0.01	5.34	Old	CL0361	C2H2-zf	zf-C2H2	Zinc finger, C2H2 type
PF00096	ENSP00000313582	3	22	0	0.03	31.65	Old	CL0361	C2H2-zf	zf-C2H2	Zinc finger, C2H2 type
PF00096	ENSP00000313582	4	22	0	0.04	11.23	Old	CL0361	C2H2-zf	zf-C2H2	Zinc finger, C2H2 type
PF00096	ENSP00000313582	5	22	0	0.01	5.16	Old	CL0361	C2H2-zf	zf-C2H2	Zinc finger, C2H2 type
PF00096	ENSP00000313582	6	22	0	0.02	18.52	Old	CL0361	C2H2-zf	zf-C2H2	Zinc finger, C2H2 type
PF00096	ENSP00000313582	7	22	0	0.04	35.12	Old	CL0361	C2H2-zf	zf-C2H2	Zinc finger, C2H2 type
PF00096	ENSP00000313582	8	22	0	0.07	74.81	Old	CL0361	C2H2-zf	zf-C2H2	Zinc finger, C2H2 type
PF00096	ENSP00000313582	9	22	0	0.03	21.6	Old	CL0361	C2H2-zf	zf-C2H2	Zinc finger, C2H2 type
PF08999	ENSP00000316152	0	92	0.05	0.09	1.89	Mammals	\N	\N	SP_C-Propep	Surfactant protein C, N terminal propeptide
PF04089	ENSP00000316152	1	97	0.14	0.12	0.8	Old	\N	\N	BRICHOS	BRICHOS domain
PF00270	ENSP00000317636	0	172	0.12	0.05	0.4	Old	CL0023	P-loop_NTPase	DEAD	DEAD/DEAH box helicase
PF00271	ENSP00000317636	1	76	0.05	0.02	0.51	Old	CL0023	P-loop_NTPase	Helicase_C	Helicase conserved C-terminal domain
PF06959	ENSP00000317636	2	194	0.43	0.34	0.79	Vertebrates	\N	\N	RecQ5	RecQ helicase protein-like 5 (RecQ5)
PF00324	ENSP00000318557	0	573	0.02	0.02	0.7	Old	CL0062	APC	AA_permease	Amino acid permease
PF03522	ENSP00000318557	1	29	0	0.08	61.8	Vertebrates	\N	\N	KCl_Cotrans_1	K-Cl Co-transporter type 1 (KCC1)
PF00505	ENSP00000319974	0	68	0.03	0.01	0.25	Old	CL0114	HMG-box	HMG_box	HMG (high mobility group) box
PF09667	ENSP00000319974	1	132	0.14	0.06	0.42	Vertebrates	\N	\N	DUF2028	Domain of unknown function (DUF2028)
PF09045	ENSP00000320006	0	57	0.16	0.05	0.33	Vertebrates	\N	\N	L27_2	L27_2
PF00595	ENSP00000320006	10	79	0.03	0.02	0.77	Old	CL0466	PDZ-like	PDZ	PDZ domain (Also known as DHR or GLGF)
PF00595	ENSP00000320006	11	83	0.08	0.04	0.52	Old	CL0466	PDZ-like	PDZ	PDZ domain (Also known as DHR or GLGF)
PF00595	ENSP00000320006	12	82	0.04	0.02	0.62	Old	CL0466	PDZ-like	PDZ	PDZ domain (Also known as DHR or GLGF)
PF00595	ENSP00000320006	1	82	0	0.01	3.38	Old	CL0466	PDZ-like	PDZ	PDZ domain (Also known as DHR or GLGF)
PF00595	ENSP00000320006	2	77	0	0	0.6	Old	CL0466	PDZ-like	PDZ	PDZ domain (Also known as DHR or GLGF)
PF00595	ENSP00000320006	3	83	0.01	0.01	0.48	Old	CL0466	PDZ-like	PDZ	PDZ domain (Also known as DHR or GLGF)
PF00595	ENSP00000320006	4	84	0.02	0.05	2.24	Old	CL0466	PDZ-like	PDZ	PDZ domain (Also known as DHR or GLGF)
PF00595	ENSP00000320006	5	81	0.02	0.04	1.98	Old	CL0466	PDZ-like	PDZ	PDZ domain (Also known as DHR or GLGF)
PF00595	ENSP00000320006	6	89	0.01	0.01	0.43	Old	CL0466	PDZ-like	PDZ	PDZ domain (Also known as DHR or GLGF)
PF00595	ENSP00000320006	7	80	0.02	0.02	1.25	Old	CL0466	PDZ-like	PDZ	PDZ domain (Also known as DHR or GLGF)
PF00595	ENSP00000320006	8	78	0.16	0.17	1.03	Old	CL0466	PDZ-like	PDZ	PDZ domain (Also known as DHR or GLGF)
PF00595	ENSP00000320006	9	80	0.01	0.01	0.55	Old	CL0466	PDZ-like	PDZ	PDZ domain (Also known as DHR or GLGF)
PF06617	ENSP00000321656	0	128	0.51	0.31	0.61	Vertebrates	\N	\N	M-inducer_phosp	M-phase inducer phosphatase
PF00581	ENSP00000321656	1	108	0.12	0.09	0.79	Old	\N	\N	Rhodanese	Rhodanese-like domain
PF02161	ENSP00000325120	0	555	0.2	0.18	0.91	Mammals	\N	\N	Prog_receptor	Progesterone receptor
PF00105	ENSP00000325120	1	75	0	0	0.45	Old	\N	\N	zf-C4	Zinc finger, C4 type (two domains)
PF00104	ENSP00000325120	2	189	0.02	0.02	1.08	Old	\N	\N	Hormone_recep	Ligand-binding domain of nuclear hormone receptor
PF02023	ENSP00000325123	0	88	0.12	0.09	0.77	Vertebrates	\N	\N	SCAN	SCAN domain
PF00096	ENSP00000325123	10	22	0.01	0.07	6.93	Old	CL0361	C2H2-zf	zf-C2H2	Zinc finger, C2H2 type
PF00096	ENSP00000325123	11	22	0.05	0.08	1.59	Old	CL0361	C2H2-zf	zf-C2H2	Zinc finger, C2H2 type
PF00096	ENSP00000325123	1	22	0	0	3.26	Old	CL0361	C2H2-zf	zf-C2H2	Zinc finger, C2H2 type
PF00096	ENSP00000325123	12	22	0	0.01	5.63	Old	CL0361	C2H2-zf	zf-C2H2	Zinc finger, C2H2 type
PF00096	ENSP00000325123	13	22	0	0.02	24.64	Old	CL0361	C2H2-zf	zf-C2H2	Zinc finger, C2H2 type
PF00096	ENSP00000325123	2	22	0	0	2.63	Old	CL0361	C2H2-zf	zf-C2H2	Zinc finger, C2H2 type
PF00096	ENSP00000325123	3	22	0	0.01	5.13	Old	CL0361	C2H2-zf	zf-C2H2	Zinc finger, C2H2 type
PF00096	ENSP00000325123	4	22	0	0	4.37	Old	CL0361	C2H2-zf	zf-C2H2	Zinc finger, C2H2 type
PF00096	ENSP00000325123	5	22	0	0	4.22	Old	CL0361	C2H2-zf	zf-C2H2	Zinc finger, C2H2 type
PF00096	ENSP00000325123	6	22	0.38	0.19	0.5	Old	CL0361	C2H2-zf	zf-C2H2	Zinc finger, C2H2 type
PF00096	ENSP00000325123	7	22	0.01	0.04	5.05	Old	CL0361	C2H2-zf	zf-C2H2	Zinc finger, C2H2 type
PF00096	ENSP00000325123	8	22	0.02	0.07	4.28	Old	CL0361	C2H2-zf	zf-C2H2	Zinc finger, C2H2 type
PF00096	ENSP00000325123	9	22	0.03	0.05	1.8	Old	CL0361	C2H2-zf	zf-C2H2	Zinc finger, C2H2 type
PF08383	ENSP00000327048	0	34	0	0	0.69	Vertebrates	\N	\N	Maf_N	Maf N-terminal region
PF03131	ENSP00000327048	1	94	0	0	0.35	Old	CL0018	bZIP	bZIP_Maf	bZIP Maf transcription factor
PF01530	ENSP00000327465	0	30	0	0	2.03	Old	\N	\N	zf-C2HC	Zinc finger, C2HC type
PF01530	ENSP00000327465	1	30	0	0	0.93	Old	\N	\N	zf-C2HC	Zinc finger, C2HC type
PF01530	ENSP00000327465	2	30	0	0	1.93	Old	\N	\N	zf-C2HC	Zinc finger, C2HC type
PF08474	ENSP00000327465	3	214	0.02	0.01	0.68	Vertebrates	\N	\N	MYT1	Myelin transcription factor 1
PF01530	ENSP00000327465	4	30	0	0	0.27	Old	\N	\N	zf-C2HC	Zinc finger, C2HC type
PF01530	ENSP00000327465	5	30	0	0	2.62	Old	\N	\N	zf-C2HC	Zinc finger, C2HC type
PF01530	ENSP00000327465	6	30	0	0	1.78	Old	\N	\N	zf-C2HC	Zinc finger, C2HC type
PF01530	ENSP00000327465	7	30	0	0	2.41	Old	\N	\N	zf-C2HC	Zinc finger, C2HC type
PF00076	ENSP00000327539	0	69	0	0	0.03	Old	CL0221	RRM	RRM_1	RNA recognition motif. (a.k.a. RRM, RBD, or RNP domain)
PF08080	ENSP00000327539	1	35	0	0	0.41	Vertebrates	\N	\N	zf-RNPHF	RNPHF zinc finger
PF00076	ENSP00000327539	2	67	0	0	0.36	Old	CL0221	RRM	RRM_1	RNA recognition motif. (a.k.a. RRM, RBD, or RNP domain)
PF02758	ENSP00000327763	0	79	0.63	0.33	0.52	Vertebrates	CL0041	Death	PYRIN	PAAD/DAPIN/Pyrin domain
PF05729	ENSP00000327763	1	153	0.26	0.2	0.76	Old	CL0023	P-loop_NTPase	NACHT	NACHT domain
PF08466	ENSP00000328150	0	44	0	0	2.91	Vertebrates	\N	\N	IRK_N	Inward rectifier potassium channel N-terminal
PF01007	ENSP00000328150	1	334	0	0	1.43	Old	CL0030	Ion_channel	IRK	Inward rectifier potassium channel
PF08383	ENSP00000328364	0	34	0	0.01	13.12	Vertebrates	\N	\N	Maf_N	Maf N-terminal region
PF03131	ENSP00000328364	1	94	0	0	0.71	Old	CL0018	bZIP	bZIP_Maf	bZIP Maf transcription factor
PF07941	ENSP00000328511	0	74	0.04	0.05	1.08	Vertebrates	\N	\N	K_channel_TID	Potassium channel Kv1.4 tandem inactivation domain
PF02214	ENSP00000328511	1	91	0	0	0.49	Old	CL0033	POZ	K_tetra	K+ channel tetramerisation domain
PF00520	ENSP00000328511	2	185	0	0	0.27	Old	CL0030	Ion_channel	Ion_trans	Ion transport protein
PF00066	ENSP00000330658	0	32	0	0.01	13.18	Old	\N	\N	Notch	LNR domain
PF05572	ENSP00000330658	1	282	0.07	0.03	0.4	Vertebrates	CL0126	Peptidase_MA	Peptidase_M43	Pregnancy-associated plasma protein-A
PF00084	ENSP00000330658	2	64	0	0.01	9.3	Old	\N	\N	Sushi	Sushi domain (SCR repeat)
PF00066	ENSP00000330658	3	35	0	0	0.45	Old	\N	\N	Notch	LNR domain
PF01352	ENSP00000331039	0	40	0.04	0.07	1.67	Vertebrates	\N	\N	KRAB	KRAB box
PF00096	ENSP00000331039	10	22	0	0	3.62	Old	CL0361	C2H2-zf	zf-C2H2	Zinc finger, C2H2 type
PF00096	ENSP00000331039	11	22	0	0	4.68	Old	CL0361	C2H2-zf	zf-C2H2	Zinc finger, C2H2 type
PF00096	ENSP00000331039	1	22	0	0.12	61.56	Old	CL0361	C2H2-zf	zf-C2H2	Zinc finger, C2H2 type
PF00096	ENSP00000331039	12	22	0	0.04	39.33	Old	CL0361	C2H2-zf	zf-C2H2	Zinc finger, C2H2 type
PF00096	ENSP00000331039	13	22	0.39	0.43	1.1	Old	CL0361	C2H2-zf	zf-C2H2	Zinc finger, C2H2 type
PF00096	ENSP00000331039	14	22	0.01	0.03	2.88	Old	CL0361	C2H2-zf	zf-C2H2	Zinc finger, C2H2 type
PF00096	ENSP00000331039	15	22	0	0.03	27.62	Old	CL0361	C2H2-zf	zf-C2H2	Zinc finger, C2H2 type
PF00096	ENSP00000331039	2	22	0	0.08	29.9	Old	CL0361	C2H2-zf	zf-C2H2	Zinc finger, C2H2 type
PF00096	ENSP00000331039	3	22	0	0.08	76.73	Old	CL0361	C2H2-zf	zf-C2H2	Zinc finger, C2H2 type
PF00096	ENSP00000331039	4	22	0	0.09	34.97	Old	CL0361	C2H2-zf	zf-C2H2	Zinc finger, C2H2 type
PF00096	ENSP00000331039	5	22	0	0	4.29	Old	CL0361	C2H2-zf	zf-C2H2	Zinc finger, C2H2 type
PF00096	ENSP00000331039	6	22	0	0.02	13.05	Old	CL0361	C2H2-zf	zf-C2H2	Zinc finger, C2H2 type
PF00096	ENSP00000331039	7	22	0	0	3	Old	CL0361	C2H2-zf	zf-C2H2	Zinc finger, C2H2 type
PF00096	ENSP00000331039	8	22	0	0.06	61.72	Old	CL0361	C2H2-zf	zf-C2H2	Zinc finger, C2H2 type
PF00096	ENSP00000331039	9	22	0.01	0.04	6.79	Old	CL0361	C2H2-zf	zf-C2H2	Zinc finger, C2H2 type
PF02165	ENSP00000331327	0	319	0.02	0.01	0.68	Vertebrates	\N	\N	WT1	Wilm's tumour protein
PF00096	ENSP00000331327	1	24	0	0	0.37	Old	CL0361	C2H2-zf	zf-C2H2	Zinc finger, C2H2 type
PF02023	ENSP00000331626	0	95	0.08	0.05	0.64	Vertebrates	\N	\N	SCAN	SCAN domain
PF00096	ENSP00000331626	1	22	0	0	0.27	Old	CL0361	C2H2-zf	zf-C2H2	Zinc finger, C2H2 type
PF00096	ENSP00000331626	2	22	0	0.05	52.52	Old	CL0361	C2H2-zf	zf-C2H2	Zinc finger, C2H2 type
PF00096	ENSP00000331626	3	22	0	0.03	32.84	Old	CL0361	C2H2-zf	zf-C2H2	Zinc finger, C2H2 type
PF00096	ENSP00000331626	4	22	0.43	0.15	0.35	Old	CL0361	C2H2-zf	zf-C2H2	Zinc finger, C2H2 type
PF02023	ENSP00000332155	0	95	0.13	0.13	1.01	Vertebrates	\N	\N	SCAN	SCAN domain
PF01352	ENSP00000332155	1	38	0.06	0.14	2.3	Vertebrates	\N	\N	KRAB	KRAB box
PF00096	ENSP00000332155	2	22	0	0.02	15.76	Old	CL0361	C2H2-zf	zf-C2H2	Zinc finger, C2H2 type
PF00096	ENSP00000332155	3	22	0	0	3.61	Old	CL0361	C2H2-zf	zf-C2H2	Zinc finger, C2H2 type
PF00096	ENSP00000332155	4	22	0	0	4.63	Old	CL0361	C2H2-zf	zf-C2H2	Zinc finger, C2H2 type
PF00096	ENSP00000332155	5	22	1.31	0.16	0.12	Old	CL0361	C2H2-zf	zf-C2H2	Zinc finger, C2H2 type
PF09029	ENSP00000332369	0	100	0.12	0.08	0.65	Vertebrates	\N	\N	Preseq_ALAS	5-aminolevulinate synthase presequence
PF00155	ENSP00000332369	1	347	0.05	0.02	0.49	Old	CL0061	PLP_aminotran	Aminotran_1_2	Aminotransferase class I and II
PF00447	ENSP00000332698	0	195	0	0	1.01	Old	CL0123	HTH	HSF_DNA-bind	HSF-type DNA-binding
PF06546	ENSP00000332698	1	278	0.1	0.08	0.8	Vertebrates	\N	\N	Vert_HS_TF	Vertebrate heat shock transcription factor
PF05349	ENSP00000334458	0	206	0.06	0.04	0.65	Vertebrates	\N	\N	GATA-N	GATA-type transcription activator, N-terminal
PF00320	ENSP00000334458	1	34	0	0	1.91	Old	CL0167	Zn_Beta_Ribbon	GATA	GATA zinc finger
PF00320	ENSP00000334458	2	34	0	0	2.79	Old	CL0167	Zn_Beta_Ribbon	GATA	GATA zinc finger
PF02023	ENSP00000334800	0	95	0.07	0.07	0.91	Vertebrates	\N	\N	SCAN	SCAN domain
PF00096	ENSP00000334800	1	22	0	0	2.27	Old	CL0361	C2H2-zf	zf-C2H2	Zinc finger, C2H2 type
PF00096	ENSP00000334800	2	22	0.01	0.03	2.35	Old	CL0361	C2H2-zf	zf-C2H2	Zinc finger, C2H2 type
PF00096	ENSP00000334800	3	22	0.02	0.04	1.49	Old	CL0361	C2H2-zf	zf-C2H2	Zinc finger, C2H2 type
PF04904	ENSP00000336894	0	81	0	0	0.37	Old	\N	\N	NCD1	NAB conserved region 1 (NCD1)
PF04905	ENSP00000336894	1	157	0.02	0.02	0.88	Old	\N	\N	NCD2	NAB conserved region 2 (NCD2)
PF04902	ENSP00000336894	2	164	0.08	0.06	0.79	Vertebrates	\N	\N	Nab1	Conserved region in Nab1
PF02023	ENSP00000337363	0	95	0.08	0.1	1.2	Vertebrates	\N	\N	SCAN	SCAN domain
PF01352	ENSP00000337363	1	39	0.02	0.29	18.19	Vertebrates	\N	\N	KRAB	KRAB box
PF00096	ENSP00000337363	2	22	0	0.23	55.61	Old	CL0361	C2H2-zf	zf-C2H2	Zinc finger, C2H2 type
PF00096	ENSP00000337363	3	22	0	0.16	37.4	Old	CL0361	C2H2-zf	zf-C2H2	Zinc finger, C2H2 type
PF00096	ENSP00000337363	4	22	0.15	0.42	2.82	Old	CL0361	C2H2-zf	zf-C2H2	Zinc finger, C2H2 type
PF00096	ENSP00000337363	5	22	0.01	0.11	10.21	Old	CL0361	C2H2-zf	zf-C2H2	Zinc finger, C2H2 type
PF00096	ENSP00000337363	6	22	0.14	0.18	1.3	Old	CL0361	C2H2-zf	zf-C2H2	Zinc finger, C2H2 type
PF00096	ENSP00000337363	7	22	0.07	0.07	0.98	Old	CL0361	C2H2-zf	zf-C2H2	Zinc finger, C2H2 type
PF02758	ENSP00000337383	0	83	0.01	0.05	9.88	Vertebrates	CL0041	Death	PYRIN	PAAD/DAPIN/Pyrin domain
PF05729	ENSP00000337383	1	169	0.04	0.07	1.5	Old	CL0023	P-loop_NTPase	NACHT	NACHT domain
PF04553	ENSP00000337386	0	106	0.01	0.01	1.62	Vertebrates	\N	\N	Tis11B_N	Tis11B like protein, N terminus
PF00642	ENSP00000337386	1	26	0	0	2.31	Old	\N	\N	zf-CCCH	Zinc finger C-x8-C-x5-C-x3-H type (and similar)
PF00642	ENSP00000337386	2	26	0	0	2.38	Old	\N	\N	zf-CCCH	Zinc finger C-x8-C-x5-C-x3-H type (and similar)
PF02023	ENSP00000337724	0	95	0.01	0.01	0.52	Vertebrates	\N	\N	SCAN	SCAN domain
PF01352	ENSP00000337724	1	40	0	0.01	3.19	Vertebrates	\N	\N	KRAB	KRAB box
PF00096	ENSP00000337724	2	22	0	0	2.67	Old	CL0361	C2H2-zf	zf-C2H2	Zinc finger, C2H2 type
PF00096	ENSP00000337724	3	22	0	0.02	19.05	Old	CL0361	C2H2-zf	zf-C2H2	Zinc finger, C2H2 type
PF00096	ENSP00000337724	4	22	0.05	0.03	0.7	Old	CL0361	C2H2-zf	zf-C2H2	Zinc finger, C2H2 type
PF00096	ENSP00000337724	5	22	0.01	0.05	6.49	Old	CL0361	C2H2-zf	zf-C2H2	Zinc finger, C2H2 type
PF00096	ENSP00000337724	6	22	0	0.18	65.89	Old	CL0361	C2H2-zf	zf-C2H2	Zinc finger, C2H2 type
PF10461	ENSP00000337797	0	33	0.24	0.14	0.59	Vertebrates	\N	\N	Peptidase_S68	Peptidase S68
PF00531	ENSP00000337797	1	86	0.04	0.1	2.85	Old	CL0041	Death	Death	Death domain
PF00049	ENSP00000338297	0	54	0	0.04	40.85	Old	CL0239	Insulin	Insulin	Insulin/IGF/Relaxin family
PF08365	ENSP00000338297	1	54	0.1	0.13	1.28	Vertebrates	\N	\N	IGF2_C	Insulin-like growth factor II E-peptide
PF01426	ENSP00000338629	0	180	0.05	0.01	0.25	Old	\N	\N	BAH	BAH domain
PF01448	ENSP00000338629	1	52	0	0.01	10.85	Old	\N	\N	ELM2	ELM2 domain
PF00249	ENSP00000338629	2	46	0	0.01	5.69	Old	CL0123	HTH	Myb_DNA-binding	Myb-like DNA-binding domain
PF00320	ENSP00000338629	3	35	0	0	2.6	Old	CL0167	Zn_Beta_Ribbon	GATA	GATA zinc finger
PF03154	ENSP00000338629	4	990	0.05	0.04	0.78	Vertebrates	\N	\N	Atrophin-1	Atrophin-1 family
PF06328	ENSP00000338799	0	90	0.08	0.25	3.06	Vertebrates	CL0011	Ig	Lep_receptor_Ig	Ig-like C2-type domain
PF00041	ENSP00000338799	1	89	0.22	0.21	0.92	Old	CL0159	E-set	fn3	Fibronectin type III domain
PF00041	ENSP00000338799	2	90	0.08	0.08	0.99	Old	CL0159	E-set	fn3	Fibronectin type III domain
PF02023	ENSP00000339585	0	95	0.06	0.02	0.35	Vertebrates	\N	\N	SCAN	SCAN domain
PF00096	ENSP00000339585	1	22	0	0	1.44	Old	CL0361	C2H2-zf	zf-C2H2	Zinc finger, C2H2 type
PF00096	ENSP00000339585	2	22	0	0	2.62	Old	CL0361	C2H2-zf	zf-C2H2	Zinc finger, C2H2 type
PF00096	ENSP00000339585	3	22	0.41	0.11	0.27	Old	CL0361	C2H2-zf	zf-C2H2	Zinc finger, C2H2 type
PF00096	ENSP00000339585	4	22	0	0.02	19.23	Old	CL0361	C2H2-zf	zf-C2H2	Zinc finger, C2H2 type
PF00096	ENSP00000339585	5	22	0.01	0.02	1.33	Old	CL0361	C2H2-zf	zf-C2H2	Zinc finger, C2H2 type
PF00096	ENSP00000339585	6	22	0	0.02	23.21	Old	CL0361	C2H2-zf	zf-C2H2	Zinc finger, C2H2 type
PF00096	ENSP00000339585	7	22	0	0.08	59.17	Old	CL0361	C2H2-zf	zf-C2H2	Zinc finger, C2H2 type
PF02140	ENSP00000340688	0	80	0	0	3.66	Old	\N	\N	Gal_Lectin	Galactose binding lectin domain
PF02191	ENSP00000340688	1	256	0	0.01	3.64	Old	\N	\N	OLF	Olfactomedin-like domain
PF02793	ENSP00000340688	2	60	0	0	2.53	Old	\N	\N	HRM	Hormone receptor domain
PF01825	ENSP00000340688	3	47	0	0	2.79	Old	\N	\N	GPS	Latrophilin/CL-1-like GPS domain
PF00002	ENSP00000340688	4	247	0	0	3.11	Old	CL0192	GPCR_A	7tm_2	7 transmembrane receptor (Secretin family)
PF02354	ENSP00000340688	5	358	0.03	0.01	0.5	Vertebrates	\N	\N	Latrophilin	Latrophilin Cytoplasmic C-terminal region
PF09379	ENSP00000341138	0	76	0.03	0.04	1.47	Old	CL0072	Ubiquitin	FERM_N	FERM N-terminal domain
PF00373	ENSP00000341138	1	109	0	0	1.18	Old	\N	\N	FERM_M	FERM central domain
PF09380	ENSP00000341138	2	90	0	0	0.8	Old	CL0266	PH	FERM_C	FERM C-terminal PH-like domain
PF08736	ENSP00000341138	3	46	0	0.04	31.44	Old	\N	\N	FA	FERM adjacent (FA)
PF04382	ENSP00000341138	4	48	0.07	0.05	0.72	Vertebrates	\N	\N	SAB	SAB domain
PF05902	ENSP00000341138	5	113	0.01	0	0.48	Old	\N	\N	4_1_CTD	4.1 protein C-terminal domain (CTD)
PF09041	ENSP00000341145	0	67	0.05	0.16	3.17	Vertebrates	\N	\N	Aurora-A_bind	Aurora-A binding
PF06886	ENSP00000341145	1	56	0.04	0.13	2.86	Old	\N	\N	TPX2	Targeting protein for Xklp2 (TPX2)
PF05196	ENSP00000341170	0	61	0	0.01	5.75	Vertebrates	\N	\N	PTN_MK_N	PTN/MK heparin-binding protein family, N-terminal domain
PF01091	ENSP00000341170	1	66	0	0.01	1.37	Old	\N	\N	PTN_MK_C	PTN/MK heparin-binding protein family, C-terminal domain
PF04617	ENSP00000343619	0	191	0.03	0.01	0.32	Vertebrates	\N	\N	Hox9_act	Hox9 activation region
PF00046	ENSP00000343619	1	56	0	0	2.32	Old	CL0123	HTH	Homeobox	Homeobox domain
PF00046	ENSP00000343819	0	56	0	0	0.67	Old	CL0123	HTH	Homeobox	Homeobox domain
PF03529	ENSP00000343819	1	82	0	0	0.17	Vertebrates	\N	\N	TF_Otx	Otx1 transcription factor
PF09779	ENSP00000344503	0	125	0	0.03	7.61	Old	\N	\N	DUF2349	Uncharacterized conserved protein (DUF2349)
PF10476	ENSP00000344503	1	200	0.08	0.12	1.43	Vertebrates	\N	\N	DUF2448	Protein of unknown function C-terminus (DUF2448)
PF09379	ENSP00000345259	0	76	0.02	0.01	0.69	Old	CL0072	Ubiquitin	FERM_N	FERM N-terminal domain
PF00373	ENSP00000345259	1	109	0.01	0	0.41	Old	\N	\N	FERM_M	FERM central domain
PF09380	ENSP00000345259	2	89	0.01	0.01	1	Old	CL0266	PH	FERM_C	FERM C-terminal PH-like domain
PF08736	ENSP00000345259	3	46	0	0	0.36	Old	\N	\N	FA	FERM adjacent (FA)
PF04382	ENSP00000345259	4	48	0	0	1.56	Vertebrates	\N	\N	SAB	SAB domain
PF05902	ENSP00000345259	5	114	0.04	0.02	0.43	Old	\N	\N	4_1_CTD	4.1 protein C-terminal domain (CTD)
PF04692	ENSP00000346508	0	74	0.14	0.07	0.53	Vertebrates	\N	\N	PDGF_N	Platelet-derived growth factor, N terminal region
PF00341	ENSP00000346508	1	83	0	0	1.64	Old	CL0079	Cystine-knot	PDGF	Platelet-derived growth factor (PDGF)
PF01149	ENSP00000347170	0	122	0.05	0.06	1.27	Old	\N	\N	Fapy_DNA_glyco	Formamidopyrimidine-DNA glycosylase N-terminal domain
PF06831	ENSP00000347170	1	73	0.04	0.05	1.41	Old	CL0303	H2TH	H2TH	Formamidopyrimidine-DNA glycosylase H2TH domain
PF09292	ENSP00000347170	2	38	0.08	0.03	0.3	Vertebrates	\N	\N	Neil1-DNA_bind	Endonuclease VIII-like 1, DNA bind
PF08072	ENSP00000347232	0	40	0.76	0.18	0.24	Vertebrates	\N	\N	BDHCT	BDHCT (NUC031) domain
PF00270	ENSP00000347232	1	172	0.03	0.01	0.36	Old	CL0023	P-loop_NTPase	DEAD	DEAD/DEAH box helicase
PF00271	ENSP00000347232	2	77	0.05	0.03	0.58	Old	CL0023	P-loop_NTPase	Helicase_C	Helicase conserved C-terminal domain
PF09382	ENSP00000347232	3	114	0.09	0.07	0.77	Old	CL0123	HTH	RQC	RQC domain
PF00570	ENSP00000347232	4	69	0.11	0.03	0.25	Old	CL0426	HRDC-like	HRDC	HRDC domain
PF02208	ENSP00000347852	0	49	0.01	0.01	1.07	Vertebrates	\N	\N	Sorb	Sorbin homologous domain
PF00018	ENSP00000347852	1	54	0	0	0.45	Old	CL0010	SH3	SH3_1	SH3 domain
PF00018	ENSP00000347852	2	56	0.01	0.01	0.69	Old	CL0010	SH3	SH3_1	SH3 domain
PF00018	ENSP00000347852	3	56	0.03	0.01	0.29	Old	CL0010	SH3	SH3_1	SH3 domain
PF01352	ENSP00000349149	0	40	0.63	0.18	0.29	Vertebrates	\N	\N	KRAB	KRAB box
PF00096	ENSP00000349149	10	22	0.03	0.13	4.6	Old	CL0361	C2H2-zf	zf-C2H2	Zinc finger, C2H2 type
PF00096	ENSP00000349149	11	22	0.06	0.22	3.62	Old	CL0361	C2H2-zf	zf-C2H2	Zinc finger, C2H2 type
PF00096	ENSP00000349149	1	22	6.97	20.14	2.89	Old	CL0361	C2H2-zf	zf-C2H2	Zinc finger, C2H2 type
PF00096	ENSP00000349149	2	22	0.01	0.6	84.35	Old	CL0361	C2H2-zf	zf-C2H2	Zinc finger, C2H2 type
PF00096	ENSP00000349149	3	22	0.01	0.38	55.74	Old	CL0361	C2H2-zf	zf-C2H2	Zinc finger, C2H2 type
PF00096	ENSP00000349149	4	22	0.01	0.63	62.89	Old	CL0361	C2H2-zf	zf-C2H2	Zinc finger, C2H2 type
PF00096	ENSP00000349149	5	22	0	0.19	104.88	Old	CL0361	C2H2-zf	zf-C2H2	Zinc finger, C2H2 type
PF00096	ENSP00000349149	6	22	0.04	0.12	3.09	Old	CL0361	C2H2-zf	zf-C2H2	Zinc finger, C2H2 type
PF00096	ENSP00000349149	7	22	0.02	0.17	7.1	Old	CL0361	C2H2-zf	zf-C2H2	Zinc finger, C2H2 type
PF00096	ENSP00000349149	8	22	0	0.09	56.29	Old	CL0361	C2H2-zf	zf-C2H2	Zinc finger, C2H2 type
PF00096	ENSP00000349149	9	22	0.02	0.07	3.07	Old	CL0361	C2H2-zf	zf-C2H2	Zinc finger, C2H2 type
PF08399	ENSP00000349320	0	119	0.02	0.02	0.8	Old	\N	\N	VWA_N	VWA N-terminal
PF00092	ENSP00000349320	1	177	0.01	0.01	0.64	Old	CL0128	vWA-like	VWA	von Willebrand factor type A domain
PF02743	ENSP00000349320	2	91	0.11	0.09	0.82	Old	CL0165	Cache	Cache_1	Cache domain
PF08473	ENSP00000349320	3	86	0.03	0.01	0.37	Vertebrates	\N	\N	VGCC_alpha2	Neuronal voltage-dependent calcium channel alpha 2acd
PF03528	ENSP00000350934	0	120	0.01	0.04	7.17	Vertebrates	\N	\N	Rabaptin	Rabaptin
PF09311	ENSP00000350934	1	167	0.05	0.13	2.57	Old	CL0020	TPR	Rab5-bind	Rabaptin-like protein
PF08143	ENSP00000351108	0	70	0.25	0.1	0.4	Vertebrates	\N	\N	CBFNT	CBFNT (NUC161) domain
PF00076	ENSP00000351108	1	69	0.03	0.01	0.49	Old	CL0221	RRM	RRM_1	RNA recognition motif. (a.k.a. RRM, RBD, or RNP domain)
PF00076	ENSP00000351108	2	69	0.02	0.02	1.12	Old	CL0221	RRM	RRM_1	RNA recognition motif. (a.k.a. RRM, RBD, or RNP domain)
PF08487	ENSP00000351190	0	117	0.13	0.07	0.56	Old	CL0029	Cupin	VIT	Vault protein inter-alpha-trypsin domain
PF00092	ENSP00000351190	1	183	0.06	0.04	0.75	Old	CL0128	vWA-like	VWA	von Willebrand factor type A domain
PF06668	ENSP00000351190	2	186	0.18	0.13	0.74	Vertebrates	\N	\N	ITI_HC_C	Inter-alpha-trypsin inhibitor heavy chain C-terminus
PF08917	ENSP00000351905	0	118	0.04	0.08	2.28	Vertebrates	\N	\N	ecTbetaR2	Transforming growth factor beta receptor 2 ectodomain
PF00069	ENSP00000351905	1	294	0	0	0.93	Old	CL0016	PKinase	Pkinase	Protein kinase domain
PF00853	ENSP00000352514	0	134	0	0	0.42	Old	CL0073	P53-like	Runt	Runt domain
PF08504	ENSP00000352514	1	94	0.07	0.01	0.16	Vertebrates	\N	\N	RunxI	Runx inhibition domain
PF07531	ENSP00000352622	0	95	0	0	0.68	Old	\N	\N	TAFH	NHR1 homology to TAF
PF08788	ENSP00000352622	1	66	0.01	0.01	0.81	Vertebrates	\N	\N	NHR2	NHR2 domain like
PF01753	ENSP00000352622	2	36	0	0.01	5.11	Old	CL0175	TRASH	zf-MYND	MYND finger
PF08377	ENSP00000353508	0	1123	0.21	0.13	0.63	Vertebrates	\N	\N	MAP2_projctn	MAP2/Tau projection domain
PF00418	ENSP00000353508	1	31	0	0	0.36	Old	\N	\N	Tubulin-binding	Tau and MAP protein, tubulin-binding repeat
PF00418	ENSP00000353508	2	30	0	0	0.35	Old	\N	\N	Tubulin-binding	Tau and MAP protein, tubulin-binding repeat
PF00418	ENSP00000353508	3	31	0	0	2.43	Old	\N	\N	Tubulin-binding	Tau and MAP protein, tubulin-binding repeat
PF08758	ENSP00000353608	0	82	0.25	0.19	0.74	Vertebrates	CL0159	E-set	Cadherin_pro	Cadherin prodomain like
PF00028	ENSP00000353608	1	94	0.04	0.04	0.88	Old	CL0159	E-set	Cadherin	Cadherin domain
PF00028	ENSP00000353608	2	98	0.11	0.12	1.06	Old	CL0159	E-set	Cadherin	Cadherin domain
PF00028	ENSP00000353608	3	103	0.15	0.16	1.07	Old	CL0159	E-set	Cadherin	Cadherin domain
PF00028	ENSP00000353608	4	92	0.13	0.16	1.2	Old	CL0159	E-set	Cadherin	Cadherin domain
PF07686	ENSP00000353634	0	118	0.04	0.01	0.27	Old	CL0011	Ig	V-set	Immunoglobulin V-set domain
PF10570	ENSP00000353634	1	58	0.12	0.06	0.52	Mammals	\N	\N	Myelin-PO_C	Myelin-PO cytoplasmic C-term p65 binding region
PF08758	ENSP00000353656	0	91	0.06	0.09	1.58	Vertebrates	CL0159	E-set	Cadherin_pro	Cadherin prodomain like
PF00028	ENSP00000353656	1	94	0	0.01	10.71	Old	CL0159	E-set	Cadherin	Cadherin domain
PF00028	ENSP00000353656	2	101	0	0	3.01	Old	CL0159	E-set	Cadherin	Cadherin domain
PF00028	ENSP00000353656	3	102	0	0.01	13.09	Old	CL0159	E-set	Cadherin	Cadherin domain
PF00028	ENSP00000353656	4	94	0	0.03	6.39	Old	CL0159	E-set	Cadherin	Cadherin domain
PF00028	ENSP00000353656	5	93	0	0.05	45.51	Old	CL0159	E-set	Cadherin	Cadherin domain
PF01049	ENSP00000353656	6	156	0	0.02	16.58	Old	\N	\N	Cadherin_C	Cadherin cytoplasmic region
PF04704	ENSP00000353922	0	348	0.11	0.05	0.47	Vertebrates	\N	\N	Zfx_Zfy_act	Zfx / Zfy transcription activation region
PF00096	ENSP00000353922	1	22	0	0	0.13	Old	CL0361	C2H2-zf	zf-C2H2	Zinc finger, C2H2 type
PF10482	ENSP00000354024	0	119	0.07	0.04	0.51	Vertebrates	\N	\N	CtIP_N	Tumour-suppressor protein CtIP N-terminal domain
PF08573	ENSP00000354024	1	87	0.06	0.02	0.34	Old	\N	\N	SAE2	DNA repair protein endonuclease SAE2/CtIP C-terminus
PF02208	ENSP00000355136	0	43	0.07	0.1	1.4	Vertebrates	\N	\N	Sorb	Sorbin homologous domain
PF00018	ENSP00000355136	1	54	0.02	0.02	0.78	Old	CL0010	SH3	SH3_1	SH3 domain
PF00018	ENSP00000355136	2	56	0	0.01	1.68	Old	CL0010	SH3	SH3_1	SH3 domain
PF00018	ENSP00000355136	3	56	0	0.02	16.23	Old	CL0010	SH3	SH3_1	SH3 domain
PF02023	ENSP00000355454	0	95	0.02	0.02	0.93	Vertebrates	\N	\N	SCAN	SCAN domain
PF00096	ENSP00000355454	1	22	0.04	0.08	2.32	Old	CL0361	C2H2-zf	zf-C2H2	Zinc finger, C2H2 type
PF00046	ENSP00000355631	0	56	0	0	2.51	Old	CL0123	HTH	Homeobox	Homeobox domain
PF03529	ENSP00000355631	1	93	0	0.02	8.17	Vertebrates	\N	\N	TF_Otx	Otx1 transcription factor
PF00536	ENSP00000356182	0	64	0.02	0.02	0.89	Old	CL0003	SAM	SAM_1	SAM domain (Sterile alpha motif)
PF10534	ENSP00000356182	1	94	0.01	0.03	3.19	Vertebrates	\N	\N	CRIC_ras_sig	Connector enhancer of kinase suppressor of ras
PF00595	ENSP00000356182	2	79	0.01	0.03	2.05	Old	CL0466	PDZ-like	PDZ	PDZ domain (Also known as DHR or GLGF)
PF06663	ENSP00000356182	3	216	0.09	0.07	0.77	Vertebrates	\N	\N	DUF1170	Protein of unknown function (DUF1170)
PF00018	ENSP00000356595	0	55	0	0	3.42	Old	CL0010	SH3	SH3_1	SH3 domain
PF00017	ENSP00000356595	1	75	0.02	0.01	0.59	Old	\N	\N	SH2	SH2 domain
PF07714	ENSP00000356595	2	251	0	0	0.52	Old	CL0016	PKinase	Pkinase_Tyr	Protein tyrosine kinase
PF08919	ENSP00000356595	3	162	0.09	0.02	0.28	Vertebrates	\N	\N	F_actin_bind	F-actin binding
PF01352	ENSP00000356850	0	40	0	0	0.27	Vertebrates	\N	\N	KRAB	KRAB box
PF09607	ENSP00000356850	1	52	0	0	3.02	Old	CL0123	HTH	BrkDBD	Brinker DNA-binding domain
PF03184	ENSP00000356850	3	212	0.02	0.01	0.81	Old	CL0219	RNase_H	DDE_1	DDE superfamily endonuclease
PF09379	ENSP00000357110	0	76	0.06	0.04	0.64	Old	CL0072	Ubiquitin	FERM_N	FERM N-terminal domain
PF00373	ENSP00000357110	1	109	0.07	0.04	0.55	Old	\N	\N	FERM_M	FERM central domain
PF09380	ENSP00000357110	2	90	0	0	0.53	Old	CL0266	PH	FERM_C	FERM C-terminal PH-like domain
PF08736	ENSP00000357110	3	46	0.02	0.03	2.16	Old	\N	\N	FA	FERM adjacent (FA)
PF04382	ENSP00000357110	4	48	0.13	0.08	0.6	Vertebrates	\N	\N	SAB	SAB domain
PF05902	ENSP00000357110	5	113	0.19	0.03	0.18	Old	\N	\N	4_1_CTD	4.1 protein C-terminal domain (CTD)
PF00447	ENSP00000357440	0	192	0.01	0	0.42	Old	CL0123	HTH	HSF_DNA-bind	HSF-type DNA-binding
PF06546	ENSP00000357440	1	282	0.1	0.04	0.4	Vertebrates	\N	\N	Vert_HS_TF	Vertebrate heat shock transcription factor
PF00047	ENSP00000357470	0	54	0.66	0.54	0.81	Old	CL0011	Ig	ig	Immunoglobulin domain
PF09240	ENSP00000357470	1	100	0.09	0.31	3.45	Vertebrates	CL0159	E-set	IL6Ra-bind	Interleukin-6 receptor alpha chain, binding
PF00029	ENSP00000358238	0	126	0.02	0.05	2.55	Old	\N	\N	Connexin	Connexin
PF10582	ENSP00000358238	1	66	0	0.03	27.06	Old	\N	\N	Connexin_CCC	Gap junction channel protein cysteine-rich domain
PF03509	ENSP00000358238	2	66	0.02	0.05	3.24	Vertebrates	\N	\N	Connexin50	Gap junction alpha-8 protein (Cx50)
PF04732	ENSP00000358865	0	82	0.06	0.04	0.62	Vertebrates	\N	\N	Filament_head	Intermediate filament head (DNA binding) region
PF00038	ENSP00000358865	1	313	0.01	0.01	0.85	Old	\N	\N	Filament	Intermediate filament protein
PF05349	ENSP00000359576	0	178	0.12	0.16	1.37	Vertebrates	\N	\N	GATA-N	GATA-type transcription activator, N-terminal
PF00320	ENSP00000359576	1	34	0.01	0.03	2.1	Old	CL0167	Zn_Beta_Ribbon	GATA	GATA zinc finger
PF00320	ENSP00000359576	2	34	0.01	0.04	3.87	Old	CL0167	Zn_Beta_Ribbon	GATA	GATA zinc finger
PF02140	ENSP00000359760	0	80	0	0	0.43	Old	\N	\N	Gal_Lectin	Galactose binding lectin domain
PF02191	ENSP00000359760	1	256	0.01	0.01	0.9	Old	\N	\N	OLF	Olfactomedin-like domain
PF02793	ENSP00000359760	2	60	0.02	0.02	1.06	Old	\N	\N	HRM	Hormone receptor domain
PF01825	ENSP00000359760	3	47	0	0	0.22	Old	\N	\N	GPS	Latrophilin/CL-1-like GPS domain
PF00002	ENSP00000359760	4	262	0.04	0.02	0.59	Old	CL0192	GPCR_A	7tm_2	7 transmembrane receptor (Secretin family)
PF02354	ENSP00000359760	5	358	0.03	0.02	0.71	Vertebrates	\N	\N	Latrophilin	Latrophilin Cytoplasmic C-terminal region
PF00001	ENSP00000359899	0	293	0.04	0.03	0.73	Old	CL0192	GPCR_A	7tm_1	7 transmembrane receptor (rhodopsin family)
PF03827	ENSP00000359899	1	60	0.02	0.03	1.77	Vertebrates	\N	\N	Orexin_rec2	Orexin receptor type 2
PF03533	ENSP00000360304	0	42	0.18	0.2	1.11	Mammals	\N	\N	SPO11_like	SPO11 homologue
PF04406	ENSP00000360304	1	67	0.05	0.14	2.47	Old	\N	\N	TP6A_N	Type IIB DNA topoisomerase
PF02214	ENSP00000360806	0	99	0	0.01	2.45	Old	CL0033	POZ	K_tetra	K+ channel tetramerisation domain
PF00520	ENSP00000360806	1	180	0	0	1.26	Old	CL0030	Ion_channel	Ion_trans	Ion transport protein
PF03521	ENSP00000360806	2	248	0.04	0.07	1.79	Vertebrates	\N	\N	Kv2channel	Kv2 voltage-gated K+ channel
PF00018	ENSP00000361423	0	55	0	0	0.55	Old	CL0010	SH3	SH3_1	SH3 domain
PF00017	ENSP00000361423	1	75	0	0	1.57	Old	\N	\N	SH2	SH2 domain
PF07714	ENSP00000361423	2	251	0	0	0.57	Old	CL0016	PKinase	Pkinase_Tyr	Protein tyrosine kinase
PF08919	ENSP00000361423	3	176	0.03	0.06	2.13	Vertebrates	\N	\N	F_actin_bind	F-actin binding
PF04822	ENSP00000361467	0	87	0.04	0.03	0.83	Vertebrates	\N	\N	Takusan	Takusan
PF00595	ENSP00000361467	1	85	0	0	0.47	Old	CL0466	PDZ-like	PDZ	PDZ domain (Also known as DHR or GLGF)
PF00595	ENSP00000361467	2	74	0.02	0.01	0.32	Old	CL0466	PDZ-like	PDZ	PDZ domain (Also known as DHR or GLGF)
PF00595	ENSP00000361467	3	76	0.01	0.02	1.95	Old	CL0466	PDZ-like	PDZ	PDZ domain (Also known as DHR or GLGF)
PF04731	ENSP00000362613	0	156	0.19	0.22	1.13	Vertebrates	\N	\N	Caudal_act	Caudal like protein activation region
PF00046	ENSP00000362613	1	56	0.02	0.01	0.63	Old	CL0123	HTH	Homeobox	Homeobox domain
PF00092	ENSP00000362870	0	175	0.04	0.04	1.08	Old	CL0128	vWA-like	VWA	von Willebrand factor type A domain
PF00008	ENSP00000362870	1	35	0.04	0.05	1.34	Old	CL0001	EGF	EGF	EGF-like domain
PF00092	ENSP00000362870	2	172	0	0.02	3.9	Old	CL0128	vWA-like	VWA	von Willebrand factor type A domain
PF10393	ENSP00000362870	3	46	0.03	0.12	3.61	Vertebrates	\N	\N	Matrilin_ccoil	Trimeric coiled-coil oligomerisation domain of matrilin
PF04732	ENSP00000363071	0	96	0.02	0.03	1.61	Vertebrates	\N	\N	Filament_head	Intermediate filament head (DNA binding) region
PF00038	ENSP00000363071	1	308	0.01	0.01	0.55	Old	\N	\N	Filament	Intermediate filament protein
PF10534	ENSP00000363371	0	86	0.12	0.23	1.96	Vertebrates	\N	\N	CRIC_ras_sig	Connector enhancer of kinase suppressor of ras
PF00169	ENSP00000363371	1	98	0.03	0.03	1.11	Old	CL0266	PH	PH	PH domain
PF02166	ENSP00000363822	0	420	0.22	0.09	0.41	Mammals	\N	\N	Androgen_recep	Androgen receptor
PF00105	ENSP00000363822	1	75	0	0	0.41	Old	\N	\N	zf-C4	Zinc finger, C4 type (two domains)
PF00104	ENSP00000363822	2	189	0	0	0.36	Old	\N	\N	Hormone_recep	Ligand-binding domain of nuclear hormone receptor
PF10608	ENSP00000365272	0	83	0.01	0.01	0.46	Vertebrates	\N	\N	MAGUK_N_PEST	Polyubiquitination (PEST) N-terminal domain of MAGUK
PF00595	ENSP00000365272	1	84	0	0	0.33	Old	CL0466	PDZ-like	PDZ	PDZ domain (Also known as DHR or GLGF)
PF00595	ENSP00000365272	2	84	0.01	0.01	0.63	Old	CL0466	PDZ-like	PDZ	PDZ domain (Also known as DHR or GLGF)
PF10600	ENSP00000365272	3	67	0.03	0.01	0.43	Vertebrates	\N	\N	PDZ_assoc	PDZ-associated domain of NMDA receptors
PF00595	ENSP00000365272	4	78	0	0	0.35	Old	CL0466	PDZ-like	PDZ	PDZ domain (Also known as DHR or GLGF)
PF07653	ENSP00000365272	5	64	0	0.02	20.18	Old	CL0010	SH3	SH3_2	Variant SH3 domain
PF00625	ENSP00000365272	6	102	0.02	0	0.26	Old	CL0023	P-loop_NTPase	Guanylate_kin	Guanylate kinase
PF08067	ENSP00000365444	0	42	0	0	0.62	Vertebrates	\N	\N	ROKNT	ROKNT (NUC014) domain
PF00013	ENSP00000365444	1	60	0	0	0.09	Old	CL0007	KH	KH_1	KH domain
PF00013	ENSP00000365444	2	63	0.02	0.02	0.69	Old	CL0007	KH	KH_1	KH domain
PF00013	ENSP00000365444	3	62	0.04	0.01	0.19	Old	CL0007	KH	KH_1	KH domain
PF04732	ENSP00000366189	0	60	0.23	0.2	0.85	Vertebrates	\N	\N	Filament_head	Intermediate filament head (DNA binding) region
PF00038	ENSP00000366189	1	308	0.04	0.03	0.83	Old	\N	\N	Filament	Intermediate filament protein
PF02017	ENSP00000366237	0	79	0.05	0.06	1.28	Old	CL0072	Ubiquitin	CIDE-N	CIDE-N domain
PF09033	ENSP00000366237	1	165	0.38	0.16	0.41	Vertebrates	\N	\N	DFF-C	DNA Fragmentation factor 45kDa, C terminal domain
PF08266	ENSP00000367096	0	95	0	0	0.28	Old	CL0159	E-set	Cadherin_2	Cadherin-like
PF00028	ENSP00000367096	1	96	0	0	0.46	Old	CL0159	E-set	Cadherin	Cadherin domain
PF00028	ENSP00000367096	2	92	0	0	0.31	Old	CL0159	E-set	Cadherin	Cadherin domain
PF00028	ENSP00000367096	3	89	0.02	0.01	0.23	Old	CL0159	E-set	Cadherin	Cadherin domain
PF00028	ENSP00000367096	4	89	0.03	0.01	0.33	Old	CL0159	E-set	Cadherin	Cadherin domain
PF08374	ENSP00000367096	5	225	0.01	0.01	0.63	Vertebrates	\N	\N	Protocadherin	Protocadherin
PF08688	ENSP00000367950	0	162	0.08	0.26	3.28	Vertebrates	\N	\N	ASD1	Apx/Shroom domain ASD1
PF08687	ENSP00000367950	1	274	0.39	0.27	0.7	Old	\N	\N	ASD2	Apx/Shroom domain ASD2
PF05279	ENSP00000368767	0	253	0.23	0.29	1.25	Vertebrates	\N	\N	Asp-B-Hydro_N	Aspartyl beta-hydroxylase N-terminal region
PF05118	ENSP00000368767	1	157	0.03	0.02	0.59	Old	CL0029	Cupin	Asp_Arg_Hydrox	Aspartyl/Asparaginyl beta-hydroxylase
PF00536	ENSP00000368824	0	64	0	0	0.1	Old	CL0003	SAM	SAM_1	SAM domain (Sterile alpha motif)
PF10534	ENSP00000368824	1	94	0	0	0.24	Vertebrates	\N	\N	CRIC_ras_sig	Connector enhancer of kinase suppressor of ras
PF06663	ENSP00000368824	2	178	0.01	0	0.22	Vertebrates	\N	\N	DUF1170	Protein of unknown function (DUF1170)
PF00169	ENSP00000368824	3	98	0	0	0.36	Old	CL0266	PH	PH	PH domain
PF03700	ENSP00000368831	0	132	0.07	0.03	0.43	Vertebrates	\N	\N	Sorting_nexin	Sorting nexin, N-terminal domain
PF00787	ENSP00000368831	1	127	0	0	0.54	Old	\N	\N	PX	PX domain
PF09325	ENSP00000368831	2	233	0.02	0.01	0.3	Old	CL0145	Golgi-transport	Vps5	Vps5 C terminal like
PF06617	ENSP00000368918	0	268	0.12	0.14	1.09	Vertebrates	\N	\N	M-inducer_phosp	M-phase inducer phosphatase
PF00581	ENSP00000368918	1	108	0.04	0.04	1.01	Old	\N	\N	Rhodanese	Rhodanese-like domain
PF04218	ENSP00000369075	0	54	0	0	1.47	Old	CL0123	HTH	CENP-B_N	CENP-B N-terminal DNA-binding domain
PF03184	ENSP00000369075	2	198	0.02	0.02	0.91	Old	CL0219	RNase_H	DDE_1	DDE superfamily endonuclease
PF09026	ENSP00000369075	3	96	0.06	0.12	2.04	Mammals	\N	\N	Cenp-B_dimeris	Centromere protein B dimerisation domain
PF01023	ENSP00000369547	0	43	0.01	0.12	19.25	Vertebrates	CL0220	EF_hand	S_100	S-100/ICaBP type calcium binding domain
PF00036	ENSP00000369547	1	28	0.01	0.15	11.58	Old	CL0220	EF_hand	efhand	EF hand
PF03700	ENSP00000369638	0	127	0.2	0.07	0.36	Vertebrates	\N	\N	Sorting_nexin	Sorting nexin, N-terminal domain
PF00787	ENSP00000369638	1	127	0.01	0.01	0.81	Old	\N	\N	PX	PX domain
PF09325	ENSP00000369638	2	233	0.04	0.01	0.39	Old	CL0145	Golgi-transport	Vps5	Vps5 C terminal like
PF00595	ENSP00000370299	0	79	0.01	0.02	2.93	Old	CL0466	PDZ-like	PDZ	PDZ domain (Also known as DHR or GLGF)
PF08688	ENSP00000370299	1	166	0.19	0.22	1.18	Vertebrates	\N	\N	ASD1	Apx/Shroom domain ASD1
PF08687	ENSP00000370299	2	290	0.03	0.06	2	Old	\N	\N	ASD2	Apx/Shroom domain ASD2
PF03954	ENSP00000370329	0	137	0.4	0.34	0.84	Mammals	\N	\N	Lectin_N	Hepatic lectin, N-terminal domain
PF00059	ENSP00000370329	1	108	0.18	0.15	0.8	Old	CL0056	C_Lectin	Lectin_C	Lectin C-type domain
PF04731	ENSP00000370408	0	166	0.02	0.02	0.86	Vertebrates	\N	\N	Caudal_act	Caudal like protein activation region
PF00046	ENSP00000370408	1	56	0.02	0.03	1.74	Old	CL0123	HTH	Homeobox	Homeobox domain
PF04589	ENSP00000371434	0	139	0	0	0.4	Vertebrates	\N	\N	RFX1_trans_act	RFX1 transcription activation region
PF02257	ENSP00000371434	1	78	0	0	0.46	Old	CL0123	HTH	RFX_DNA_binding	RFX DNA-binding domain
PF09038	ENSP00000371475	0	121	0	0	0.37	Vertebrates	CL0049	Tudor	53-BP1_Tudor	Tumour suppressor p53-binding protein-1 Tudor
PF00533	ENSP00000371475	1	87	0	0	0.35	Old	CL0459	BRCT-like	BRCT	BRCA1 C Terminus (BRCT) domain
PF02023	ENSP00000375594	0	95	0.01	0.03	4.96	Vertebrates	\N	\N	SCAN	SCAN domain
PF00096	ENSP00000375594	1	22	0	0.02	17.88	Old	CL0361	C2H2-zf	zf-C2H2	Zinc finger, C2H2 type
PF02758	ENSP00000375653	0	82	0.15	0.16	1.09	Vertebrates	CL0041	Death	PYRIN	PAAD/DAPIN/Pyrin domain
PF05729	ENSP00000375653	1	170	0.06	0.12	2.19	Old	CL0023	P-loop_NTPase	NACHT	NACHT domain
PF09272	ENSP00000376060	0	109	0.04	0.07	1.65	Vertebrates	\N	\N	Hepsin-SRCR	Hepsin, SRCR
PF00089	ENSP00000376060	1	237	0.05	0.05	0.94	Old	CL0124	Peptidase_PA	Trypsin	Trypsin
PF06456	ENSP00000376070	0	227	0.09	0.05	0.54	Old	CL0145	Golgi-transport	Arfaptin	Arfaptin-like domain
PF04629	ENSP00000376070	1	176	0.45	0.23	0.51	Vertebrates	\N	\N	ICA69	Islet cell autoantigen ICA69, C-terminal domain
PF01352	ENSP00000377080	0	40	0	0	0.77	Vertebrates	\N	\N	KRAB	KRAB box
PF00096	ENSP00000377080	1	22	0	0.16	77.54	Old	CL0361	C2H2-zf	zf-C2H2	Zinc finger, C2H2 type
PF00096	ENSP00000377080	2	22	0.12	0.05	0.4	Old	CL0361	C2H2-zf	zf-C2H2	Zinc finger, C2H2 type
PF00096	ENSP00000377080	3	22	0	0	4.63	Old	CL0361	C2H2-zf	zf-C2H2	Zinc finger, C2H2 type
PF00096	ENSP00000377080	4	22	0.01	0.03	2.66	Old	CL0361	C2H2-zf	zf-C2H2	Zinc finger, C2H2 type
PF00096	ENSP00000377080	5	22	0	0	0.11	Old	CL0361	C2H2-zf	zf-C2H2	Zinc finger, C2H2 type
PF00096	ENSP00000377080	6	22	0	0.02	15.76	Old	CL0361	C2H2-zf	zf-C2H2	Zinc finger, C2H2 type
PF00096	ENSP00000377080	7	22	0	0	3.73	Old	CL0361	C2H2-zf	zf-C2H2	Zinc finger, C2H2 type
PF00096	ENSP00000377080	8	22	0.01	0.02	3.41	Old	CL0361	C2H2-zf	zf-C2H2	Zinc finger, C2H2 type
PF04621	ENSP00000377273	0	333	0.17	0.05	0.29	Vertebrates	\N	\N	ETS_PEA3_N	PEA3 subfamily ETS-domain transcription factor N terminal domain
PF00178	ENSP00000377273	1	83	0	0	3.42	Old	CL0123	HTH	Ets	Ets-domain
PF03491	ENSP00000378298	0	41	0.04	0.18	5.08	Mammals	\N	\N	5HT_transporter	Serotonin (5-HT) neurotransmitter transporter, N-terminus
PF00209	ENSP00000378298	1	535	0.05	0.03	0.6	Old	\N	\N	SNF	Sodium:neurotransmitter symporter family
PF02885	ENSP00000379038	0	65	0.05	0.15	2.76	Old	\N	\N	Glycos_trans_3N	Glycosyl transferase family, helical bundle domain
PF00591	ENSP00000379038	1	254	0.09	0.09	1.01	Old	\N	\N	Glycos_transf_3	Glycosyl transferase family, a/b domain
PF07831	ENSP00000379038	2	74	0.08	0.12	1.62	Vertebrates	CL0105	Hybrid	PYNP_C	Pyrimidine nucleoside phosphorylase C-terminal domain
PF10613	ENSP00000379818	0	63	0	0	2.52	Old	CL0177	PBP	Lig_chan-Glu_bd	Ligated ion channel L-glutamate- and glycine-binding site
PF00060	ENSP00000379818	1	284	0	0	0.81	Old	CL0030	Ion_channel	Lig_chan	Ligand-gated ion channel
PF10565	ENSP00000379818	2	625	0.07	0.04	0.53	Vertebrates	\N	\N	NMDAR2_C	N-methyl D-aspartate receptor 2B3 C-terminus
PF02350	ENSP00000379839	0	339	0	0	0.7	Vertebrates	CL0113	GT-B	Epimerase_2	UDP-N-acetylglucosamine 2-epimerase
PF00480	ENSP00000379839	1	185	0.02	0.01	0.86	Old	CL0108	Actin_ATPase	ROK	ROK family
PF04692	ENSP00000379966	0	75	0.02	0.1	6.77	Vertebrates	\N	\N	PDGF_N	Platelet-derived growth factor, N terminal region
PF00341	ENSP00000379966	1	83	0.02	0.03	1.44	Old	CL0079	Cystine-knot	PDGF	Platelet-derived growth factor (PDGF)
PF01352	ENSP00000380165	0	40	0.02	0.05	3.52	Vertebrates	\N	\N	KRAB	KRAB box
PF00096	ENSP00000380165	10	22	0	0	3.98	Old	CL0361	C2H2-zf	zf-C2H2	Zinc finger, C2H2 type
PF00096	ENSP00000380165	11	22	0	0.04	31.05	Old	CL0361	C2H2-zf	zf-C2H2	Zinc finger, C2H2 type
PF00096	ENSP00000380165	1	22	0.11	0.04	0.35	Old	CL0361	C2H2-zf	zf-C2H2	Zinc finger, C2H2 type
PF00096	ENSP00000380165	12	22	0	0.02	10.76	Old	CL0361	C2H2-zf	zf-C2H2	Zinc finger, C2H2 type
PF00096	ENSP00000380165	13	22	0.05	0.1	2.09	Old	CL0361	C2H2-zf	zf-C2H2	Zinc finger, C2H2 type
PF00096	ENSP00000380165	2	22	0	0.17	155.07	Old	CL0361	C2H2-zf	zf-C2H2	Zinc finger, C2H2 type
PF00096	ENSP00000380165	3	22	0	0.02	6.89	Old	CL0361	C2H2-zf	zf-C2H2	Zinc finger, C2H2 type
PF00096	ENSP00000380165	4	22	0	0.02	11.58	Old	CL0361	C2H2-zf	zf-C2H2	Zinc finger, C2H2 type
PF00096	ENSP00000380165	5	22	0	0.06	41.87	Old	CL0361	C2H2-zf	zf-C2H2	Zinc finger, C2H2 type
PF00096	ENSP00000380165	6	22	0.02	0.03	1.62	Old	CL0361	C2H2-zf	zf-C2H2	Zinc finger, C2H2 type
PF00096	ENSP00000380165	7	22	0	0	3.55	Old	CL0361	C2H2-zf	zf-C2H2	Zinc finger, C2H2 type
PF00096	ENSP00000380165	8	22	0	0	4.32	Old	CL0361	C2H2-zf	zf-C2H2	Zinc finger, C2H2 type
PF00096	ENSP00000380165	9	22	0	0	1.39	Old	CL0361	C2H2-zf	zf-C2H2	Zinc finger, C2H2 type
PF08383	ENSP00000380167	0	34	0	0	2.16	Vertebrates	\N	\N	Maf_N	Maf N-terminal region
PF03131	ENSP00000380167	1	94	0	0	0.36	Old	CL0018	bZIP	bZIP_Maf	bZIP Maf transcription factor
PF08383	ENSP00000380193	0	35	0.04	1.2	33.19	Vertebrates	\N	\N	Maf_N	Maf N-terminal region
PF03131	ENSP00000380193	1	94	0	0	0.97	Old	CL0018	bZIP	bZIP_Maf	bZIP Maf transcription factor
PF10524	ENSP00000380711	0	45	0	0	0.18	Old	\N	\N	NfI_DNAbd_pre-N	Nuclear factor I protein pre-N-terminus
PF03165	ENSP00000380711	1	107	0	0	0.25	Old	CL0263	His-Me_finger	MH1	MH1 domain
PF00859	ENSP00000380711	2	298	0.03	0.01	0.19	Vertebrates	\N	\N	CTF_NFI	CTF/NF-I family transcription modulation region
PF01352	ENSP00000381304	0	40	0.02	0.06	2.52	Vertebrates	\N	\N	KRAB	KRAB box
PF00096	ENSP00000381304	10	22	0.05	0.1	1.85	Old	CL0361	C2H2-zf	zf-C2H2	Zinc finger, C2H2 type
PF00096	ENSP00000381304	1	22	18.71	0.28	0.01	Old	CL0361	C2H2-zf	zf-C2H2	Zinc finger, C2H2 type
PF00096	ENSP00000381304	2	22	62.47	30.43	0.49	Old	CL0361	C2H2-zf	zf-C2H2	Zinc finger, C2H2 type
PF00096	ENSP00000381304	3	22	0.07	1.05	15.42	Old	CL0361	C2H2-zf	zf-C2H2	Zinc finger, C2H2 type
PF00096	ENSP00000381304	4	22	0	0.06	63.48	Old	CL0361	C2H2-zf	zf-C2H2	Zinc finger, C2H2 type
PF00096	ENSP00000381304	5	22	0	0	3.37	Old	CL0361	C2H2-zf	zf-C2H2	Zinc finger, C2H2 type
PF00096	ENSP00000381304	6	22	0	0	3.01	Old	CL0361	C2H2-zf	zf-C2H2	Zinc finger, C2H2 type
PF00096	ENSP00000381304	7	22	0.02	0.03	1.56	Old	CL0361	C2H2-zf	zf-C2H2	Zinc finger, C2H2 type
PF00096	ENSP00000381304	8	22	0	0	4.43	Old	CL0361	C2H2-zf	zf-C2H2	Zinc finger, C2H2 type
PF00096	ENSP00000381304	9	22	0	0.03	30.11	Old	CL0361	C2H2-zf	zf-C2H2	Zinc finger, C2H2 type
PF02023	ENSP00000382015	0	95	0.03	0.02	0.61	Vertebrates	\N	\N	SCAN	SCAN domain
PF00096	ENSP00000382015	1	22	0	0	1.41	Old	CL0361	C2H2-zf	zf-C2H2	Zinc finger, C2H2 type
PF00096	ENSP00000382015	2	22	0	0.07	67.28	Old	CL0361	C2H2-zf	zf-C2H2	Zinc finger, C2H2 type
PF00096	ENSP00000382015	3	22	0	0	4.68	Old	CL0361	C2H2-zf	zf-C2H2	Zinc finger, C2H2 type
PF01530	ENSP00000382114	0	30	0	0	0.75	Old	\N	\N	zf-C2HC	Zinc finger, C2HC type
PF01530	ENSP00000382114	1	30	0	0	0.12	Old	\N	\N	zf-C2HC	Zinc finger, C2HC type
PF01530	ENSP00000382114	2	30	0	0	3.45	Old	\N	\N	zf-C2HC	Zinc finger, C2HC type
PF08474	ENSP00000382114	3	252	0.03	0.02	0.84	Vertebrates	\N	\N	MYT1	Myelin transcription factor 1
PF01530	ENSP00000382114	4	30	0	0	2.83	Old	\N	\N	zf-C2HC	Zinc finger, C2HC type
PF01530	ENSP00000382114	5	30	0	0	2.09	Old	\N	\N	zf-C2HC	Zinc finger, C2HC type
PF01530	ENSP00000382114	6	30	0	0	2.52	Old	\N	\N	zf-C2HC	Zinc finger, C2HC type
PF00094	ENSP00000382323	0	150	0.06	0.09	1.45	Old	\N	\N	VWD	von Willebrand factor type D domain
PF08742	ENSP00000382323	1	74	0.09	0.1	1.11	Old	\N	\N	C8	C8 domain
PF00094	ENSP00000382323	2	155	0.02	0.01	0.58	Old	\N	\N	VWD	von Willebrand factor type D domain
PF08742	ENSP00000382323	3	71	0.07	0.06	0.86	Old	\N	\N	C8	C8 domain
PF01826	ENSP00000382323	4	64	0.07	0.13	1.83	Old	\N	\N	TIL	Trypsin Inhibitor like cysteine rich domain
PF00094	ENSP00000382323	5	146	0.06	0.05	0.9	Old	\N	\N	VWD	von Willebrand factor type D domain
PF08742	ENSP00000382323	6	74	0.07	0.06	0.89	Old	\N	\N	C8	C8 domain
PF05270	ENSP00000382323	7	143	0.25	0.14	0.57	Vertebrates	CL0066	Trefoil	AbfB	Alpha-L-arabinofuranosidase B (ABFB)
PF00094	ENSP00000382323	8	154	0.09	0.07	0.78	Old	\N	\N	VWD	von Willebrand factor type D domain
PF08742	ENSP00000382323	9	69	0.03	0.02	0.89	Old	\N	\N	C8	C8 domain
PF00853	ENSP00000382800	0	134	0	0	0.72	Old	CL0073	P53-like	Runt	Runt domain
PF08504	ENSP00000382800	1	98	0.03	0.07	1.99	Vertebrates	\N	\N	RunxI	Runx inhibition domain
PF10524	ENSP00000383958	0	45	0.19	0.14	0.76	Old	\N	\N	NfI_DNAbd_pre-N	Nuclear factor I protein pre-N-terminus
PF03165	ENSP00000383958	1	107	0.03	0.01	0.26	Old	CL0263	His-Me_finger	MH1	MH1 domain
PF00859	ENSP00000383958	2	295	0.08	0.02	0.22	Vertebrates	\N	\N	CTF_NFI	CTF/NF-I family transcription modulation region
PF10430	ENSP00000383977	0	95	0.03	0.01	0.27	Vertebrates	CL0011	Ig	Ig_Tie2_1	Tie-2 Ig-like domain 1
PF00041	ENSP00000383977	1	82	0.13	0.07	0.54	Old	CL0159	E-set	fn3	Fibronectin type III domain
PF00041	ENSP00000383977	2	83	0.12	0.07	0.63	Old	CL0159	E-set	fn3	Fibronectin type III domain
PF00041	ENSP00000383977	3	85	0.13	0.06	0.46	Old	CL0159	E-set	fn3	Fibronectin type III domain
PF07714	ENSP00000383977	4	268	0	0	0.52	Old	CL0016	PKinase	Pkinase_Tyr	Protein tyrosine kinase
PF04621	ENSP00000384085	0	329	0.13	0.03	0.27	Vertebrates	\N	\N	ETS_PEA3_N	PEA3 subfamily ETS-domain transcription factor N terminal domain
PF00178	ENSP00000384085	1	83	0	0	0.45	Old	CL0123	HTH	Ets	Ets-domain
PF02023	ENSP00000384351	0	95	0.06	0.09	1.45	Vertebrates	\N	\N	SCAN	SCAN domain
PF00096	ENSP00000384351	1	22	0	0.08	46.87	Old	CL0361	C2H2-zf	zf-C2H2	Zinc finger, C2H2 type
PF00096	ENSP00000384351	2	22	0.02	0.06	3.16	Old	CL0361	C2H2-zf	zf-C2H2	Zinc finger, C2H2 type
PF00096	ENSP00000384351	3	22	0.02	0.02	1.35	Old	CL0361	C2H2-zf	zf-C2H2	Zinc finger, C2H2 type
PF00096	ENSP00000384351	4	22	0	0.03	27.48	Old	CL0361	C2H2-zf	zf-C2H2	Zinc finger, C2H2 type
PF00096	ENSP00000384351	5	22	0.01	0.26	32.45	Old	CL0361	C2H2-zf	zf-C2H2	Zinc finger, C2H2 type
PF00096	ENSP00000384351	6	22	0	0.16	101.82	Old	CL0361	C2H2-zf	zf-C2H2	Zinc finger, C2H2 type
PF00096	ENSP00000384351	7	22	0.01	0.06	11.69	Old	CL0361	C2H2-zf	zf-C2H2	Zinc finger, C2H2 type
PF01408	ENSP00000385757	0	115	0.13	0.08	0.67	Old	CL0063	NADP_Rossmann	GFO_IDH_MocA	Oxidoreductase family, NAD-binding Rossmann fold
PF09166	ENSP00000385757	1	114	0.15	0.1	0.64	Vertebrates	\N	\N	Biliv-reduc_cat	Biliverdin reductase, catalytic
PF01352	ENSP00000388502	0	40	0.03	0.14	4.06	Vertebrates	\N	\N	KRAB	KRAB box
PF00096	ENSP00000388502	1	22	0	0	2.36	Old	CL0361	C2H2-zf	zf-C2H2	Zinc finger, C2H2 type
PF00096	ENSP00000388502	2	22	0.01	0.03	1.91	Old	CL0361	C2H2-zf	zf-C2H2	Zinc finger, C2H2 type
PF00096	ENSP00000388502	3	22	0.41	0.21	0.51	Old	CL0361	C2H2-zf	zf-C2H2	Zinc finger, C2H2 type
PF00096	ENSP00000388502	4	22	0	0	4.23	Old	CL0361	C2H2-zf	zf-C2H2	Zinc finger, C2H2 type
PF00096	ENSP00000388502	5	22	0	0.02	19.48	Old	CL0361	C2H2-zf	zf-C2H2	Zinc finger, C2H2 type
PF00096	ENSP00000388502	6	22	0	0	2.82	Old	CL0361	C2H2-zf	zf-C2H2	Zinc finger, C2H2 type
PF00096	ENSP00000388502	7	22	0.04	0.07	1.96	Old	CL0361	C2H2-zf	zf-C2H2	Zinc finger, C2H2 type
PF00096	ENSP00000388502	8	22	0	0.03	8.88	Old	CL0361	C2H2-zf	zf-C2H2	Zinc finger, C2H2 type
PF00096	ENSP00000388502	9	22	0	0	4.95	Old	CL0361	C2H2-zf	zf-C2H2	Zinc finger, C2H2 type
PF09387	ENSP00000388743	0	183	0.38	0.29	0.77	Vertebrates	\N	\N	MRP	Mitochondrial RNA binding protein MRP
PF07738	ENSP00000388743	1	134	0.03	0.07	2.54	Old	CL0202	GBD	Sad1_UNC	Sad1 / UNC-like C-terminal
PF00324	ENSP00000390199	0	571	0.02	0.01	0.43	Old	CL0062	APC	AA_permease	Amino acid permease
PF03522	ENSP00000390199	1	29	0	0	0.48	Vertebrates	\N	\N	KCl_Cotrans_1	K-Cl Co-transporter type 1 (KCC1)
PF00525	ENSP00000391794	0	61	0.02	0.07	3.18	Vertebrates	\N	\N	Crystallin	Alpha crystallin A chain, N terminal
PF00011	ENSP00000391794	1	95	0.06	0.13	2.11	Old	CL0190	HSP20	HSP20	Hsp20/alpha crystallin family
PF00076	ENSP00000393203	0	69	0	0	0.18	Old	CL0221	RRM	RRM_1	RNA recognition motif. (a.k.a. RRM, RBD, or RNP domain)
PF08080	ENSP00000393203	1	35	0	0	0.17	Vertebrates	\N	\N	zf-RNPHF	RNPHF zinc finger
PF00076	ENSP00000393203	2	67	0	0	0.58	Old	CL0221	RRM	RRM_1	RNA recognition motif. (a.k.a. RRM, RBD, or RNP domain)
PF01352	ENSP00000394207	0	40	0.24	0.12	0.5	Vertebrates	\N	\N	KRAB	KRAB box
PF00096	ENSP00000394207	1	22	0.08	0.1	1.26	Old	CL0361	C2H2-zf	zf-C2H2	Zinc finger, C2H2 type
PF00096	ENSP00000394207	2	22	0	0.02	17.71	Old	CL0361	C2H2-zf	zf-C2H2	Zinc finger, C2H2 type
PF00096	ENSP00000394207	3	22	0	0	2.06	Old	CL0361	C2H2-zf	zf-C2H2	Zinc finger, C2H2 type
PF00096	ENSP00000394207	4	22	0	0	1.38	Old	CL0361	C2H2-zf	zf-C2H2	Zinc finger, C2H2 type
PF00096	ENSP00000394207	5	22	0	0	4.19	Old	CL0361	C2H2-zf	zf-C2H2	Zinc finger, C2H2 type
PF00096	ENSP00000394207	6	22	0	0	1.82	Old	CL0361	C2H2-zf	zf-C2H2	Zinc finger, C2H2 type
PF09004	ENSP00000397673	0	36	19.4	2.64	0.14	Vertebrates	\N	\N	DUF1891	Domain of unknown function (DUF1891)
PF08241	ENSP00000397673	1	90	0.03	0.03	0.92	Old	CL0063	NADP_Rossmann	Methyltransf_11	Methyltransferase domain
PF01352	ENSP00000398108	0	40	0	0	2.85	Vertebrates	\N	\N	KRAB	KRAB box
PF00096	ENSP00000398108	1	22	0	0.03	14.02	Old	CL0361	C2H2-zf	zf-C2H2	Zinc finger, C2H2 type
PF00096	ENSP00000398108	2	22	0	0	3.77	Old	CL0361	C2H2-zf	zf-C2H2	Zinc finger, C2H2 type
PF00096	ENSP00000398108	3	22	0	0	2.39	Old	CL0361	C2H2-zf	zf-C2H2	Zinc finger, C2H2 type
PF00096	ENSP00000398108	4	22	0	0	4.72	Old	CL0361	C2H2-zf	zf-C2H2	Zinc finger, C2H2 type
PF00096	ENSP00000398108	5	22	0	0	3.07	Old	CL0361	C2H2-zf	zf-C2H2	Zinc finger, C2H2 type
PF08959	ENSP00000401197	0	289	0.16	0.09	0.55	Vertebrates	CL0190	HSP20	DUF1872	Domain of unknown function (DUF1872)
PF00443	ENSP00000401197	1	717	0.04	0.02	0.5	Old	CL0125	Peptidase_CA	UCH	Ubiquitin carboxyl-terminal hydrolase
PF06484	ENSP00000403954	0	307	0.05	0.02	0.4	Vertebrates	\N	\N	Ten_N	Teneurin Intracellular Region
PF07974	ENSP00000403954	1	26	0	0	0.19	Old	CL0001	EGF	EGF_2	EGF-like domain
PF06456	ENSP00000403982	0	227	0	0	0.53	Old	CL0145	Golgi-transport	Arfaptin	Arfaptin-like domain
PF04629	ENSP00000403982	1	218	0.25	0.14	0.56	Vertebrates	\N	\N	ICA69	Islet cell autoantigen ICA69, C-terminal domain
PF10469	ENSP00000405252	0	245	0.17	0.12	0.71	Old	CL0247	2H	AKAP7_NLS	AKAP7 2'5' RNA ligase-like domain
PF10470	ENSP00000405252	1	60	0.04	0.15	3.36	Vertebrates	\N	\N	AKAP7_RIRII_bdg	PKA-RI-RII subunit binding domain of A-kinase anchor protein
PF02159	ENSP00000405330	0	180	0.08	0.08	0.96	Vertebrates	\N	\N	Oest_recep	Oestrogen receptor
PF00105	ENSP00000405330	1	75	0	0	3.51	Old	\N	\N	zf-C4	Zinc finger, C4 type (two domains)
PF00104	ENSP00000405330	2	192	0.03	0.02	0.47	Old	\N	\N	Hormone_recep	Ligand-binding domain of nuclear hormone receptor
PF08399	ENSP00000407393	0	124	0.01	0.02	3.87	Old	\N	\N	VWA_N	VWA N-terminal
PF00092	ENSP00000407393	1	178	0	0	0.57	Old	CL0128	vWA-like	VWA	von Willebrand factor type A domain
PF02743	ENSP00000407393	2	89	0	0	2.5	Old	CL0165	Cache	Cache_1	Cache domain
PF08473	ENSP00000407393	3	93	0.04	0.01	0.4	Vertebrates	\N	\N	VGCC_alpha2	Neuronal voltage-dependent calcium channel alpha 2acd
PF10524	ENSP00000408621	0	46	0	0.14	120.4	Old	\N	\N	NfI_DNAbd_pre-N	Nuclear factor I protein pre-N-terminus
PF03165	ENSP00000408621	1	107	0	0	0.17	Old	CL0263	His-Me_finger	MH1	MH1 domain
PF00859	ENSP00000408621	2	289	0.04	0.01	0.24	Vertebrates	\N	\N	CTF_NFI	CTF/NF-I family transcription modulation region
PF04732	ENSP00000408897	0	80	0.02	0.02	0.99	Vertebrates	\N	\N	Filament_head	Intermediate filament head (DNA binding) region
PF00038	ENSP00000408897	1	310	0	0	2.16	Old	\N	\N	Filament	Intermediate filament protein
PF02518	ENSP00000410413	0	148	0.03	0.01	0.43	Old	CL0025	His_Kinase_A	HATPase_c	Histidine kinase-, DNA gyrase B-, and HSP90-like ATPase
PF00204	ENSP00000410413	1	146	0.07	0.38	5.6	Old	\N	\N	DNA_gyraseB	DNA gyrase B
PF00521	ENSP00000410413	2	468	0.05	0.03	0.54	Old	\N	\N	DNA_topoisoIV	DNA gyrase/topoisomerase IV, subunit A
PF08070	ENSP00000410413	3	88	0.27	0.29	1.09	Vertebrates	\N	\N	DTHCT	DTHCT (NUC029) region
PF00076	ENSP00000413867	0	69	0	0	0.58	Old	CL0221	RRM	RRM_1	RNA recognition motif. (a.k.a. RRM, RBD, or RNP domain)
PF08080	ENSP00000413867	1	35	0	0	1.37	Vertebrates	\N	\N	zf-RNPHF	RNPHF zinc finger
PF00076	ENSP00000413867	2	67	0	0	0.72	Old	CL0221	RRM	RRM_1	RNA recognition motif. (a.k.a. RRM, RBD, or RNP domain)
PF01352	ENSP00000414887	0	40	0.19	0.06	0.29	Vertebrates	\N	\N	KRAB	KRAB box
PF00096	ENSP00000414887	10	22	0	0	3.48	Old	CL0361	C2H2-zf	zf-C2H2	Zinc finger, C2H2 type
PF00096	ENSP00000414887	11	22	0.01	0.31	34.98	Old	CL0361	C2H2-zf	zf-C2H2	Zinc finger, C2H2 type
PF00096	ENSP00000414887	1	22	0.05	0.1	2.1	Old	CL0361	C2H2-zf	zf-C2H2	Zinc finger, C2H2 type
PF00096	ENSP00000414887	2	22	0	0.12	74.64	Old	CL0361	C2H2-zf	zf-C2H2	Zinc finger, C2H2 type
PF00096	ENSP00000414887	3	22	0.1	4.4	43.28	Old	CL0361	C2H2-zf	zf-C2H2	Zinc finger, C2H2 type
PF00096	ENSP00000414887	4	22	0.55	0.64	1.17	Old	CL0361	C2H2-zf	zf-C2H2	Zinc finger, C2H2 type
PF00096	ENSP00000414887	5	22	0.41	0.35	0.86	Old	CL0361	C2H2-zf	zf-C2H2	Zinc finger, C2H2 type
PF00096	ENSP00000414887	6	22	0.05	1.29	25.69	Old	CL0361	C2H2-zf	zf-C2H2	Zinc finger, C2H2 type
PF00096	ENSP00000414887	7	22	0.15	0.33	2.18	Old	CL0361	C2H2-zf	zf-C2H2	Zinc finger, C2H2 type
PF00096	ENSP00000414887	8	22	0.03	0.66	20.32	Old	CL0361	C2H2-zf	zf-C2H2	Zinc finger, C2H2 type
PF00096	ENSP00000414887	9	22	0	0.04	29.95	Old	CL0361	C2H2-zf	zf-C2H2	Zinc finger, C2H2 type
PF08487	ENSP00000415769	0	117	0.03	0.02	0.61	Old	CL0029	Cupin	VIT	Vault protein inter-alpha-trypsin domain
PF00092	ENSP00000415769	1	183	0.16	0.1	0.64	Old	CL0128	vWA-like	VWA	von Willebrand factor type A domain
PF06668	ENSP00000415769	2	187	0.16	0.1	0.64	Vertebrates	\N	\N	ITI_HC_C	Inter-alpha-trypsin inhibitor heavy chain C-terminus
PF08758	ENSP00000416247	0	82	0.25	0.26	1.08	Vertebrates	CL0159	E-set	Cadherin_pro	Cadherin prodomain like
PF00028	ENSP00000416247	1	94	0.08	0.05	0.65	Old	CL0159	E-set	Cadherin	Cadherin domain
PF00028	ENSP00000416247	2	98	0.16	0.18	1.12	Old	CL0159	E-set	Cadherin	Cadherin domain
PF00028	ENSP00000416247	3	103	0.16	0.1	0.65	Old	CL0159	E-set	Cadherin	Cadherin domain
PF00028	ENSP00000416247	4	92	0.12	0.15	1.33	Old	CL0159	E-set	Cadherin	Cadherin domain
PF01352	ENSP00000417470	0	40	0.03	0.05	1.52	Vertebrates	\N	\N	KRAB	KRAB box
PF00096	ENSP00000417470	1	22	0.32	1.35	4.23	Old	CL0361	C2H2-zf	zf-C2H2	Zinc finger, C2H2 type
PF00096	ENSP00000417470	2	22	0.72	3.14	4.36	Old	CL0361	C2H2-zf	zf-C2H2	Zinc finger, C2H2 type
PF00096	ENSP00000417470	3	22	0.04	0.35	8.7	Old	CL0361	C2H2-zf	zf-C2H2	Zinc finger, C2H2 type
PF00096	ENSP00000417470	4	22	0	0	4.12	Old	CL0361	C2H2-zf	zf-C2H2	Zinc finger, C2H2 type
PF08487	ENSP00000417824	0	117	0.05	0.11	2.18	Old	CL0029	Cupin	VIT	Vault protein inter-alpha-trypsin domain
PF00092	ENSP00000417824	1	183	0.16	0.13	0.83	Old	CL0128	vWA-like	VWA	von Willebrand factor type A domain
PF06668	ENSP00000417824	2	164	0.37	0.29	0.79	Vertebrates	\N	\N	ITI_HC_C	Inter-alpha-trypsin inhibitor heavy chain C-terminus

## Sheet: DNA binding
unique domain combinations with at least one DNA binding domain
DNA binding domain is Old
Pfam AC	Ensembl protein ID	order	length	dN/dS	dN	dS	Age	Clan AC	Clan ID	Pfam ID	Pfam Des
PF01586	ENSP00000228641	0	90	0.02	0.01	0.34	Vertebrates	\N	\N	Basic	Myogenic Basic domain
PF00010	ENSP00000228641	1	51	0	0	0.53	Old	\N	\N	HLH	Helix-loop-helix DNA-binding domain
PF04589	ENSP00000254325	0	161	0.09	0.08	0.88	Vertebrates	\N	\N	RFX1_trans_act	RFX1 transcription activation region
PF02257	ENSP00000254325	1	81	0.01	0.02	2.78	Old	CL0123	HTH	RFX_DNA_binding	RFX DNA-binding domain
PF08558	ENSP00000254942	0	188	0.1	0.02	0.26	Vertebrates	\N	\N	TRF	Telomere repeat binding factor (TRF)
PF00249	ENSP00000254942	1	48	0.11	0.04	0.34	Old	CL0123	HTH	Myb_DNA-binding	Myb-like DNA-binding domain
PF00447	ENSP00000332698	0	195	0	0	1.01	Old	CL0123	HTH	HSF_DNA-bind	HSF-type DNA-binding
PF06546	ENSP00000332698	1	278	0.1	0.08	0.8	Vertebrates	\N	\N	Vert_HS_TF	Vertebrate heat shock transcription factor
PF01426	ENSP00000338629	0	180	0.05	0.01	0.25	Old	\N	\N	BAH	BAH domain
PF01448	ENSP00000338629	1	52	0	0.01	10.85	Old	\N	\N	ELM2	ELM2 domain
PF00249	ENSP00000338629	2	46	0	0.01	5.69	Old	CL0123	HTH	Myb_DNA-binding	Myb-like DNA-binding domain
PF00320	ENSP00000338629	3	35	0	0	2.6	Old	CL0167	Zn_Beta_Ribbon	GATA	GATA zinc finger
PF03154	ENSP00000338629	4	990	0.05	0.04	0.78	Vertebrates	\N	\N	Atrophin-1	Atrophin-1 family
PF01352	ENSP00000356850	0	40	0	0	0.27	Vertebrates	\N	\N	KRAB	KRAB box
PF09607	ENSP00000356850	1	52	0	0	3.02	Old	CL0123	HTH	BrkDBD	Brinker DNA-binding domain
PF03184	ENSP00000356850	3	212	0.02	0.01	0.81	Old	CL0219	RNase_H	DDE_1	DDE superfamily endonuclease
PF04218	ENSP00000369075	0	54	0	0	1.47	Old	CL0123	HTH	CENP-B_N	CENP-B N-terminal DNA-binding domain
PF03184	ENSP00000369075	2	198	0.02	0.02	0.91	Old	CL0219	RNase_H	DDE_1	DDE superfamily endonuclease
PF09026	ENSP00000369075	3	96	0.06	0.12	2.04	Mammals	\N	\N	Cenp-B_dimeris	Centromere protein B dimerisation domain
DNA binding domain is Vertebrate
Pfam AC	Ensembl protein ID	order	length	dN/dS	dN	dS	Age	Clan AC	Clan ID	Pfam ID	Pfam Des
PF04732	ENSP00000221166	0	88	0	0.01	4.69	Vertebrates	\N	\N	Filament_head	Intermediate filament head (DNA binding) region
PF00038	ENSP00000221166	1	311	0.01	0	0.77	Old	\N	\N	Filament	Intermediate filament protein
PF02920	ENSP00000299492	0	64	0.03	0.03	0.99	Vertebrates	CL0081	MBD-like	Integrase_DNA	DNA binding domain of tn916 integrase
PF00536	ENSP00000299492	1	64	0.04	0.04	0.84	Old	CL0003	SAM	SAM_1	SAM domain (Sterile alpha motif)
PF00536	ENSP00000299492	2	60	0.05	0.01	0.19	Old	CL0003	SAM	SAM_1	SAM domain (Sterile alpha motif)
PF07647	ENSP00000299492	3	72	0	0	0.54	Old	CL0003	SAM	SAM_2	SAM domain (Sterile alpha motif)
PF01149	ENSP00000347170	0	122	0.05	0.06	1.27	Old	\N	\N	Fapy_DNA_glyco	Formamidopyrimidine-DNA glycosylase N-terminal domain
PF06831	ENSP00000347170	1	73	0.04	0.05	1.41	Old	CL0303	H2TH	H2TH	Formamidopyrimidine-DNA glycosylase H2TH domain
PF09292	ENSP00000347170	2	38	0.08	0.03	0.3	Vertebrates	\N	\N	Neil1-DNA_bind	Endonuclease VIII-like 1, DNA bind

## Sheet: summary
summary information
247 different proteins containing Old and Ver/Mam Pfam domains with estimated domain-based dN/dS data
of which 237 contain Old and Ver Pfam domains (no Mam domains)
Clan
We analyse the matches to Pfam Clans in the 247 proteins containing domains of different ages and dN/dS data
	Total	Clan		No Clan
	N domain type	N domain type	dN/dS (aver, median, SD)*	N domain type	dN/dS (aver, median, SD)*
Mammal	10	0 (0%)	N.A.	10 (100%)	0.11,0.12,0.07
Vertebrate	125	17 (14%)	0.17,0.09, 0.17	108 (86%)	0.08, 0.04, 0.11
Old	170	101 (59%)	0.05,0.01,0.13	69 (41%)	0.03,0,0.07
	*note domains with dN/dS >2 have not been considered
