# Supplementary material for: Emergence of novel domains in proteins
Source: BMC Evol Biol. 2013 Feb 20;13:47. doi: 10.1186/1471-2148-13-47 (PMC3599535; doi:10.1186/1471-2148-13-47)
Supplement: Additional file 3 — Complete list of proteins and Pfam domains employed in this study, including Ensembl Protein identifier, Pfam Accession number, age class, sequence length and non-synonymous (dN) and synonymous (dS) substitution rates. [file 1471-2148-13-47-S3.xls]

## Sheet: README
Hmmpfam_results: Pfam domain hits in human proteins
Domains per protein: Pfam domain statistics for human proteins and mouse orthologues (Table 3 of main manuscript file)
Protein_age: Age classification of human proteins (Table 3 of main manuscript file)
Protein_dNdS: non-synonymous(dN) and synonymous(dS) substitution rates for human and mouse orthologous proteins classified in different age classes (Table 3 of main manuscript file)
Domaintype_dNdS: non-synonymous(dN) and synonymous(dS) substitution rates for domain types in human proteins classified in different age classes (see supplementary file S3 for graphical representation)
Domain_dNdS: non-synonymous(dN) and synonymous(dS) substitution rates for domains in human proteins classified in different age classes (Figure 3 of main manuscript file)
Protein_domainsage: Pfam domains of different age in human proteins
Oldproteins_youngdomains: list of Old proteins containing Vertebrate or Mammalian domains
Drosophiladomaintypes_dNdS: non-synonymous(dN) and synonymous(dS) substitution rates of Drosophila domain types
Drosophiladomains_dNdS: non-synonymous(dN) and synonymous(dS) substitution rates of Drosophila domains

## Sheet: Hmmpfam_results
Protein id	Domain id	Domain start	Domain end	Hmmpfam e-value
ENSP00000000233	PF00025	5	177	2.3e-116
ENSMUSP00000020717	PF00025	5	177	2.3e-116
ENSP00000000412	PF02157	1	277	1.3e-248
ENSMUSP00000108229	PF02157	1	278	2.4e-257
ENSP00000001146	PF00067	50	490	9.1e-31
ENSMUSP00000076886	PF00067	50	490	3.9e-34
ENSP00000002125	PF02636	100	355	3.4e-42
ENSMUSP00000024887	PF02636	95	351	4.7e-46
ENSP00000002165	PF01120	13	413	5.1e-209
ENSMUSP00000113499	PF01120	11	407	6.7e-210
ENSP00000002596	PF00685	54	304	2.4e-68
ENSMUSP00000113919	PF00685	58	308	6.9e-66
ENSP00000002829	PF01403	57	529	3.1e-255
ENSMUSP00000040904	PF01403	57	529	1.4e-251
ENSP00000003084	PF00664	81	350	6.7e-56
ENSP00000003084	PF00005	451	622	2.5e-54
ENSP00000003084	PF00664	862	1147	5.9e-62
ENSP00000003084	PF00005	1237	1419	3.2e-61
ENSMUSP00000049228	PF00664	81	350	2.9e-55
ENSMUSP00000049228	PF00005	451	622	1.9e-50
ENSMUSP00000049228	PF00664	857	1142	1.6e-60
ENSMUSP00000049228	PF00005	1233	1415	1.4e-56
ENSP00000003100	PF00067	67	503	7.2e-57
ENSMUSP00000001507	PF00067	62	497	3.4e-55
ENSP00000003302	PF00443	159	647	3.9e-57
ENSMUSP00000047467	PF00443	159	652	5.1e-56
ENSP00000004980	PF02902	464	643	7.9e-60
ENSMUSP00000046598	PF02902	485	664	2e-58
ENSP00000005178	PF10436	33	196	1e-80
ENSP00000005178	PF02518	243	367	1.8e-20
ENSMUSP00000019721	PF10436	33	196	1.1e-82
ENSMUSP00000019721	PF02518	243	367	1.5e-18
ENSP00000005198	PF00018	55	114	3.1e-15
ENSP00000005198	PF00069	144	403	1.7e-94
ENSMUSP00000041819	PF00018	48	107	3.1e-15
ENSMUSP00000041819	PF00069	137	396	2.2e-94
ENSP00000005226	PF00595	87	165	1.2e-14
ENSP00000005226	PF00595	211	289	5.1e-19
ENSMUSP00000009667	PF00595	87	165	1.2e-14
ENSMUSP00000009667	PF00595	211	289	2e-17
ENSP00000005257	PF00071	16	177	4.2e-89
ENSMUSP00000009003	PF00071	16	177	6.2e-89
ENSP00000005260	PF08397	16	236	1.8e-125
ENSMUSP00000053129	PF08397	16	236	4.7e-127
ENSMUSP00000053129	PF00018	343	401	7.6e-06
ENSP00000005284	PF00822	6	196	1.5e-72
ENSMUSP00000081664	PF00822	6	196	4.4e-72
ENSP00000005286
ENSMUSP00000025645
ENSP00000005340	PF00778	11	93	5e-59
ENSP00000005340	PF02377	160	232	1.3e-25
ENSP00000005340	PF00595	267	352	1.2e-25
ENSP00000005340	PF00610	433	505	1.3e-31
ENSMUSP00000019362	PF00778	11	93	5e-59
ENSMUSP00000019362	PF02377	160	232	1.4e-25
ENSMUSP00000019362	PF00595	267	352	1.2e-25
ENSMUSP00000019362	PF00610	433	505	1.3e-31
ENSP00000005558	PF05004	42	347	1.6e-188
ENSP00000005558	PF04836	392	447	1e-36
ENSMUSP00000001672	PF05004	40	345	5.9e-182
ENSMUSP00000001672	PF04836	390	445	1e-36
ENSP00000005587	PF00169	117	219	4.8e-18
ENSP00000005587	PF00018	300	356	7e-10
ENSMUSP00000077342	PF00169	117	219	8e-18
ENSMUSP00000077342	PF00018	299	355	8.7e-10
ENSP00000005905	PF10347	1028	1160	3e-63
ENSP00000005905	PF10351	1703	2177	7.6e-187
ENSMUSP00000010421	PF10347	1028	1160	4.9e-62
ENSMUSP00000010421	PF10351	1703	2177	7.1e-187
ENSP00000005995	PF00089	42	281	5.9e-67
ENSMUSP00000024928	PF00089	55	291	9.1e-73
ENSP00000006015	PF00046	242	298	7.5e-27
ENSMUSP00000040920	PF00046	242	298	7.5e-27
ENSP00000006053	PF00048	26	89	6e-17
ENSMUSP00000034230	PF00048	26	89	6.8e-13
ENSP00000006101	PF01217	43	182	8.2e-55
ENSMUSP00000018816	PF01217	40	180	5.2e-50
ENSP00000006275	PF04051	6	173	8.5e-59
ENSMUSP00000104095	PF04051	6	159	6.2e-62
ENSP00000006526
ENSMUSP00000032108
ENSP00000006658	PF03190	79	148	8.8e-55
ENSMUSP00000042572	PF03190	67	136	2.1e-56
ENSP00000006777	PF01694	54	205	3.9e-25
ENSMUSP00000049060	PF01694	54	205	2.1e-22
ENSP00000007264	PF00849	17	182	8.5e-17
ENSMUSP00000043825	PF00849	17	182	2.1e-20
ENSP00000007390	PF04068	58	92	2.8e-09
ENSP00000007390	PF04034	96	223	1.2e-71
ENSMUSP00000068511	PF04068	58	92	1e-10
ENSMUSP00000068511	PF04034	96	223	8.6e-72
ENSP00000007414	PF00169	48	142	1e-09
ENSP00000007414	PF01237	439	830	2.8e-66
ENSMUSP00000087474	PF00169	174	268	8e-09
ENSMUSP00000087474	PF01237	547	951	8.1e-67
ENSP00000007510	PF07653	190	246	1.2e-09
ENSP00000007510	PF00620	329	478	4.4e-61
ENSMUSP00000038412	PF07653	214	270	2.3e-09
ENSMUSP00000038412	PF00620	353	502	4.4e-61
ENSP00000007516	PF00550	81	148	2.6e-18
ENSMUSP00000033157	PF00550	81	148	2.6e-18
ENSP00000007660	PF00046	140	196	1.7e-27
ENSMUSP00000031768	PF00046	48	104	1.7e-27
ENSP00000007699	PF00313	93	163	1.2e-35
ENSMUSP00000018698	PF00313	94	164	6.9e-36
ENSP00000007708	PF10436	29	193	9.7e-90
ENSP00000007708	PF02518	240	363	4e-22
ENSMUSP00000041447	PF10436	29	193	2e-89
ENSMUSP00000041447	PF02518	240	363	2.5e-22
ENSP00000008391	PF03299	207	414	4.7e-124
ENSMUSP00000037699	PF03299	207	414	4.7e-124
ENSP00000008527	PF00875	3	178	9e-85
ENSP00000008527	PF03441	212	488	4.5e-114
ENSMUSP00000020227	PF00875	3	178	3.7e-86
ENSMUSP00000020227	PF03441	212	488	4.5e-114
ENSP00000008938	PF01510	43	193	1e-64
ENSMUSP00000032573	PF01510	30	180	7.6e-67
ENSP00000009530	PF09307	17	129	9.8e-66
ENSP00000009530	PF08831	136	207	5.5e-49
ENSP00000009530	PF00086	213	271	6.3e-25
ENSMUSP00000095171	PF09307	1	112	3.2e-63
ENSMUSP00000095171	PF08831	119	190	3.1e-44
ENSMUSP00000095171	PF00086	196	254	1.4e-22
ENSP00000009606
ENSMUSP00000090291
ENSP00000010132	PF00069	104	400	2e-67
ENSMUSP00000077606	PF00069	219	515	7e-66
ENSP00000010299
ENSMUSP00000030696
ENSP00000011292	PF02244	26	101	1.1e-40
ENSP00000011292	PF00246	128	406	1.2e-136
ENSMUSP00000031806	PF02244	26	101	5.3e-39
ENSMUSP00000031806	PF00246	128	406	1.8e-137
ENSP00000011473	PF01284	28	237	4.2e-60
ENSMUSP00000075990	PF01284	28	239	1.3e-77
ENSP00000011619	PF00622	212	333	1e-37
ENSP00000011619	PF10607	616	728	2.6e-29
ENSMUSP00000045791	PF00622	137	258	1e-37
ENSMUSP00000045791	PF10607	540	652	1.7e-30
ENSP00000011653	PF00047	34	111	4.2e-11
ENSP00000011653	PF05790	125	203	3.1e-26
ENSP00000011653	PF09191	205	316	5.4e-67
ENSP00000011653	PF05790	317	390	2.4e-24
ENSMUSP00000024044	PF00047	35	114	6.2e-14
ENSMUSP00000024044	PF05790	128	207	3.2e-27
ENSMUSP00000024044	PF09191	209	316	1.2e-68
ENSMUSP00000024044	PF05790	317	390	1.4e-26
ENSP00000011684	PF00621	165	352	8.4e-20
ENSP00000011684	PF00169	410	509	4.3e-06
ENSMUSP00000037004	PF00621	165	352	5.5e-19
ENSMUSP00000037004	PF00169	410	509	4.3e-06
ENSP00000011691	PF05030	11	76	3.1e-43
ENSMUSP00000069801	PF05030	54	118	6.4e-36
ENSP00000012049	PF04389	161	366	1.2e-62
ENSMUSP00000032566	PF04389	162	367	1.3e-67
ENSP00000012134	PF00096	1799	1821	3.3e-06
ENSP00000012134	PF00096	1827	1851	7.2e-06
ENSMUSP00000015645	PF00096	1783	1805	3.3e-06
ENSMUSP00000015645	PF00096	1811	1835	7.2e-06
ENSP00000013070	PF02207	44	115	1.5e-16
ENSMUSP00000041247	PF02207	44	115	1.8e-15
ENSP00000013222	PF01234	1	259	6.6e-160
ENSMUSP00000003569	PF01234	1	260	1.1e-176
ENSP00000014914	PF00003	31	273	1e-09
ENSMUSP00000061062	PF00003	33	278	2.5e-10
ENSP00000014930	PF04832	12	189	4.2e-85
ENSMUSP00000042232	PF04832	12	190	5.3e-75
ENSP00000016171	PF02628	62	406	5.9e-73
ENSMUSP00000041820	PF02628	65	409	9.8e-70
ENSP00000017003	PF02485	234	446	1e-91
ENSMUSP00000112052	PF02485	234	447	5.5e-97
ENSP00000019103	PF02793	63	128	7.4e-25
ENSP00000019103	PF00002	139	395	8.5e-150
ENSMUSP00000072660	PF02793	62	127	1.8e-21
ENSMUSP00000072660	PF00002	138	394	2.6e-144
ENSP00000019317	PF00620	210	356	1.2e-59
ENSMUSP00000024905	PF00620	210	356	6.1e-60
ENSP00000020673	PF01369	521	708	3.5e-99
ENSP00000020673	PF00169	757	869	1e-19
ENSMUSP00000039728	PF01369	521	708	3.5e-99
ENSMUSP00000039728	PF00169	757	869	9.2e-20
ENSP00000020926	PF00168	304	394	9.5e-17
ENSMUSP00000028648	PF00168	304	394	1e-14
ENSP00000025008	PF10377	1468	1590	6.3e-49
ENSMUSP00000027040	PF10377	1462	1584	1.4e-47
ENSP00000026218	PF05024	274	463	3.6e-123
ENSMUSP00000094981	PF05024	274	523	3.1e-93
ENSP00000029410	PF02709	56	316	3e-56
ENSMUSP00000068532	PF02709	57	316	8.1e-60
ENSP00000031135
ENSMUSP00000043583
ENSP00000031146	PF02535	4	302	6.1e-36
ENSMUSP00000082343	PF02535	4	303	2.8e-36
ENSP00000033079	PF00620	39	190	7.9e-53
ENSMUSP00000038199	PF00620	39	190	1.2e-52
ENSP00000035383	PF00595	1448	1532	2.8e-19
ENSMUSP00000101659	PF00595	1453	1537	2.8e-19
ENSP00000037243	PF02991	13	116	2.7e-81
ENSMUSP00000034428	PF02991	13	116	2.7e-81
ENSP00000037502	PF02191	246	503	8.8e-144
ENSMUSP00000028020	PF02191	232	489	8.8e-155
ENSP00000039007	PF02729	40	182	5.2e-83
ENSP00000039007	PF00185	186	341	1.1e-89
ENSMUSP00000056152	PF02729	40	182	6.9e-80
ENSMUSP00000056152	PF00185	186	341	5.4e-88
ENSP00000039989
ENSMUSP00000106869
ENSP00000040584	PF00046	150	206	1.5e-30
ENSMUSP00000001703	PF00046	150	206	1.5e-30
ENSP00000040738
ENSMUSP00000058618
ENSP00000042931	PF01062	1	378	3.1e-233
ENSMUSP00000053408	PF01062	1	378	2.7e-234
ENSP00000046087	PF07354	86	351	3.4e-187
ENSMUSP00000020413	PF07354	144	408	4.7e-190
ENSP00000046794	PF07647	12	78	2.6e-10
ENSP00000046794	PF00017	422	505	4.1e-15
ENSMUSP00000056621	PF07647	12	78	1.8e-08
ENSMUSP00000056621	PF00017	423	506	1.1e-15
ENSP00000053243	PF09257	8	46	1.2e-27
ENSMUSP00000023140	PF09257	5	41	4.2e-25
ENSP00000053468	PF00338	76	174	8.6e-36
ENSMUSP00000113343	PF00338	76	174	4.5e-38
ENSP00000053867	PF00396	72	114	2.4e-24
ENSP00000053867	PF00396	138	180	3e-22
ENSP00000053867	PF00396	220	262	7.1e-21
ENSP00000053867	PF00396	295	337	5.6e-27
ENSP00000053867	PF00396	377	418	5.1e-24
ENSP00000053867	PF00396	455	497	2e-22
ENSP00000053867	PF00396	532	574	3.1e-24
ENSMUSP00000046340	PF00396	85	127	1.4e-23
ENSMUSP00000046340	PF00396	150	192	8.9e-23
ENSMUSP00000046340	PF00396	232	274	3.2e-21
ENSMUSP00000046340	PF00396	306	348	8.2e-24
ENSMUSP00000046340	PF00396	388	429	2.2e-25
ENSMUSP00000046340	PF00396	466	508	1.3e-22
ENSMUSP00000046340	PF00396	541	583	2.3e-24
ENSP00000054666	PF00957	11	99	2.7e-48
ENSMUSP00000030797	PF00957	15	103	6.5e-47
ENSP00000054950
ENSMUSP00000006128
ENSP00000055077	PF00004	71	237	3.8e-07
ENSP00000055077	PF08542	256	344	1.6e-36
ENSMUSP00000023867	PF00004	66	232	7.8e-07
ENSMUSP00000023867	PF08542	251	339	9.9e-35
ENSP00000055335	PF03370	148	284	1.1e-18
ENSMUSP00000111407	PF03370	147	283	1.5e-20
ENSP00000056217	PF00621	1178	1357	2.2e-17
ENSP00000056217	PF00169	1391	1502	1.5e-09
ENSP00000056217	PF07653	1514	1569	1e-08
ENSMUSP00000031750	PF00621	1	140	6.4e-06
ENSMUSP00000031750	PF00169	174	285	1.9e-09
ENSMUSP00000031750	PF00018	296	352	9.5e-09
ENSP00000056233	PF00170	576	639	1.2e-06
ENSMUSP00000005103	PF00170	539	602	3.2e-06
ENSP00000058691	PF04832	19	197	2.2e-90
ENSMUSP00000020000	PF04832	19	197	2.3e-80
ENSP00000061240	PF01400	155	348	7.7e-115
ENSP00000061240	PF00431	349	458	1.3e-54
ENSP00000061240	PF00431	462	571	2.1e-62
ENSP00000061240	PF07645	576	614	2.8e-06
ENSP00000061240	PF00431	618	727	1.3e-57
ENSP00000061240	PF00008	734	769	2.9e-06
ENSP00000061240	PF00431	774	883	2.4e-56
ENSP00000061240	PF00431	887	1000	1.4e-42
ENSMUSP00000070560	PF01400	155	348	7.4e-116
ENSMUSP00000070560	PF00431	349	458	1.5e-52
ENSMUSP00000070560	PF00431	462	571	2.2e-61
ENSMUSP00000070560	PF07645	576	614	2.8e-06
ENSMUSP00000070560	PF00431	618	727	9.1e-54
ENSMUSP00000070560	PF00008	734	769	1.5e-06
ENSMUSP00000070560	PF00431	774	883	2.4e-54
ENSMUSP00000070560	PF00431	887	1000	1.1e-41
ENSP00000062104
ENSMUSP00000085838
ENSP00000064571	PF00386	72	198	7.3e-32
ENSMUSP00000085263	PF00386	69	195	2.3e-32
ENSP00000064724	PF00822	4	176	1.2e-14
ENSMUSP00000042181	PF00822	4	175	2.8e-13
ENSP00000064778
ENSMUSP00000081977
ENSP00000064780
ENSMUSP00000008462
ENSP00000066014	PF01630	21	354	2.6e-220
ENSMUSP00000042667	PF01630	21	355	1.3e-181
ENSP00000071281	PF00412	40	95	7.5e-06
ENSP00000071281	PF00412	101	158	6.1e-11
ENSP00000071281	PF00412	162	216	1e-11
ENSMUSP00000110417	PF00412	40	95	3.7e-09
ENSMUSP00000110417	PF00412	101	158	6.1e-11
ENSMUSP00000110417	PF00412	162	216	2.7e-12
ENSP00000072644	PF04893	86	260	3.6e-79
ENSMUSP00000102358	PF04893	86	268	6e-73
ENSP00000072869	PF03109	188	389	1.9e-12
ENSMUSP00000050256	PF03109	188	380	9.8e-09
ENSP00000074304
ENSMUSP00000027287
ENSP00000075503	PF07714	113	380	9.5e-57
ENSMUSP00000044098	PF07714	119	387	2.2e-51
ENSP00000078429	PF00503	12	358	1e-233
ENSMUSP00000043190	PF00503	12	358	6.7e-235
ENSP00000078445	PF00170	241	304	5.5e-13
ENSMUSP00000112836	PF00170	237	300	8.8e-13
ENSP00000081029	PF10213	146	254	9.1e-58
ENSMUSP00000048348	PF10213	143	251	6.5e-49
ENSP00000083182
ENSMUSP00000018625
ENSP00000084795	PF00828	10	186	1.8e-140
ENSMUSP00000103365	PF00828	10	186	1.5e-138
ENSP00000084798	PF00194	35	303	5.5e-44
ENSMUSP00000003360	PF00194	35	303	5.2e-44
ENSP00000085068	PF00857	13	212	3.4e-07
ENSMUSP00000066859	PF00857	11	194	5.8e-07
ENSP00000085219	PF08205	143	230	8e-26
ENSP00000085219	PF00047	258	311	3.2e-11
ENSP00000085219	PF00047	346	398	1.2e-12
ENSP00000085219	PF00047	522	573	2.4e-11
ENSP00000085219	PF00047	609	661	9.2e-07
ENSMUSP00000103760	PF08205	153	248	3.4e-08
ENSMUSP00000103760	PF00047	271	332	5e-08
ENSMUSP00000103760	PF00047	367	419	1.2e-10
ENSMUSP00000103760	PF00047	543	594	3.6e-10
ENSP00000086933	PF00046	127	183	4.2e-26
ENSMUSP00000012279	PF00046	124	180	4.4e-26
ENSP00000095634	PF01352	33	67	2.9e-07
ENSP00000095634	PF00096	237	259	1e-06
ENSP00000095634	PF00096	265	287	8e-06
ENSP00000095634	PF00096	349	371	4.7e-07
ENSP00000095634	PF00096	377	399	1.9e-06
ENSP00000095634	PF00096	405	427	1.1e-06
ENSP00000095634	PF00096	433	455	4.9e-08
ENSMUSP00000033731	PF00096	216	238	1e-06
ENSMUSP00000033731	PF00096	328	350	4.7e-07
ENSMUSP00000033731	PF00096	356	378	3.4e-07
ENSMUSP00000033731	PF00096	384	406	7.3e-07
ENSMUSP00000033731	PF00096	412	434	4.9e-08
ENSP00000155840	PF00520	159	347	8.5e-30
ENSP00000155840	PF03520	451	639	3e-102
ENSMUSP00000009689	PF00520	158	346	1e-29
ENSMUSP00000009689	PF03520	450	632	1.1e-90
ENSP00000155926	PF00069	64	308	1.5e-25
ENSMUSP00000020922	PF00069	64	308	1.3e-25
ENSP00000156084	PF02338	219	335	1.1e-35
ENSMUSP00000111331	PF02338	219	335	2e-36
ENSP00000156109	PF00467	243	274	1.7e-06
ENSMUSP00000076178	PF00467	243	274	7.9e-06
ENSP00000156471
ENSMUSP00000047157
ENSP00000156476	PF00089	36	258	3.1e-94
ENSMUSP00000065308	PF00089	37	259	5.9e-94
ENSP00000156499	PF00089	41	260	2.6e-90
ENSMUSP00000056935	PF00089	24	243	6.5e-90
ENSP00000156825	PF01429	1	72	4.8e-30
ENSMUSP00000089948	PF01429	1	72	2.7e-30
ENSP00000157600	PF06297	98	203	3.7e-63
ENSP00000157600	PF00412	243	304	9.9e-09
ENSP00000157600	PF00412	308	364	3.9e-11
ENSMUSP00000032376	PF06297	98	203	9.9e-63
ENSMUSP00000032376	PF00412	243	304	1.1e-06
ENSMUSP00000032376	PF00412	308	364	6.6e-11
ENSP00000157812	PF00004	201	388	2.9e-86
ENSMUSP00000032824	PF00004	201	388	2.9e-86
ENSP00000158009
ENSMUSP00000018988
ENSP00000158762	PF00169	266	360	1.1e-19
ENSP00000158762	PF01412	405	527	4e-66
ENSMUSP00000001631	PF00169	266	360	7.4e-20
ENSMUSP00000001631	PF01412	405	527	1.7e-65
ENSP00000158771	PF04511	13	203	3.4e-105
ENSMUSP00000104163	PF04511	13	203	7.2e-105
ENSP00000159060	PF01794	55	218	1.3e-41
ENSP00000159060	PF08022	290	393	3.4e-23
ENSP00000159060	PF08030	399	549	7.3e-31
ENSMUSP00000024565	PF01794	75	238	2.1e-41
ENSMUSP00000024565	PF08022	310	413	1.1e-28
ENSMUSP00000024565	PF08030	419	569	3.3e-32
ENSP00000159087	PF04547	475	880	4.2e-64
ENSMUSP00000091157	PF04547	476	876	9.2e-64
ENSP00000159111	PF02375	16	50	2.8e-19
ENSP00000159111	PF02373	176	292	1.4e-64
ENSMUSP00000025036	PF02375	16	50	5.2e-18
ENSMUSP00000025036	PF02373	176	292	1.4e-64
ENSP00000160382	PF00022	8	426	1.7e-225
ENSMUSP00000031725	PF00022	8	426	7.1e-225
ENSP00000160740	PF00505	200	268	5.8e-19
ENSMUSP00000092284	PF00505	1107	1175	5.8e-19
ENSP00000160827	PF00225	49	369	1.5e-127
ENSMUSP00000101927	PF00225	44	364	5.6e-134
ENSP00000160874
ENSMUSP00000023018
ENSP00000161006	PF00089	50	285	2e-79
ENSMUSP00000039808	PF00089	50	285	2.5e-79
ENSP00000161863	PF01424	50	105	4.5e-07
ENSP00000161863	PF00271	650	744	4.1e-16
ENSP00000161863	PF04408	808	901	2e-24
ENSP00000161863	PF07717	938	1067	1.2e-14
ENSP00000161863	PF04146	1332	1421	2.8e-42
ENSMUSP00000048340	PF00271	492	586	2.3e-16
ENSMUSP00000048340	PF04408	650	743	5.1e-25
ENSMUSP00000048340	PF07717	780	909	2e-15
ENSMUSP00000048340	PF04146	1176	1265	1.5e-43
ENSP00000162044	PF10268	2	479	0
ENSMUSP00000002413	PF10268	2	480	0
ENSP00000162391	PF00250	66	175	2.3e-47
ENSMUSP00000003238	PF00250	66	175	2.3e-47
ENSP00000162749	PF00020	44	81	1.6e-09
ENSP00000162749	PF00020	84	125	1.4e-17
ENSP00000162749	PF00020	127	166	1.8e-09
ENSP00000162749	PF00531	357	441	1.8e-21
ENSMUSP00000032491	PF00020	44	81	3.2e-12
ENSMUSP00000032491	PF00020	84	125	2.2e-14
ENSMUSP00000032491	PF00020	127	166	8.1e-11
ENSMUSP00000032491	PF00531	357	441	5.9e-17
ENSP00000163416	PF09787	235	711	2.2e-08
ENSMUSP00000021609	PF09787	233	709	1.2e-07
ENSP00000164024	PF00028	330	424	3e-24
ENSP00000164024	PF00028	438	536	4.4e-26
ENSP00000164024	PF00028	550	642	2.3e-29
ENSP00000164024	PF00028	656	747	3.8e-28
ENSP00000164024	PF00028	761	849	7.9e-20
ENSP00000164024	PF00028	863	952	5.5e-21
ENSP00000164024	PF00028	966	1058	1.6e-26
ENSP00000164024	PF00028	1072	1160	2.8e-23
ENSP00000164024	PF00008	1439	1470	5.7e-07
ENSP00000164024	PF00008	1479	1513	9e-07
ENSP00000164024	PF02210	1543	1702	5.2e-38
ENSP00000164024	PF00008	1726	1757	3.6e-09
ENSP00000164024	PF02210	1793	1924	2e-19
ENSP00000164024	PF00008	1985	2019	4.1e-08
ENSP00000164024	PF00053	2077	2122	8.5e-07
ENSP00000164024	PF02793	2126	2183	9.5e-20
ENSP00000164024	PF01825	2476	2524	4.8e-17
ENSP00000164024	PF00002	2536	2778	1.3e-90
ENSMUSP00000024238	PF00028	321	415	1.2e-24
ENSMUSP00000024238	PF00028	429	527	6.5e-26
ENSMUSP00000024238	PF00028	541	633	1.8e-29
ENSMUSP00000024238	PF00028	647	738	8.3e-28
ENSMUSP00000024238	PF00028	752	840	7.9e-20
ENSMUSP00000024238	PF00028	854	943	5.2e-22
ENSMUSP00000024238	PF00028	957	1049	1.7e-27
ENSMUSP00000024238	PF00028	1063	1151	1e-22
ENSMUSP00000024238	PF00008	1468	1502	1.4e-06
ENSMUSP00000024238	PF02210	1532	1691	1.3e-38
ENSMUSP00000024238	PF00008	1715	1746	3.9e-10
ENSMUSP00000024238	PF02210	1782	1913	3.8e-14
ENSMUSP00000024238	PF00008	1974	2008	1.6e-08
ENSMUSP00000024238	PF00053	2066	2111	8.5e-07
ENSMUSP00000024238	PF02793	2115	2172	2.8e-20
ENSMUSP00000024238	PF01825	2467	2515	3.2e-18
ENSMUSP00000024238	PF00002	2527	2769	2.3e-90
ENSP00000164133	PF01603	61	469	1.2e-240
ENSMUSP00000025695	PF01603	61	469	2.9e-238
ENSP00000164139	PF00343	112	830	0
ENSMUSP00000047564	PF00343	112	830	0
ENSP00000164305	PF03901	62	450	4.4e-185
ENSMUSP00000096165	PF03901	51	438	2.2e-169
ENSP00000165698	PF03134	2	96	7.4e-40
ENSMUSP00000065766	PF03134	2	96	5.2e-36
ENSP00000166139	PF07915	36	89	1.2e-11
ENSP00000166139	PF09289	99	119	1.4e-06
ENSP00000166139	PF00050	121	167	1.9e-11
ENSP00000166139	PF07648	194	243	4.1e-09
ENSMUSP00000020575	PF07915	34	87	5e-16
ENSMUSP00000020575	PF09289	97	117	2.3e-06
ENSMUSP00000020575	PF07648	118	165	3.5e-11
ENSMUSP00000020575	PF07648	192	241	1.9e-09
ENSP00000166244	PF01404	31	204	8.1e-136
ENSP00000166244	PF00041	329	422	1.8e-08
ENSP00000166244	PF00041	437	524	5.3e-21
ENSP00000166244	PF07714	635	892	9.8e-143
ENSP00000166244	PF00536	931	992	1.8e-25
ENSMUSP00000030420	PF01404	30	203	1.2e-135
ENSMUSP00000030420	PF00041	328	421	2.4e-08
ENSMUSP00000030420	PF00041	436	523	5.3e-21
ENSMUSP00000030420	PF07714	634	891	4.7e-139
ENSMUSP00000030420	PF00536	927	991	3.8e-27
ENSP00000166345	PF00004	174	404	1.2e-37
ENSMUSP00000022053	PF00004	174	404	7.7e-38
ENSP00000167106
ENSMUSP00000021681
ENSP00000167218	PF01753	135	172	2.3e-15
ENSP00000167218	PF04194	183	344	6.3e-120
ENSMUSP00000052523	PF01753	134	171	1.6e-17
ENSMUSP00000052523	PF04194	182	343	1.6e-137
ENSP00000167586	PF00038	114	425	2.5e-193
ENSMUSP00000007272	PF00038	120	431	2.9e-188
ENSP00000167588	PF00038	69	380	3.5e-165
ENSMUSP00000017743	PF00038	76	387	1.2e-142
ENSP00000168216	PF00106	11	187	4.8e-25
ENSMUSP00000108236	PF00106	11	197	3.4e-19
ENSP00000168712	PF00167	82	203	1.1e-66
ENSMUSP00000056752	PF00167	78	199	3.5e-63
ENSP00000168977
ENSMUSP00000005069
ENSP00000169298	PF00777	134	394	1.7e-09
ENSMUSP00000110992	PF00777	130	391	1.4e-09
ENSP00000169551	PF08294	100	244	1.2e-71
ENSMUSP00000025547	PF08294	98	240	7.4e-72
ENSP00000169565	PF00822	7	196	7.7e-11
ENSMUSP00000102353	PF00822	7	196	4.2e-12
ENSP00000170150	PF01273	33	191	4.2e-39
ENSP00000170150	PF02886	218	456	1.2e-15
ENSMUSP00000028983	PF01273	36	194	5.7e-39
ENSMUSP00000028983	PF02886	219	460	2.9e-11
ENSP00000170447
ENSMUSP00000000449
ENSP00000170564	PF07713	29	117	8.2e-55
ENSMUSP00000078632	PF07713	29	117	3.7e-55
ENSP00000170630	PF09238	27	121	8.7e-69
ENSMUSP00000033004	PF09238	27	122	9.2e-68
ENSP00000171214	PF00106	6	174	2.6e-28
ENSMUSP00000067662	PF00106	6	175	5.2e-26
ENSP00000171887	PF10409	179	306	2.8e-56
ENSP00000171887	PF00017	1463	1557	2.9e-09
ENSP00000171887	PF08416	1598	1734	1.3e-74
ENSMUSP00000053841
ENSP00000172196	PF00046	130	186	1.6e-28
ENSMUSP00000090443	PF00046	130	186	1.6e-28
ENSP00000172229	PF00020	32	64	4.4e-07
ENSP00000172229	PF00020	67	107	1.1e-08
ENSP00000172229	PF00020	109	146	6.6e-12
ENSP00000172229	PF00020	149	188	3.7e-13
ENSP00000172229	PF00531	345	421	5.5e-22
ENSMUSP00000000122	PF00020	35	67	6.9e-07
ENSMUSP00000000122	PF00020	70	110	1.2e-09
ENSMUSP00000000122	PF00020	112	149	8.4e-11
ENSMUSP00000000122	PF00020	152	191	4.4e-13
ENSMUSP00000000122	PF00531	348	421	1.8e-20
ENSP00000173229	PF00055	51	283	4.3e-91
ENSP00000173229	PF00053	285	338	2.5e-14
ENSP00000173229	PF00053	341	401	1.7e-16
ENSP00000173229	PF00053	404	451	3.6e-15
ENSP00000173229	PF01759	488	598	8e-39
ENSMUSP00000021284	PF00055	51	283	7.8e-92
ENSMUSP00000021284	PF00053	285	338	2.5e-14
ENSMUSP00000021284	PF00053	341	401	2e-16
ENSMUSP00000021284	PF00053	404	451	3.6e-15
ENSMUSP00000021284	PF01759	488	598	2.2e-38
ENSP00000173527	PF00857	110	297	2e-07
ENSMUSP00000025503	PF00857	109	265	1.9e-07
ENSP00000175091	PF03821	37	233	5.4e-129
ENSMUSP00000020909	PF03821	112	308	2.6e-132
ENSP00000175756	PF00102	56	290	5.4e-110
ENSMUSP00000027302	PF00102	56	290	5.9e-111
ENSP00000176183	PF00001	51	400	1.5e-77
ENSMUSP00000026569	PF00001	48	368	1.3e-77
ENSP00000176195	PF00123	28	55	2.1e-09
ENSMUSP00000041519	PF00123	32	59	2.6e-08
ENSP00000176763	PF00069	36	294	2.2e-85
ENSMUSP00000099885	PF00069	36	294	1.5e-84
ENSP00000177648	PF02816	1025	1229	2.3e-80
ENSMUSP00000029662	PF02816	1011	1215	3.2e-86
ENSP00000177694	PF00907	138	327	2.5e-120
ENSMUSP00000001484	PF00907	137	326	3.5e-120
ENSP00000177742
ENSMUSP00000045111
ENSP00000178638	PF00194	32	289	7.8e-89
ENSMUSP00000071786	PF00194	32	290	1.1e-93
ENSP00000178640	PF00564	18	97	6.9e-15
ENSP00000178640	PF00069	166	419	3.2e-70
ENSMUSP00000034920	PF00564	18	97	6.9e-15
ENSMUSP00000034920	PF00069	166	419	7.1e-71
ENSP00000179259	PF00300	5	205	4.5e-25
ENSMUSP00000048643	PF00300	5	205	2.6e-27
ENSP00000180166	PF00167	65	191	1.4e-70
ENSMUSP00000034014	PF00167	65	191	9.9e-72
ENSP00000180173	PF06602	155	271	8.2e-71
ENSMUSP00000043367	PF06602	155	271	1.5e-69
ENSP00000181383	PF02244	29	106	6.3e-37
ENSP00000181383	PF00246	129	411	1.4e-130
ENSMUSP00000022576	PF02244	28	105	3.2e-28
ENSMUSP00000022576	PF00246	128	410	3.3e-127
ENSP00000181796	PF06625	176	295	9.9e-75
ENSMUSP00000110704	PF06625	1	120	2.6e-75
ENSP00000181839	PF00069	705	998	8.2e-98
ENSMUSP00000036013	PF00069	705	998	8.2e-98
ENSP00000182096	PF00030	532	617	1.4e-20
ENSP00000182096	PF00030	625	707	8.3e-20
ENSP00000182096	PF00030	720	797	3.3e-06
ENSP00000182096	PF00030	805	885	1.7e-06
ENSP00000182096	PF00652	888	1017	1.5e-26
ENSMUSP00000037682	PF00030	614	699	1.3e-18
ENSMUSP00000037682	PF00030	707	790	3.1e-17
ENSMUSP00000037682	PF00030	889	969	3.5e-06
ENSMUSP00000037682	PF00652	972	1101	7.9e-23
ENSP00000182290	PF00335	8	223	8.7e-12
ENSMUSP00000009396
ENSP00000182377	PF07993	15	285	2.7e-119
ENSP00000182377	PF03015	355	448	1.3e-29
ENSMUSP00000032443	PF07993	15	285	2.1e-122
ENSMUSP00000032443	PF03015	355	448	1.2e-32
ENSP00000182527	PF08390	45	111	6.4e-30
ENSP00000182527	PF03798	113	312	5e-37
ENSMUSP00000047992	PF08390	45	111	8.5e-30
ENSMUSP00000047992	PF03798	113	312	1.9e-37
ENSP00000184956
ENSMUSP00000001002
ENSP00000185150	PF07915	111	196	9.1e-17
ENSP00000185150	PF07915	342	418	6.5e-16
ENSMUSP00000072929	PF07915	111	196	6.7e-17
ENSMUSP00000072929	PF07915	342	418	1.1e-17
ENSP00000185206
ENSMUSP00000024755
ENSP00000186436
ENSMUSP00000027290
ENSP00000187762	PF05197	37	233	7.1e-149
ENSMUSP00000034244	PF05197	37	233	1.3e-147
ENSP00000188312	PF00022	2	395	2.2e-74
ENSMUSP00000020109	PF00022	2	395	2.7e-73
ENSP00000188403	PF00105	135	210	6.1e-43
ENSP00000188403	PF00104	306	482	8.7e-48
ENSMUSP00000100933	PF00105	136	211	6.1e-43
ENSMUSP00000100933	PF00104	308	484	3.7e-46
ENSP00000188790	PF00930	106	473	2.1e-163
ENSP00000188790	PF00326	553	759	8.8e-71
ENSMUSP00000099793	PF00930	106	473	1.2e-172
ENSMUSP00000099793	PF00326	553	760	1.8e-77
ENSP00000189978	PF07679	28	117	2.6e-15
ENSP00000189978	PF07679	121	208	8.9e-34
ENSP00000189978	PF01392	317	454	1.5e-46
ENSP00000189978	PF07714	581	862	1.6e-149
ENSMUSP00000095665	PF07679	28	117	5.5e-15
ENSMUSP00000095665	PF07679	121	208	6.2e-31
ENSMUSP00000095665	PF01392	336	473	2.6e-52
ENSMUSP00000095665	PF07714	599	880	6.7e-150
ENSP00000191922	PF00595	46	123	1.1e-14
ENSP00000191922	PF00595	186	263	2.7e-15
ENSP00000191922	PF09007	332	372	4.1e-26
ENSMUSP00000002572	PF00595	11	88	6.4e-15
ENSMUSP00000002572	PF00595	151	228	1.7e-14
ENSMUSP00000002572	PF09007	297	337	8.4e-26
ENSP00000192788
ENSMUSP00000085359
ENSP00000193322	PF09777	84	330	3.1e-142
ENSMUSP00000035516	PF09777	88	334	2.2e-125
ENSP00000193391	PF01390	238	346	9e-21
ENSP00000193391	PF01390	896	1001	3.3e-24
ENSMUSP00000063648	PF01390	234	342	2.3e-23
ENSMUSP00000063648	PF01390	899	1004	8.6e-23
ENSP00000194130	PF00939	5	579	6e-46
ENSMUSP00000031713	PF00939	5	578	1e-48
ENSP00000194155	PF08266	31	114	1.7e-54
ENSP00000194155	PF00028	140	235	3e-12
ENSP00000194155	PF00028	249	340	1.8e-22
ENSP00000194155	PF00028	354	444	5e-09
ENSP00000194155	PF00028	458	554	1.1e-19
ENSP00000194155	PF00028	570	665	8.6e-07
ENSMUSP00000057921	PF08266	31	114	1.2e-45
ENSMUSP00000057921	PF00028	140	235	8e-10
ENSMUSP00000057921	PF00028	249	340	3.5e-23
ENSMUSP00000057921	PF00028	354	444	8.6e-14
ENSMUSP00000057921	PF00028	458	554	8.6e-21
ENSMUSP00000057921	PF00028	570	665	6.4e-07
ENSP00000194530	PF00069	58	369	2e-28
ENSMUSP00000027185	PF00069	58	369	1.1e-26
ENSP00000194900	PF10608	49	148	2.5e-37
ENSP00000194900	PF00595	149	233	1.4e-24
ENSP00000194900	PF00595	244	328	4e-27
ENSP00000194900	PF10600	329	403	4.5e-37
ENSP00000194900	PF00595	404	482	4.6e-28
ENSP00000194900	PF07653	523	587	7.9e-06
ENSP00000194900	PF00625	692	794	2.4e-52
ENSP00000194900	PF10603	795	849	4.3e-36
ENSMUSP00000085299	PF10608	49	148	9e-41
ENSMUSP00000085299	PF00595	149	233	1.4e-24
ENSMUSP00000085299	PF00595	244	328	4e-27
ENSMUSP00000085299	PF10600	329	403	1.7e-37
ENSMUSP00000085299	PF00595	404	482	4.6e-28
ENSMUSP00000085299	PF07653	523	587	7.9e-06
ENSMUSP00000085299	PF00625	692	794	2.4e-52
ENSMUSP00000085299	PF10603	795	849	5e-36
ENSP00000195654	PF04118	2	306	1.6e-151
ENSMUSP00000034987	PF04118	2	306	1.2e-151
ENSP00000196489	PF01352	28	68	3.4e-23
ENSP00000196489	PF00096	270	292	1.2e-07
ENSP00000196489	PF00096	298	320	2.2e-07
ENSP00000196489	PF00096	326	348	1.1e-07
ENSP00000196489	PF00096	354	376	3.2e-08
ENSP00000196489	PF00096	382	404	3.5e-06
ENSP00000196489	PF00096	438	460	4.7e-07
ENSP00000196489	PF00096	466	488	8e-07
ENSP00000196489	PF00096	494	516	7e-07
ENSP00000196489	PF00096	522	544	5.3e-06
ENSP00000196489	PF00096	550	572	1.6e-06
ENSMUSP00000057159	PF01352	25	65	2.2e-22
ENSMUSP00000057159	PF00096	284	306	3.1e-06
ENSMUSP00000057159	PF00096	340	362	9e-06
ENSMUSP00000057159	PF00096	368	390	4.7e-07
ENSMUSP00000057159	PF00096	396	418	2.3e-06
ENSMUSP00000057159	PF00096	424	446	6.5e-07
ENSMUSP00000057159	PF00096	480	502	1.3e-07
ENSMUSP00000057159	PF00096	508	530	1.2e-07
ENSMUSP00000057159	PF00096	536	558	1.9e-06
ENSMUSP00000057159	PF00096	564	586	1.7e-07
ENSMUSP00000057159	PF00096	592	614	2e-07
ENSMUSP00000057159	PF00096	620	642	2.9e-07
ENSP00000196548	PF01352	25	65	4.9e-27
ENSP00000196548	PF00096	257	279	2.5e-07
ENSP00000196548	PF00096	285	307	1.4e-07
ENSP00000196548	PF00096	313	335	7e-06
ENSP00000196548	PF00096	341	363	3.4e-07
ENSP00000196548	PF00096	397	419	4.8e-07
ENSP00000196548	PF00096	467	489	5.2e-07
ENSMUSP00000080566	PF01352	25	65	5.4e-28
ENSMUSP00000080566	PF00096	254	276	2.5e-07
ENSMUSP00000080566	PF00096	282	304	1.4e-07
ENSMUSP00000080566	PF00096	310	332	3.8e-06
ENSMUSP00000080566	PF00096	338	360	3.4e-07
ENSMUSP00000080566	PF00096	394	416	4.8e-07
ENSMUSP00000080566	PF00096	464	486	1.9e-07
ENSP00000196551	PF00177	49	204	7.5e-79
ENSMUSP00000104179	PF00177	49	204	7.5e-79
ENSP00000197268
ENSMUSP00000107547
ENSP00000198765	PF00168	9	99	4.1e-16
ENSP00000198765	PF00168	140	230	4.3e-19
ENSP00000198765	PF07002	310	457	2.2e-100
ENSMUSP00000029885	PF00168	9	99	6.6e-14
ENSMUSP00000029885	PF00168	140	230	7.7e-19
ENSMUSP00000029885	PF07002	310	457	1.2e-99
ENSP00000198801	PF03982	39	334	8e-150
ENSMUSP00000064041	PF03982	38	334	5.3e-146
ENSP00000198939	PF01805	16	59	5.1e-16
ENSP00000198939	PF04818	211	274	2.6e-11
ENSP00000198939	PF01585	841	889	6e-12
ENSMUSP00000078469	PF01805	16	59	5.1e-16
ENSMUSP00000078469	PF04818	211	274	2.6e-11
ENSMUSP00000078469	PF01585	852	900	6e-12
ENSP00000199280	PF00230	3	219	1e-126
ENSMUSP00000023752	PF00230	3	219	3.7e-120
ENSP00000199320	PF00398	27	284	2.7e-79
ENSMUSP00000022203	PF00398	27	284	1.1e-78
ENSP00000199389	PF00069	167	583	4.6e-45
ENSMUSP00000098056	PF00069	167	580	1.5e-46
ENSP00000199448	PF00811	199	330	6e-72
ENSMUSP00000002885	PF00811	79	210	7.1e-74
ENSP00000199814	PF00076	234	299	1.8e-10
ENSMUSP00000025506	PF00076	234	299	1.8e-10
ENSP00000199936	PF00106	83	251	2.9e-25
ENSMUSP00000034304	PF00106	84	252	1.4e-22
ENSP00000200135	PF06248	9	621	0
ENSMUSP00000034803	PF06248	9	621	0
ENSP00000200181	PF00362	37	455	7.2e-278
ENSP00000200181	PF07965	626	711	2.6e-29
ENSP00000200181	PF03160	979	1084	5e-29
ENSP00000200181	PF00041	1127	1208	3.2e-20
ENSP00000200181	PF00041	1220	1310	2.4e-16
ENSP00000200181	PF00041	1528	1612	1.9e-26
ENSP00000200181	PF00041	1641	1728	1.7e-25
ENSMUSP00000102069	PF00362	38	457	1.3e-243
ENSMUSP00000102069	PF07965	628	713	3.6e-29
ENSMUSP00000102069	PF03160	981	1086	9.4e-22
ENSMUSP00000102069	PF00041	1129	1210	5.6e-20
ENSMUSP00000102069	PF00041	1222	1312	2.7e-16
ENSMUSP00000102069	PF00041	1524	1608	4.6e-24
ENSMUSP00000102069	PF00041	1637	1724	5.9e-25
ENSP00000200453
ENSMUSP00000049488
ENSP00000200457	PF00412	279	336	1.6e-13
ENSP00000200457	PF00412	339	395	8.2e-13
ENSP00000200457	PF00412	399	464	9.4e-07
ENSMUSP00000024119	PF00412	283	340	2.8e-14
ENSMUSP00000024119	PF00412	343	399	1.5e-12
ENSMUSP00000024119	PF00412	403	468	9.4e-07
ENSP00000200557	PF01562	13	189	8.9e-56
ENSP00000200557	PF01421	239	438	1e-95
ENSP00000200557	PF00200	453	529	9.2e-33
ENSP00000200557	PF08516	531	649	2e-43
ENSMUSP00000069466	PF01562	14	193	1.4e-50
ENSMUSP00000069466	PF01421	243	442	1.1e-95
ENSMUSP00000069466	PF00200	457	533	9.2e-33
ENSMUSP00000069466	PF08516	535	653	1.9e-44
ENSP00000200652	PF07690	21	476	2.1e-17
ENSMUSP00000020586	PF07690	21	478	2.6e-18
ENSP00000200691	PF00131	1	68	9.7e-21
ENSMUSP00000034211	PF00131	1	68	1.3e-19
ENSP00000201023	PF07970	165	341	3e-70
ENSMUSP00000032446	PF07970	156	333	1.4e-71
ENSP00000201031	PF03299	220	428	1.7e-142
ENSMUSP00000096657	PF03299	283	491	2.6e-139
ENSP00000201586	PF00685	60	305	4e-118
ENSMUSP00000103363	PF00685	91	336	3.5e-127
ENSP00000201647	PF08416	35	165	9.3e-74
ENSP00000201647	PF00018	481	535	2.3e-12
ENSMUSP00000083559	PF08416	35	165	1.4e-69
ENSMUSP00000083559	PF00018	480	534	3e-09
ENSP00000201979	PF00071	82	245	5.6e-27
ENSMUSP00000000369	PF00071	82	244	1.3e-21
ENSP00000202017
ENSMUSP00000028972
ENSP00000202625	PF00868	1	121	6.3e-33
ENSP00000202625	PF01841	240	357	8.4e-17
ENSP00000202625	PF00927	495	600	9.4e-27
ENSP00000202625	PF00927	608	704	1.1e-21
ENSMUSP00000028888	PF00868	1	121	1.8e-32
ENSMUSP00000028888	PF01841	240	357	2.3e-16
ENSMUSP00000028888	PF00927	495	600	9.8e-27
ENSMUSP00000028888	PF00927	608	704	8e-21
ENSP00000202677	PF02145	1664	1843	2.9e-22
ENSMUSP00000105613	PF02145	1701	1880	1.3e-21
ENSP00000202788	PF00069	22	304	6.9e-81
ENSMUSP00000031410	PF00069	22	304	7.7e-81
ENSP00000202816
ENSMUSP00000036523
ENSP00000202831	PF01699	113	244	4.9e-24
ENSP00000202831	PF01699	431	571	2.5e-34
ENSMUSP00000064714	PF01699	113	244	4.9e-20
ENSMUSP00000064714	PF01699	431	572	5.9e-34
ENSP00000202967	PF02146	62	267	2.3e-64
ENSMUSP00000107698	PF02146	59	264	1.6e-68
ENSP00000203001	PF04189	17	318	3.4e-177
ENSMUSP00000105753	PF04189	18	319	1.5e-156
ENSP00000203166
ENSMUSP00000019697
ENSP00000203407	PF00675	58	205	3.8e-69
ENSP00000203407	PF05193	210	395	4.1e-44
ENSMUSP00000026743	PF00675	58	205	1.4e-71
ENSMUSP00000026743	PF05193	210	395	2.1e-43
ENSP00000203556	PF00620	565	727	2e-67
ENSMUSP00000045676	PF00620	564	727	1.8e-65
ENSP00000203629
ENSMUSP00000032217
ENSP00000203664	PF10275	1	230	7e-111
ENSMUSP00000098655	PF10275	90	319	3.2e-116
ENSP00000204517	PF00010	49	100	3.6e-21
ENSMUSP00000005862	PF00010	49	100	3.6e-21
ENSP00000204549
ENSMUSP00000035515
ENSP00000204566
ENSMUSP00000034955
ENSP00000204604	PF00093	51	125	7.1e-13
ENSP00000204604	PF07452	170	273	4.2e-24
ENSP00000204604	PF07452	281	398	2e-20
ENSP00000204604	PF07452	404	520	4.9e-35
ENSP00000204604	PF07452	532	646	1.3e-41
ENSP00000204604	PF00093	705	762	3.1e-14
ENSP00000204604	PF00093	784	850	6.7e-10
ENSP00000204604	PF00093	872	932	2.7e-10
ENSMUSP00000007171	PF00093	51	125	1.1e-14
ENSMUSP00000007171	PF07452	170	273	8.2e-26
ENSMUSP00000007171	PF07452	281	394	9.1e-21
ENSMUSP00000007171	PF07452	400	516	6.6e-37
ENSMUSP00000007171	PF07452	528	642	2.1e-40
ENSMUSP00000007171	PF00093	701	758	6.2e-12
ENSMUSP00000007171	PF00093	779	845	1.8e-09
ENSMUSP00000007171	PF00093	867	927	1.3e-09
ENSP00000204615	PF00758	5	188	2.3e-89
ENSMUSP00000075756	PF00758	5	188	1e-100
ENSP00000204637	PF02947	27	159	1.6e-110
ENSMUSP00000003516	PF02947	28	163	2.5e-108
ENSP00000204679	PF07915	69	126	9.9e-16
ENSMUSP00000110807	PF07915	69	126	2.8e-16
ENSP00000204726
ENSMUSP00000031477
ENSP00000204961	PF00812	27	166	1.5e-87
ENSMUSP00000050716	PF00812	27	166	1.1e-87
ENSP00000205061	PF00839	153	212	1.6e-15
ENSP00000205061	PF00839	289	346	3e-21
ENSP00000205061	PF00839	349	413	1.2e-19
ENSP00000205061	PF00839	417	473	2.2e-18
ENSP00000205061	PF00839	478	537	3.7e-20
ENSP00000205061	PF00839	540	604	1.9e-24
ENSP00000205061	PF00839	612	668	1.9e-17
ENSP00000205061	PF00839	669	729	2.8e-18
ENSP00000205061	PF00839	732	788	9.6e-17
ENSP00000205061	PF00839	799	856	4.5e-20
ENSP00000205061	PF00839	857	912	1.5e-17
ENSP00000205061	PF00839	915	979	2.8e-21
ENSP00000205061	PF00839	982	1042	1.8e-19
ENSP00000205061	PF00839	1044	1101	3.8e-21
ENSMUSP00000003404	PF00839	149	208	6e-16
ENSMUSP00000003404	PF00839	285	342	3e-21
ENSMUSP00000003404	PF00839	345	409	1.2e-19
ENSMUSP00000003404	PF00839	413	469	2.2e-18
ENSMUSP00000003404	PF00839	474	533	3.7e-20
ENSMUSP00000003404	PF00839	536	600	2.6e-25
ENSMUSP00000003404	PF00839	608	664	9.3e-17
ENSMUSP00000003404	PF00839	665	725	2.8e-18
ENSMUSP00000003404	PF00839	728	784	9.6e-17
ENSMUSP00000003404	PF00839	795	852	6.4e-21
ENSMUSP00000003404	PF00839	853	908	1.5e-17
ENSMUSP00000003404	PF00839	911	975	1.2e-22
ENSMUSP00000003404	PF00839	978	1038	5.9e-19
ENSMUSP00000003404	PF00839	1040	1097	3.8e-21
ENSP00000205143	PF07657	26	95	3.5e-26
ENSP00000205143	PF00008	278	309	2.5e-08
ENSP00000205143	PF00008	316	350	1.9e-07
ENSP00000205143	PF00008	357	388	1.5e-07
ENSMUSP00000051147	PF07657	24	93	4.3e-18
ENSMUSP00000051147	PF00008	276	307	4.3e-08
ENSMUSP00000051147	PF00008	314	348	2.8e-07
ENSMUSP00000051147	PF00008	355	386	2.4e-08
ENSP00000205194
ENSMUSP00000045354
ENSP00000205214	PF00501	34	474	5.1e-52
ENSMUSP00000113792	PF00501	34	473	3.7e-58
ENSP00000205557	PF00664	311	581	7.2e-23
ENSP00000205557	PF00005	656	829	4.1e-42
ENSP00000205557	PF00664	946	1220	3.8e-23
ENSP00000205557	PF00005	1292	1475	1.7e-45
ENSMUSP00000002850	PF00664	309	580	2.3e-27
ENSMUSP00000002850	PF00005	654	827	1.4e-46
ENSMUSP00000002850	PF00664	941	1215	2e-24
ENSMUSP00000002850	PF00005	1287	1470	2.7e-45
ENSP00000205636	PF01284	33	160	6.2e-31
ENSMUSP00000035007	PF01284	33	160	3.4e-25
ENSP00000205890	PF00063	1224	1887	2.9e-275
ENSP00000205890	PF00784	2104	2217	3.2e-14
ENSP00000205890	PF07653	2871	2951	1.6e-09
ENSP00000205890	PF00784	3090	3204	1.5e-26
ENSMUSP00000071777	PF00063	1208	1871	6e-275
ENSMUSP00000071777	PF00784	2088	2195	4.6e-18
ENSMUSP00000071777	PF07653	2852	2932	3e-10
ENSMUSP00000071777	PF00784	3071	3185	9.2e-31
ENSP00000205948	PF00084	23	79	2.4e-11
ENSP00000205948	PF00084	84	137	4e-18
ENSP00000205948	PF00084	142	200	9.3e-11
ENSP00000205948	PF00084	205	260	1e-17
ENSP00000205948	PF09014	261	345	1.3e-62
ENSMUSP00000000049	PF00084	23	79	1.2e-12
ENSMUSP00000000049	PF00084	84	137	2.6e-16
ENSMUSP00000000049	PF00084	142	200	7.8e-16
ENSMUSP00000000049	PF00084	205	260	5.4e-17
ENSMUSP00000000049	PF09014	261	345	4.8e-63
ENSP00000206020	PF01424	53	108	3e-18
ENSMUSP00000018431	PF01424	53	108	4.4e-18
ENSP00000206262	PF00615	84	199	9.3e-49
ENSMUSP00000065825	PF00615	92	207	5e-50
ENSP00000206380
ENSMUSP00000021296
ENSP00000206474
ENSMUSP00000022784
ENSP00000206513	PF07716	203	256	2.2e-18
ENSMUSP00000068927	PF07716	203	256	6.2e-19
ENSP00000206542	PF00814	23	301	7e-66
ENSMUSP00000006452	PF00814	23	301	5.1e-66
ENSP00000206595
ENSMUSP00000113270
ENSP00000206765	PF00868	110	229	1.7e-61
ENSP00000206765	PF01841	340	460	1.8e-10
ENSP00000206765	PF00927	579	683	2.9e-33
ENSP00000206765	PF00927	691	788	6.4e-30
ENSMUSP00000002389	PF00868	109	228	4.1e-56
ENSMUSP00000002389	PF01841	339	459	2.3e-10
ENSMUSP00000002389	PF00927	578	682	8.4e-29
ENSMUSP00000002389	PF00927	690	787	3.2e-28
ENSP00000207457	PF03148	17	399	1.7e-196
ENSMUSP00000030658	PF03148	17	399	2.4e-215
ENSP00000207771	PF00795	50	237	8e-07
ENSMUSP00000020190
ENSP00000207870	PF00370	9	287	1.1e-09
ENSMUSP00000047254	PF00370	24	302	1.4e-08
ENSP00000209540	PF00001	41	290	1.2e-34
ENSMUSP00000093127	PF00001	41	290	4.8e-37
ENSP00000209718	PF00038	71	381	1.2e-101
ENSMUSP00000006969	PF00038	71	381	3.5e-95
ENSP00000209728	PF00004	197	403	2.9e-14
ENSP00000209728	PF09079	465	545	5.3e-18
ENSMUSP00000091469	PF00004	226	432	3.6e-10
ENSMUSP00000091469	PF09079	494	574	4.1e-18
ENSP00000209873
ENSMUSP00000044604
ENSP00000209929	PF00743	2	471	0
ENSMUSP00000044405	PF00743	2	533	0
ENSP00000210060	PF01916	42	356	1.1e-225
ENSMUSP00000077733	PF01916	42	356	1.2e-216
ENSP00000210187	PF00071	65	227	2.5e-86
ENSMUSP00000046089	PF00071	69	231	3e-86
ENSP00000210313	PF10508	1	504	0
ENSMUSP00000028225	PF10508	1	504	0
ENSP00000210444	PF03102	39	278	2.2e-97
ENSP00000210444	PF08666	292	351	3.1e-09
ENSMUSP00000030018	PF03102	39	278	7.6e-98
ENSMUSP00000030018	PF08666	292	351	1.2e-10
ENSP00000210633	PF01403	56	489	3e-127
ENSP00000210633	PF01437	507	563	9.7e-15
ENSMUSP00000026225	PF01403	56	487	7.7e-133
ENSMUSP00000026225	PF01437	505	556	9.6e-14
ENSP00000211287	PF00069	25	308	1.4e-89
ENSMUSP00000004986	PF00069	25	308	2.7e-88
ENSP00000211314	PF03647	2	98	1.2e-48
ENSMUSP00000027064	PF03647	2	101	5.3e-37
ENSP00000211998	PF01044	3	1134	0
ENSMUSP00000022369	PF01044	3	1066	0
ENSP00000212015	PF02146	261	447	7.2e-104
ENSMUSP00000112595	PF02146	253	439	2.6e-103
ENSP00000212355	PF00100	455	726	9.6e-52
ENSMUSP00000031224	PF00100	454	724	1.8e-57
ENSP00000214869	PF01105	33	220	2.2e-52
ENSMUSP00000034698	PF01105	33	220	3.3e-53
ENSP00000215057	PF02023	38	133	7.7e-59
ENSP00000215057	PF00096	356	378	4.5e-07
ENSP00000215057	PF00096	384	406	3e-08
ENSP00000215057	PF00096	440	462	9.4e-08
ENSP00000215057	PF00096	541	563	2.9e-07
ENSP00000215057	PF00096	569	591	1.7e-06
ENSP00000215057	PF00096	597	619	6.7e-07
ENSP00000215057	PF00096	653	675	2.7e-07
ENSP00000215057	PF00096	681	703	8e-08
ENSMUSP00000005709	PF02023	118	213	6.6e-64
ENSMUSP00000005709	PF00096	436	458	4.5e-07
ENSMUSP00000005709	PF00096	464	486	3.3e-08
ENSMUSP00000005709	PF00096	520	542	5.7e-08
ENSMUSP00000005709	PF00096	621	643	1e-07
ENSMUSP00000005709	PF00096	649	671	9.6e-07
ENSMUSP00000005709	PF00096	677	699	6.7e-07
ENSMUSP00000005709	PF00096	733	755	2.7e-07
ENSMUSP00000005709	PF00096	761	783	8e-08
ENSMUSP00000005709	PF00096	789	811	1.5e-06
ENSP00000215061	PF07303	153	254	2.7e-50
ENSMUSP00000002469	PF07303	106	207	1.7e-47
ENSP00000215071	PF03399	109	293	3.6e-73
ENSMUSP00000051657	PF03399	48	232	6.6e-72
ENSP00000215095	PF00804	28	130	1.7e-37
ENSP00000215095	PF05739	196	258	2.2e-28
ENSMUSP00000101874	PF00804	28	130	1.7e-37
ENSMUSP00000101874	PF05739	196	258	2.2e-28
ENSP00000215368	PF00812	31	176	6.6e-85
ENSMUSP00000003154	PF00812	27	172	1.4e-85
ENSP00000215530	PF00167	41	165	1.4e-62
ENSMUSP00000020577	PF00167	32	156	5.5e-69
ENSP00000215531
ENSMUSP00000100959
ENSP00000215565	PF05676	6	119	5.4e-93
ENSMUSP00000037341	PF05676	6	120	7.5e-77
ENSP00000215570	PF02953	23	87	1.6e-35
ENSMUSP00000020440	PF02953	23	87	1.6e-35
ENSP00000215582
ENSMUSP00000048893
ENSP00000215587	PF03871	1	95	1.9e-53
ENSP00000215587	PF01191	137	210	1.6e-49
ENSMUSP00000004786	PF03871	1	95	1.7e-55
ENSMUSP00000004786	PF01191	137	210	1.8e-49
ENSP00000215591	PF00940	830	1230	4.3e-206
ENSMUSP00000020580	PF00940	801	1207	1.9e-186
ENSP00000215631	PF01248	21	121	1.6e-30
ENSMUSP00000015456	PF01248	21	121	1.7e-30
ENSP00000215637	PF09085	113	224	8.7e-69
ENSMUSP00000020554	PF09085	110	220	1.4e-70
ENSP00000215659	PF00069	27	311	3.9e-89
ENSMUSP00000086207	PF00069	27	311	3.4e-93
ENSP00000215727	PF00079	119	496	7e-172
ENSMUSP00000023450	PF00079	98	475	2.2e-165
ENSP00000215730	PF00835	142	197	4.8e-17
ENSP00000215730	PF05739	201	258	5.2e-08
ENSMUSP00000023449	PF00835	142	198	1.2e-10
ENSMUSP00000023449	PF05739	203	260	3.1e-07
ENSP00000215781	PF01291	2	209	1.4e-145
ENSMUSP00000074708	PF01291	1	194	6.7e-126
ENSP00000215793	PF01805	53	97	5.8e-23
ENSP00000215793	PF01805	167	211	2.2e-17
ENSP00000215793	PF00240	712	788	2.7e-21
ENSMUSP00000002198	PF01805	53	97	5.8e-23
ENSMUSP00000002198	PF01805	167	211	2.2e-17
ENSMUSP00000002198	PF00240	710	786	4e-20
ENSP00000215812	PF03765	3	71	1.4e-10
ENSP00000215812	PF00650	85	279	8.9e-40
ENSMUSP00000065084	PF03765	3	71	2.2e-11
ENSMUSP00000065084	PF00650	85	280	5.9e-39
ENSP00000215832	PF00069	25	313	3.7e-88
ENSMUSP00000111396	PF00069	23	311	2.8e-88
ENSP00000215838	PF01122	1	327	3.3e-206
ENSMUSP00000105615	PF01122	1	330	2.6e-192
ENSP00000215855	PF00030	25	107	2.3e-41
ENSP00000215855	PF00030	115	197	1.4e-44
ENSMUSP00000113347	PF00030	25	107	5.7e-44
ENSMUSP00000113347	PF00030	115	197	6.9e-45
ENSP00000215882	PF00153	24	116	5.2e-29
ENSP00000215882	PF00153	120	213	5.4e-22
ENSP00000215882	PF00153	219	308	2e-26
ENSMUSP00000003622	PF00153	24	116	1.5e-28
ENSMUSP00000003622	PF00153	120	213	2.3e-21
ENSMUSP00000003622	PF00153	219	308	5e-26
ENSP00000215885	PF05826	152	251	2.2e-73
ENSMUSP00000068699	PF05826	148	247	7.8e-67
ENSP00000215886	PF00337	3	130	4e-42
ENSMUSP00000036598	PF00337	3	129	3.2e-40
ENSP00000215904	PF00702	19	260	3.2e-21
ENSMUSP00000086796	PF00702	19	256	1.3e-19
ENSP00000215909	PF00337	2	134	3e-43
ENSMUSP00000086795	PF00337	2	134	1.7e-43
ENSP00000215912	PF00051	25	101	1.6e-07
ENSMUSP00000036921	PF00051	25	101	1.3e-07
ENSP00000215917	PF07985	140	195	6.1e-30
ENSMUSP00000031289	PF07985	109	164	7.8e-31
ENSP00000215957	PF00307	3	108	2e-38
ENSMUSP00000042053	PF00307	3	108	8.4e-38
ENSP00000215980
ENSMUSP00000086560
ENSP00000216027	PF07743	156	230	2.5e-24
ENSMUSP00000062811	PF07743	155	229	1e-24
ENSP00000216034	PF10485	100	142	5.9e-24
ENSMUSP00000023062	PF10485	100	142	1e-22
ENSP00000216036
ENSMUSP00000009214
ENSP00000216038	PF01139	30	505	2.4e-287
ENSMUSP00000001834	PF01139	30	505	7.2e-288
ENSP00000216039	PF02099	30	190	1.8e-13
ENSMUSP00000023061	PF02099	30	190	2.5e-13
ENSP00000216044	PF00009	161	385	1.9e-30
ENSP00000216044	PF03144	409	480	7.1e-10
ENSP00000216044	PF03143	486	574	1.4e-23
ENSMUSP00000043575	PF00009	161	385	2.1e-30
ENSMUSP00000043575	PF03144	409	480	7.1e-10
ENSMUSP00000043575	PF03143	486	574	1.4e-23
ENSP00000216068	PF01221	15	105	3.9e-15
ENSMUSP00000070325
ENSP00000216075	PF05153	31	285	2e-194
ENSMUSP00000023282	PF05153	31	285	1.5e-192
ENSP00000216080	PF06762	97	567	0
ENSMUSP00000023283	PF06762	122	591	3.9e-301
ENSP00000216101	PF08477	6	132	1.3e-24
ENSMUSP00000048453	PF08477	6	132	1e-21
ENSP00000216115
ENSMUSP00000016902
ENSP00000216117	PF01126	11	216	1.3e-126
ENSMUSP00000005548	PF01126	11	216	9.3e-123
ENSP00000216121	PF07978	185	282	9.2e-45
ENSMUSP00000091062	PF07978	220	317	9.2e-45
ENSP00000216122	PF00493	318	649	5.2e-208
ENSMUSP00000005545	PF00493	318	649	7.8e-207
ENSP00000216127	PF00071	21	192	2.4e-40
ENSMUSP00000039863	PF00071	71	242	2.8e-40
ENSP00000216133	PF00385	11	60	6e-19
ENSMUSP00000086708	PF00385	11	60	6e-19
ENSP00000216139	PF00089	43	285	4.7e-89
ENSMUSP00000023295	PF00089	43	286	2.5e-99
ENSP00000216144	PF00036	37	65	5.6e-10
ENSP00000216144	PF00036	73	101	4.5e-06
ENSMUSP00000009219	PF00036	37	65	5.6e-10
ENSMUSP00000009219	PF00036	73	101	4.5e-06
ENSP00000216160	PF00481	69	334	4.4e-61
ENSMUSP00000023050	PF00481	69	334	3.5e-57
ENSP00000216177	PF01734	12	181	2.3e-12
ENSMUSP00000019012	PF01734	12	181	4.6e-11
ENSP00000216180	PF01734	10	179	4.6e-24
ENSMUSP00000043826	PF01734	10	179	7.7e-29
ENSP00000216181	PF02736	29	71	1.6e-13
ENSP00000216181	PF00063	83	764	0
ENSP00000216181	PF01576	1066	1923	2.2e-229
ENSMUSP00000016771	PF02736	29	71	1.5e-13
ENSMUSP00000016771	PF00063	83	764	0
ENSMUSP00000016771	PF01576	1066	1923	2.4e-233
ENSP00000216198	PF08477	146	261	2.6e-07
ENSMUSP00000016781	PF00071	7	173	1.6e-24
ENSP00000216200	PF00036	43	71	5.3e-06
ENSMUSP00000112598	PF00036	43	71	5.6e-07
ENSP00000216211
ENSMUSP00000023070
ENSP00000216214
ENSMUSP00000023069
ENSP00000216237	PF02820	214	290	2e-12
ENSP00000216237	PF02820	327	395	3.6e-31
ENSP00000216237	PF02820	432	508	3.8e-23
ENSP00000216237	PF02820	540	610	3.2e-44
ENSMUSP00000023029	PF02820	214	290	9.4e-13
ENSMUSP00000023029	PF02820	327	393	2e-30
ENSMUSP00000023029	PF02820	432	508	1.2e-23
ENSMUSP00000023029	PF02820	540	610	1.7e-43
ENSP00000216252	PF03660	1	106	2.4e-89
ENSMUSP00000023117	PF03660	1	106	2.4e-89
ENSP00000216259	PF03332	35	256	1.7e-173
ENSMUSP00000023112	PF03332	35	256	2.6e-171
ENSP00000216264	PF00781	132	277	1.4e-28
ENSMUSP00000038203	PF00781	132	277	6.4e-27
ENSP00000216268	PF02892	118	166	1.8e-18
ENSP00000216268	PF02892	288	336	1e-19
ENSP00000216268	PF02892	459	506	1.4e-19
ENSP00000216268	PF02892	561	609	5.8e-19
ENSMUSP00000105003	PF02892	117	165	9.5e-18
ENSMUSP00000105003	PF02892	287	335	1.1e-17
ENSMUSP00000105003	PF02892	459	506	2.7e-19
ENSMUSP00000105003	PF02892	560	608	6.6e-18
ENSP00000216271	PF00850	24	322	5e-120
ENSMUSP00000080832	PF00850	24	322	2.3e-122
ENSP00000216274	PF00069	21	287	4.2e-48
ENSMUSP00000022830	PF00069	22	295	6.5e-38
ENSP00000216294	PF09808	6	191	7.1e-115
ENSMUSP00000021532	PF09808	25	210	7.3e-114
ENSP00000216297	PF00557	181	420	4.9e-08
ENSP00000216297	PF08644	529	689	2.5e-84
ENSP00000216297	PF08512	821	963	5.3e-33
ENSMUSP00000042283	PF00557	181	420	8e-08
ENSMUSP00000042283	PF08644	529	689	5.2e-84
ENSMUSP00000042283	PF08512	821	963	3e-33
ENSP00000216327	PF00561	95	336	4.6e-22
ENSMUSP00000044134	PF00561	108	349	3.1e-22
ENSP00000216336	PF00089	21	238	1.4e-79
ENSMUSP00000015583	PF00089	21	238	5.5e-86
ENSP00000216361	PF03815	32	121	9.4e-39
ENSP00000216361	PF00092	165	346	2.9e-41
ENSP00000216361	PF00092	367	537	4.1e-52
ENSMUSP00000082533	PF03815	34	123	4.6e-37
ENSMUSP00000082533	PF00092	167	348	2e-40
ENSMUSP00000082533	PF00092	369	539	1.9e-51
ENSP00000216366	PF01217	1	129	3.8e-24
ENSMUSP00000021338	PF01217	1	142	3.1e-50
ENSP00000216367	PF04042	287	489	2.6e-69
ENSMUSP00000021359	PF04042	287	489	7.9e-71
ENSP00000216373	PF00125	97	169	4.1e-10
ENSP00000216373	PF00621	202	387	1.7e-11
ENSP00000216373	PF00169	442	544	2.4e-20
ENSP00000216373	PF00618	598	715	2e-39
ENSP00000216373	PF00617	775	961	1.2e-62
ENSMUSP00000044866	PF00125	97	169	4.1e-10
ENSMUSP00000044866	PF00621	203	388	1e-10
ENSMUSP00000044866	PF00169	443	545	3.8e-19
ENSMUSP00000044866	PF00618	599	716	6.9e-40
ENSMUSP00000044866	PF00617	776	962	2.7e-61
ENSP00000216392	PF00343	112	830	0
ENSMUSP00000071231	PF00343	112	830	0
ENSP00000216410	PF00583	91	171	1.6e-13
ENSMUSP00000042860	PF00583	91	171	4.6e-12
ENSP00000216416	PF03311	6	136	1.1e-90
ENSMUSP00000015903	PF03311	6	136	1.1e-90
ENSP00000216420
ENSMUSP00000070548
ENSP00000216442	PF01813	14	208	1.5e-94
ENSMUSP00000021536	PF01813	14	208	1.5e-94
ENSP00000216445
ENSMUSP00000022398
ENSP00000216446	PF00169	5	104	2.3e-17
ENSP00000216446	PF00610	139	223	3.2e-22
ENSP00000216446	PF00169	248	353	2.9e-19
ENSMUSP00000021544	PF00169	5	104	1.2e-17
ENSMUSP00000021544	PF00610	139	223	9.6e-22
ENSMUSP00000021544	PF00169	248	353	5.7e-20
ENSP00000216452	PF10181	89	159	1.7e-26
ENSMUSP00000072018	PF10181	89	159	1.5e-27
ENSP00000216455	PF10584	8	30	3.4e-09
ENSP00000216455	PF00227	31	217	2.5e-68
ENSMUSP00000071624	PF10584	8	30	3.4e-09
ENSMUSP00000071624	PF00227	31	217	1.5e-67
ENSP00000216456	PF05008	48	205	6e-49
ENSMUSP00000057462	PF05008	48	205	4e-53
ENSP00000216465	PF02798	4	81	2.6e-18
ENSMUSP00000053540	PF02798	4	81	1.5e-20
ENSP00000216468
ENSMUSP00000043742
ENSP00000216479	PF09229	29	161	2.3e-58
ENSP00000216479	PF08327	216	332	7.5e-37
ENSMUSP00000021425	PF09229	29	161	4.7e-58
ENSMUSP00000021425	PF08327	216	332	9.1e-36
ENSP00000216484	PF00155	168	528	3.9e-64
ENSMUSP00000021424	PF00155	166	526	1.2e-60
ENSP00000216487	PF02204	739	842	2.2e-41
ENSMUSP00000105651	PF02204	736	839	1e-41
ENSP00000216489
ENSMUSP00000105782
ENSP00000216492	PF01271	1	457	1.2e-173
ENSMUSP00000021610	PF01271	1	463	2.6e-167
ENSP00000216513	PF00046	232	280	5.2e-11
ENSMUSP00000036150	PF00046	225	273	5.2e-11
ENSP00000216520	PF01133	1	103	4e-80
ENSMUSP00000021559	PF01133	1	103	4e-80
ENSP00000216540	PF01758	32	214	1.6e-75
ENSMUSP00000093229	PF01758	32	214	2.9e-63
ENSP00000216554	PF01873	1	130	1.2e-82
ENSP00000216554	PF02020	308	393	2.3e-39
ENSMUSP00000061616	PF01873	1	130	1.2e-82
ENSMUSP00000061616	PF02020	306	391	2.3e-39
ENSP00000216602	PF01363	39	105	8.8e-21
ENSMUSP00000021714	PF01363	39	105	2.6e-20
ENSP00000216605	PF00763	5	125	5e-66
ENSP00000216605	PF02882	128	295	3.9e-106
ENSP00000216605	PF01268	316	935	0
ENSMUSP00000021443	PF00763	5	125	2.2e-63
ENSMUSP00000021443	PF02882	128	295	7.8e-105
ENSMUSP00000021443	PF01268	316	935	0
ENSP00000216612	PF01840	1	113	1.3e-64
ENSMUSP00000098632	PF01840	1	104	1.6e-56
ENSP00000216629	PF00001	54	312	6.6e-68
ENSMUSP00000045335	PF00001	53	319	4.8e-62
ENSP00000216639	PF00069	37	303	1.2e-06
ENSMUSP00000021539	PF00069	37	303	1.6e-06
ENSP00000216714	PF03372	62	316	4.4e-63
ENSMUSP00000042602	PF03372	61	315	4.6e-63
ENSP00000216727	PF00076	174	243	2.8e-18
ENSMUSP00000022808	PF00076	170	239	2.8e-18
ENSP00000216733	PF00018	8	66	7.4e-15
ENSMUSP00000022813	PF00018	8	66	7.4e-15
ENSP00000216756
ENSMUSP00000021705
ENSP00000216780	PF00821	46	640	0
ENSMUSP00000038555	PF00821	73	667	0
ENSP00000216799	PF03665	1	193	9.2e-118
ENSMUSP00000022828	PF03665	1	193	4.1e-121
ENSP00000216807	PF08598	59	227	2e-60
ENSMUSP00000082500	PF08598	59	227	2e-60
ENSP00000216832	PF04697	1	133	8e-104
ENSP00000216832	PF04696	134	264	1.3e-99
ENSMUSP00000021381	PF04697	1	133	8.5e-103
ENSMUSP00000021381	PF04696	134	264	1.3e-99
ENSP00000216862	PF00067	58	511	2e-104
ENSMUSP00000047954	PF00067	58	513	1.8e-107
ENSP00000216923
ENSMUSP00000085285
ENSP00000216951	PF03917	5	474	1.8e-231
ENSMUSP00000078630	PF03917	5	474	1.4e-217
ENSP00000216962	PF00343	112	830	0
ENSMUSP00000035743	PF00343	112	830	0
ENSP00000216968
ENSMUSP00000029140
ENSP00000217026	PF00249	31	77	2.7e-13
ENSP00000217026	PF00249	83	129	8.8e-15
ENSP00000217026	PF00249	135	180	9.3e-14
ENSP00000217026	PF09316	451	626	4.5e-105
ENSMUSP00000018005	PF00249	31	77	2.7e-13
ENSMUSP00000018005	PF00249	83	129	8.8e-15
ENSMUSP00000018005	PF00249	135	180	9.3e-14
ENSMUSP00000018005	PF09316	454	630	8.3e-89
ENSP00000217043	PF00188	67	207	2.8e-24
ENSMUSP00000105043	PF00188	67	207	1.8e-26
ENSP00000217073	PF00076	13	83	2.4e-26
ENSP00000217073	PF00076	101	169	3.3e-21
ENSP00000217073	PF00076	193	262	1.4e-28
ENSP00000217073	PF00076	296	364	1.1e-22
ENSP00000217073	PF00658	529	600	4.8e-39
ENSMUSP00000096701	PF00076	13	83	2e-26
ENSMUSP00000096701	PF00076	101	169	7.2e-23
ENSMUSP00000096701	PF00076	193	262	3.4e-27
ENSMUSP00000096701	PF00076	296	364	3.4e-21
ENSMUSP00000096701	PF00658	524	595	2e-29
ENSP00000217086	PF00096	594	616	3.6e-07
ENSP00000217086	PF00096	626	648	4.2e-06
ENSP00000217086	PF00096	898	920	1.4e-07
ENSMUSP00000029061	PF00096	415	437	2.6e-07
ENSMUSP00000029061	PF00096	601	623	3.6e-07
ENSMUSP00000029061	PF00096	633	655	4.2e-06
ENSMUSP00000029061	PF00096	908	930	1.4e-07
ENSP00000217121	PF04201	13	225	1.2e-87
ENSMUSP00000104427	PF04201	13	222	2.2e-81
ENSP00000217130
ENSMUSP00000104419
ENSP00000217131	PF00112	62	298	3.7e-66
ENSMUSP00000016400	PF00112	64	301	5e-66
ENSP00000217133	PF00091	3	243	4e-100
ENSP00000217133	PF03953	246	383	7.7e-74
ENSMUSP00000016399	PF00091	3	243	5.1e-101
ENSMUSP00000016399	PF03953	246	383	1.2e-75
ENSP00000217159	PF03137	102	664	5.5e-273
ENSMUSP00000046502	PF03137	101	666	1.1e-234
ENSP00000217169	PF00653	90	155	3e-32
ENSMUSP00000084779	PF00653	96	161	1e-33
ENSP00000217173	PF04564	258	338	1.1e-43
ENSMUSP00000028761	PF04564	258	338	9.8e-44
ENSP00000217185	PF00018	11	70	1.5e-11
ENSP00000217185	PF00017	78	155	1.9e-24
ENSP00000217185	PF07714	191	441	2.8e-136
ENSMUSP00000016511	PF00018	11	70	2.4e-12
ENSMUSP00000016511	PF00017	78	155	1.4e-23
ENSMUSP00000016511	PF07714	191	441	9.8e-136
ENSP00000217188	PF00017	120	197	6.2e-27
ENSP00000217188	PF07714	230	480	1.6e-137
ENSMUSP00000016498	PF00018	69	125	3.4e-06
ENSMUSP00000016498	PF00017	135	212	9.5e-30
ENSMUSP00000016498	PF07714	245	495	5.1e-142
ENSP00000217254	PF06237	294	395	9.2e-64
ENSMUSP00000072961	PF06237	285	386	1.3e-67
ENSP00000217260
ENSMUSP00000041578
ENSP00000217270	PF00001	70	333	5.4e-52
ENSMUSP00000056659	PF00001	67	330	4.8e-52
ENSP00000217289	PF00373	279	570	8.9e-56
ENSMUSP00000047616	PF00373	279	570	1.5e-53
ENSP00000217299	PF09815	56	442	1.5e-218
ENSMUSP00000049346	PF09815	56	442	7.1e-214
ENSP00000217305	PF01160	3	69	1.8e-36
ENSMUSP00000028883	PF01160	3	70	1.5e-35
ENSP00000217320	PF07534	79	215	9.7e-44
ENSMUSP00000096743	PF07534	62	198	8.9e-43
ENSP00000217381	PF00595	87	167	4.1e-19
ENSP00000217381	PF00169	294	401	1.1e-06
ENSMUSP00000028991	PF00595	81	161	1.6e-19
ENSMUSP00000028991	PF00169	288	399	7.7e-07
ENSP00000217386	PF00184	39	116	1.2e-45
ENSMUSP00000105894	PF00184	42	119	2.1e-47
ENSP00000217402	PF03357	24	199	2.4e-83
ENSMUSP00000036206	PF03357	24	199	1.2e-83
ENSP00000217407	PF01273	38	212	9.9e-69
ENSP00000217407	PF02886	241	478	2e-131
ENSMUSP00000016168	PF01273	38	212	9.7e-76
ENSMUSP00000016168	PF02886	241	478	1e-121
ENSP00000217420	PF01490	114	513	9.4e-142
ENSMUSP00000036299	PF01490	114	513	7.9e-142
ENSP00000217428	PF00014	35	87	1.2e-23
ENSMUSP00000096695	PF00014	34	86	2.7e-23
ENSP00000217429	PF07894	38	327	1.4e-194
ENSMUSP00000029183	PF07894	8	294	2e-177
ENSP00000217446	PF06728	251	425	4.9e-120
ENSMUSP00000076816	PF06728	251	425	1.8e-121
ENSP00000217455	PF02551	37	135	2.3e-17
ENSP00000217455	PF02551	178	307	4.8e-28
ENSMUSP00000099383	PF02551	37	136	2.7e-17
ENSMUSP00000099383	PF02551	179	308	2e-28
ENSP00000217456	PF03088	201	289	4.9e-33
ENSMUSP00000040840	PF03088	200	288	4.7e-32
ENSP00000217515	PF00085	4	106	1.4e-15
ENSP00000217515	PF06201	155	269	2.4e-47
ENSMUSP00000025476	PF00085	4	106	1.4e-15
ENSMUSP00000025476	PF06201	155	269	1e-47
ENSP00000217652	PF00036	32	60	8.4e-08
ENSMUSP00000024846	PF00036	33	61	1.3e-07
ENSP00000217740	PF00097	37	75	2.4e-08
ENSMUSP00000039074	PF00097	37	76	2.7e-08
ENSP00000217800	PF00817	58	440	4e-63
ENSMUSP00000112563	PF00817	53	434	7.3e-67
ENSP00000217901	PF00180	56	379	4.5e-79
ENSMUSP00000056502	PF00180	56	379	6.1e-77
ENSP00000217909	PF00153	11	101	2.4e-21
ENSP00000217909	PF00153	105	196	5.2e-27
ENSP00000217909	PF00153	200	298	2.8e-25
ENSMUSP00000035392	PF00153	11	101	5.2e-21
ENSMUSP00000035392	PF00153	105	196	2.7e-28
ENSMUSP00000035392	PF00153	200	298	8.4e-27
ENSP00000217971	PF00173	72	171	3.3e-22
ENSMUSP00000073061	PF00173	72	171	9.9e-21
ENSP00000218004	PF02136	72	191	5.6e-42
ENSMUSP00000108538	PF02136	73	192	2.9e-39
ENSP00000218006	PF01094	71	412	3.1e-83
ENSP00000218006	PF07714	565	809	5.7e-17
ENSP00000218006	PF00211	875	1062	3.4e-92
ENSMUSP00000044521	PF01094	71	412	3.6e-74
ENSMUSP00000044521	PF07714	565	809	3.2e-15
ENSMUSP00000044521	PF00211	875	1062	4.2e-92
ENSP00000218008	PF00287	66	352	3.3e-104
ENSMUSP00000016471	PF00287	67	351	1.3e-93
ENSP00000218089	PF08514	154	273	1.7e-73
ENSMUSP00000110725	PF08514	154	273	1.7e-73
ENSP00000218176	PF02214	42	131	5.8e-50
ENSP00000218176	PF00520	234	407	8.3e-44
ENSMUSP00000009875	PF02214	42	131	8.2e-50
ENSMUSP00000009875	PF00520	234	407	1.2e-43
ENSP00000218230	PF07259	1	190	3e-147
ENSMUSP00000040342	PF07259	1	188	3.4e-140
ENSP00000218316	PF00001	45	294	3.5e-47
ENSMUSP00000064608	PF00001	53	302	2.2e-50
ENSP00000218340	PF07986	59	177	5.8e-72
ENSMUSP00000111050	PF07986	56	174	2.9e-74
ENSP00000218348	PF06337	144	275	4.3e-71
ENSP00000218348	PF00443	306	927	4.7e-117
ENSMUSP00000033383	PF06337	93	224	5.7e-70
ENSMUSP00000033383	PF00443	254	886	4.5e-117
ENSP00000218364	PF00076	135	212	5.8e-07
ENSMUSP00000086027	PF00076	136	213	8.3e-07
ENSP00000218516	PF02065	23	350	2.9e-06
ENSMUSP00000033621	PF02065	20	361	1.8e-07
ENSP00000218548	PF00690	48	131	4.1e-32
ENSP00000218548	PF00122	150	387	5.8e-72
ENSP00000218548	PF00702	391	759	4.4e-15
ENSP00000218548	PF00689	820	1030	2e-52
ENSMUSP00000007340	PF00690	45	128	3.1e-31
ENSMUSP00000007340	PF00122	146	377	1.2e-72
ENSMUSP00000007340	PF00702	381	749	5.4e-15
ENSMUSP00000007340	PF00689	810	1020	1.1e-56
ENSP00000218652	PF10176	144	331	8e-83
ENSMUSP00000065489	PF10176	119	306	4.2e-82
ENSP00000218758	PF00149	26	244	2.4e-21
ENSMUSP00000110970	PF00149	28	246	1.9e-21
ENSP00000218867	PF04790	23	284	3.9e-158
ENSMUSP00000112576	PF04790	23	284	4.3e-169
ENSP00000219022	PF02191	249	507	7.5e-112
ENSMUSP00000086112	PF02191	274	532	4.3e-96
ENSP00000219069	PF02023	35	130	1.6e-66
ENSP00000219069	PF01352	218	257	4.2e-09
ENSP00000219069	PF00096	378	400	3.3e-07
ENSP00000219069	PF00096	434	456	2.6e-06
ENSP00000219069	PF00096	462	484	8.6e-06
ENSP00000219069	PF00096	490	512	2.3e-08
ENSP00000219069	PF00096	518	540	5.5e-09
ENSP00000219069	PF00096	575	597	2.3e-06
ENSP00000219069	PF00096	603	625	8.4e-08
ENSP00000219069	PF00096	659	681	1.1e-07
ENSMUSP00000023176	PF02023	37	132	2.4e-64
ENSMUSP00000023176	PF00096	378	400	2.3e-06
ENSMUSP00000023176	PF00096	434	456	2.6e-06
ENSMUSP00000023176	PF00096	462	484	4.7e-06
ENSMUSP00000023176	PF00096	490	512	2.3e-08
ENSMUSP00000023176	PF00096	518	540	2.9e-08
ENSMUSP00000023176	PF00096	572	594	6.2e-07
ENSMUSP00000023176	PF00096	600	622	5.2e-06
ENSMUSP00000023176	PF00096	656	678	6.8e-08
ENSP00000219084	PF00385	690	752	1.4e-13
ENSP00000219084	PF00385	773	827	4e-14
ENSP00000219084	PF00176	863	1150	5.3e-99
ENSP00000219084	PF00271	1217	1296	2e-23
ENSP00000219084	PF07533	2480	2530	3.6e-25
ENSP00000219084	PF07533	2554	2599	2.8e-19
ENSMUSP00000105243	PF00385	689	751	9.2e-13
ENSMUSP00000105243	PF00385	772	826	4.2e-14
ENSMUSP00000105243	PF00176	862	1149	5e-99
ENSMUSP00000105243	PF00271	1216	1295	2e-23
ENSMUSP00000105243	PF07533	2470	2520	1.3e-24
ENSMUSP00000105243	PF07533	2544	2589	2.8e-19
ENSP00000219091	PF01352	124	162	1e-15
ENSP00000219091	PF00096	308	330	1.9e-06
ENSP00000219091	PF00096	336	358	4.2e-07
ENSP00000219091	PF00096	364	386	3.3e-06
ENSP00000219091	PF00096	420	442	8.4e-07
ENSP00000219091	PF00096	448	470	1.7e-08
ENSP00000219091	PF00096	476	498	3.2e-07
ENSP00000219091	PF00096	504	526	2e-08
ENSMUSP00000111178	PF01352	124	162	5.1e-15
ENSMUSP00000111178	PF00096	266	288	1.7e-06
ENSMUSP00000111178	PF00096	294	316	2.7e-07
ENSMUSP00000111178	PF00096	322	344	1.3e-06
ENSMUSP00000111178	PF00096	378	400	4.5e-07
ENSMUSP00000111178	PF00096	406	428	1.7e-08
ENSMUSP00000111178	PF00096	434	456	3.2e-07
ENSMUSP00000111178	PF00096	462	484	1.8e-08
ENSP00000219097	PF05460	6	150	4.4e-41
ENSMUSP00000034132	PF05460	6	150	1.6e-40
ENSP00000219139	PF03676	13	409	0
ENSMUSP00000034361	PF03676	13	409	0
ENSP00000219162	PF00131	1	62	3.3e-20
ENSMUSP00000034207	PF00131	1	62	2.8e-21
ENSP00000219169	PF02136	10	121	6.5e-45
ENSMUSP00000008594	PF02136	10	121	6.5e-45
ENSP00000219197	PF00386	63	190	2.1e-30
ENSMUSP00000034076	PF00386	63	190	2.1e-30
ENSP00000219204
ENSMUSP00000034228
ENSP00000219207	PF01284	32	166	1.7e-43
ENSMUSP00000034227	PF01284	32	166	3.8e-36
ENSP00000219235	PF00048	28	91	1.8e-22
ENSMUSP00000034231	PF00048	25	91	1.6e-22
ENSP00000219240	PF01180	77	377	3.7e-166
ENSMUSP00000070303	PF01180	77	377	7.3e-174
ENSP00000219244	PF00048	23	88	3.1e-22
ENSMUSP00000034232	PF00048	39	104	1.1e-21
ENSP00000219252	PF01000	50	177	3.4e-56
ENSMUSP00000034235	PF01000	50	177	4.4e-56
ENSP00000219255	PF00564	15	95	2.4e-17
ENSP00000219255	PF00595	157	247	8.1e-10
ENSMUSP00000112132	PF00564	15	95	2e-15
ENSMUSP00000112132	PF00595	157	247	8.1e-10
ENSP00000219281	PF09749	43	264	3.1e-122
ENSMUSP00000034245	PF09749	45	266	5.4e-136
ENSP00000219299
ENSMUSP00000049497
ENSP00000219301	PF00089	37	264	1.3e-08
ENSMUSP00000058859	PF00089	32	253	3.1e-09
ENSP00000219302	PF00334	22	156	2.2e-96
ENSMUSP00000024978	PF00334	22	156	1.4e-94
ENSP00000219313	PF01398	4	118	2.8e-51
ENSMUSP00000041968	PF01398	4	118	2.8e-51
ENSP00000219315	PF00856	54	292	3.1e-46
ENSMUSP00000034096	PF00856	56	292	5.8e-51
ENSP00000219320	PF01490	49	457	2.6e-32
ENSMUSP00000037023	PF01490	49	458	8.8e-34
ENSP00000219334
ENSMUSP00000069255
ENSP00000219343
ENSMUSP00000034378
ENSP00000219345	PF02450	72	399	2.9e-105
ENSMUSP00000034377	PF02450	72	399	4e-97
ENSP00000219368	PF00173	10	86	2.3e-10
ENSP00000219368	PF04116	219	341	3.8e-19
ENSMUSP00000104784	PF04116	227	349	1.2e-20
ENSP00000219400	PF08583	1	63	1e-21
ENSMUSP00000077663	PF08583	1	63	3.4e-23
ENSP00000219431	PF02245	87	284	3e-121
ENSMUSP00000020528	PF02245	107	305	5.1e-110
ENSP00000219439	PF00106	68	237	3.2e-20
ENSMUSP00000044371	PF00106	68	237	1.8e-15
ENSP00000219454	PF00095	62	107	1e-06
ENSMUSP00000024107	PF00095	53	98	5.7e-07
ENSP00000219473	PF00443	412	792	3.5e-84
ENSMUSP00000104616	PF00443	407	787	1.4e-92
ENSP00000219476	PF03542	550	904	5.8e-54
ENSP00000219476	PF02145	1561	1744	9e-117
ENSMUSP00000085764	PF03542	550	904	1.1e-48
ENSMUSP00000085764	PF02145	1562	1752	4.1e-85
ENSP00000219481	PF00106	29	197	4.4e-20
ENSMUSP00000045621	PF00106	29	197	9.8e-15
ENSP00000219535
ENSMUSP00000072518
ENSP00000219542
ENSMUSP00000002344
ENSP00000219551	PF01694	239	396	1.1e-44
ENSMUSP00000026831	PF01694	174	331	1e-44
ENSP00000219593	PF00100	371	637	5.4e-105
ENSMUSP00000033207	PF00100	364	630	3.6e-99
ENSP00000219596	PF02758	5	88	3.9e-36
ENSP00000219596	PF00643	370	412	5.2e-14
ENSP00000219596	PF00622	650	776	3.1e-41
ENSMUSP00000097795	PF02758	5	88	4.7e-36
ENSMUSP00000097795	PF00643	469	511	3.6e-14
ENSP00000219611	PF00641	412	441	2.3e-07
ENSP00000219611	PF00648	488	793	1.7e-133
ENSMUSP00000039528	PF00641	422	451	3.9e-08
ENSMUSP00000039528	PF00648	498	803	8.3e-137
ENSP00000219660	PF00230	28	245	6.3e-49
ENSMUSP00000033023	PF00230	27	245	3.9e-44
ENSP00000219782	PF00096	337	360	9e-07
ENSMUSP00000032916	PF00096	337	360	9e-07
ENSP00000219789	PF01066	37	184	9.1e-34
ENSMUSP00000032920	PF01066	37	184	5e-33
ENSP00000219833	PF00209	56	594	0
ENSMUSP00000072709	PF00209	56	594	0
ENSP00000219837
ENSMUSP00000111984
ENSP00000219865	PF00640	372	530	3.9e-71
ENSP00000219865	PF00595	568	652	7.5e-23
ENSP00000219865	PF00595	659	732	1.8e-20
ENSMUSP00000032732	PF00640	373	531	3.9e-71
ENSMUSP00000032732	PF00595	569	653	7.5e-23
ENSMUSP00000032732	PF00595	660	733	1.8e-20
ENSP00000219905	PF00907	76	261	2.6e-105
ENSP00000219905	PF00010	2473	2524	3.4e-12
ENSMUSP00000106401	PF00907	76	261	1.7e-106
ENSMUSP00000106401	PF00010	2402	2453	4.7e-12
ENSP00000219919	PF00230	17	262	5.6e-50
ENSMUSP00000050127	PF00230	52	288	1.9e-38
ENSP00000220003	PF00018	12	68	1.8e-21
ENSP00000220003	PF00017	82	156	3.4e-37
ENSP00000220003	PF07714	195	440	7.2e-137
ENSMUSP00000034863	PF00018	12	68	1.8e-21
ENSMUSP00000034863	PF00017	82	156	9.7e-37
ENSMUSP00000034863	PF07714	195	440	4e-136
ENSP00000220058	PF00551	48	220	4.4e-25
ENSP00000220058	PF02911	243	350	1.8e-14
ENSMUSP00000074347	PF00551	43	215	1.6e-28
ENSMUSP00000074347	PF02911	238	345	1.1e-11
ENSP00000220062	PF00071	22	185	1.4e-26
ENSMUSP00000082580	PF00071	22	185	1.8e-25
ENSP00000220166	PF08246	35	90	2.6e-24
ENSP00000220166	PF00112	116	332	1.2e-121
ENSMUSP00000034915	PF08246	33	88	6e-22
ENSMUSP00000034915	PF00112	114	330	8.1e-120
ENSP00000220244	PF10162	44	166	3.1e-50
ENSMUSP00000102907	PF10162	67	189	4.6e-44
ENSP00000220325	PF00350	64	224	6.5e-31
ENSMUSP00000028755	PF00350	64	224	1.3e-31
ENSP00000220420	PF00868	2	124	1e-27
ENSP00000220420	PF01841	240	361	3.7e-21
ENSP00000220420	PF00927	507	606	8.9e-26
ENSP00000220420	PF00927	620	718	2.1e-34
ENSMUSP00000099547	PF00868	38	160	2.1e-36
ENSMUSP00000099547	PF01841	276	397	1.3e-21
ENSMUSP00000099547	PF00927	542	641	1.5e-24
ENSMUSP00000099547	PF00927	655	753	1.7e-33
ENSP00000220478
ENSMUSP00000034699
ENSP00000220496	PF00226	11	73	1.9e-26
ENSMUSP00000041841	PF00226	11	73	1.9e-26
ENSP00000220509	PF05131	291	436	3.7e-76
ENSMUSP00000036915	PF05131	291	436	2.5e-73
ENSP00000220514
ENSMUSP00000106428
ENSP00000220531
ENSMUSP00000005954
ENSP00000220562	PF03016	190	500	3.9e-74
ENSP00000220562	PF09258	663	904	6.7e-151
ENSMUSP00000106795	PF03016	190	500	1.2e-68
ENSMUSP00000106795	PF09258	663	904	6.7e-151
ENSP00000220584	PF00494	47	334	8.1e-147
ENSMUSP00000055313	PF00494	47	334	2.5e-132
ENSP00000220592	PF08699	175	227	2.2e-22
ENSP00000220592	PF02170	235	371	2.8e-54
ENSP00000220592	PF02171	517	818	1.4e-147
ENSMUSP00000042207	PF08699	176	228	2.2e-22
ENSMUSP00000042207	PF02170	236	372	2.8e-54
ENSMUSP00000042207	PF02171	518	819	1.4e-147
ENSP00000220597
ENSMUSP00000104021
ENSP00000220616	PF00086	34	92	5.1e-20
ENSP00000220616	PF00086	96	160	2.9e-30
ENSP00000220616	PF00086	301	358	3.3e-28
ENSP00000220616	PF00086	608	658	2.1e-23
ENSP00000220616	PF00086	662	726	8.1e-26
ENSP00000220616	PF00086	1006	1073	6.7e-11
ENSP00000220616	PF00086	1149	1210	4e-20
ENSP00000220616	PF07699	1465	1510	2.7e-18
ENSP00000220616	PF00135	2188	2718	2.5e-155
ENSMUSP00000070239	PF00086	35	93	3.5e-19
ENSMUSP00000070239	PF00086	97	161	4.8e-30
ENSMUSP00000070239	PF00086	302	359	4.2e-26
ENSMUSP00000070239	PF00086	608	658	5.2e-18
ENSMUSP00000070239	PF00086	662	726	1.1e-20
ENSMUSP00000070239	PF00086	1007	1074	9.9e-12
ENSMUSP00000070239	PF00086	1150	1211	2.9e-17
ENSMUSP00000070239	PF07699	1464	1509	5.9e-17
ENSMUSP00000070239	PF00135	2170	2717	6.7e-160
ENSP00000220659
ENSMUSP00000033877
ENSP00000220669
ENSMUSP00000037459
ENSP00000220676	PF03607	53	112	2.7e-15
ENSP00000220676	PF03607	170	228	8.3e-19
ENSMUSP00000111202	PF03607	52	112	7.2e-16
ENSMUSP00000111202	PF03607	173	231	1.9e-21
ENSP00000220751	PF00069	18	290	1e-41
ENSP00000220751	PF00619	437	524	6.8e-24
ENSMUSP00000038833	PF00069	18	290	1.7e-38
ENSMUSP00000038833	PF00619	436	523	7.4e-22
ENSP00000220764	PF00106	60	229	1.2e-13
ENSMUSP00000029877	PF00106	60	229	4.3e-12
ENSP00000220772	PF01392	52	167	2.9e-61
ENSP00000220772	PF01759	200	303	7.5e-23
ENSMUSP00000033952	PF01392	52	167	2.7e-59
ENSMUSP00000033952	PF01759	200	303	1.9e-22
ENSP00000220809	PF00039	41	78	8.4e-16
ENSP00000220809	PF00008	86	119	4.2e-06
ENSP00000220809	PF00051	127	208	4.4e-40
ENSP00000220809	PF00051	215	296	1.8e-51
ENSP00000220809	PF00089	311	556	1.4e-95
ENSMUSP00000033941	PF00039	38	75	3.1e-15
ENSMUSP00000033941	PF00008	83	116	5.7e-08
ENSMUSP00000033941	PF00051	124	205	2e-43
ENSMUSP00000033941	PF00051	213	294	1.5e-36
ENSMUSP00000033941	PF00089	309	553	2.2e-90
ENSP00000220812	PF04706	40	92	7.5e-31
ENSMUSP00000033936	PF04706	40	92	4.9e-19
ENSP00000220822	PF02798	24	99	7.4e-14
ENSMUSP00000026879	PF02798	24	99	1.5e-12
ENSP00000220849	PF09440	5	138	1.2e-74
ENSP00000220849	PF01399	290	395	8.3e-24
ENSMUSP00000022960	PF09440	5	138	1.2e-74
ENSMUSP00000022960	PF01399	290	395	8.3e-24
ENSP00000220853
ENSMUSP00000022962
ENSP00000220876	PF00836	38	177	1.2e-88
ENSMUSP00000029002	PF00836	68	207	1.2e-88
ENSP00000220913	PF00808	17	81	7.9e-10
ENSMUSP00000087197	PF00808	17	81	8.7e-12
ENSP00000220959	PF02207	1177	1244	1.4e-26
ENSP00000220959	PF00658	2375	2449	6.8e-25
ENSP00000220959	PF00632	2486	2799	3.9e-106
ENSMUSP00000105965	PF02207	1177	1244	1.4e-26
ENSMUSP00000105965	PF00658	2375	2449	1.1e-24
ENSMUSP00000105965	PF00632	2486	2799	5.9e-106
ENSP00000220966	PF03807	22	268	2.5e-75
ENSMUSP00000049605	PF03807	10	256	2.3e-71
ENSP00000221086	PF06602	152	266	7e-67
ENSMUSP00000059894	PF06602	152	266	8.8e-67
ENSP00000221114
ENSMUSP00000113716
ENSP00000221130	PF07992	66	381	2.2e-74
ENSP00000221130	PF02852	411	522	7.3e-54
ENSMUSP00000033992	PF07992	44	359	1.2e-73
ENSMUSP00000033992	PF02852	389	500	7.9e-53
ENSP00000221166	PF04732	9	99	4.4e-17
ENSP00000221166	PF00038	100	411	9.2e-161
ENSMUSP00000022638	PF04732	9	97	7.6e-17
ENSMUSP00000022638	PF00038	98	409	9e-160
ENSP00000221167	PF04756	32	342	2.9e-197
ENSMUSP00000042349	PF04756	32	314	1.1e-162
ENSP00000221169	PF04732	9	88	1.4e-16
ENSP00000221169	PF00038	89	399	4e-141
ENSMUSP00000022639	PF04732	9	88	2e-16
ENSMUSP00000022639	PF00038	89	400	1.6e-143
ENSP00000221232	PF04065	2	242	3e-168
ENSP00000221232	PF04153	598	748	1.8e-36
ENSMUSP00000039098	PF04065	2	242	9.2e-168
ENSMUSP00000039098	PF04153	596	746	3.7e-36
ENSP00000221233	PF01138	27	147	8.4e-16
ENSP00000221233	PF03725	150	216	6.8e-07
ENSMUSP00000078580	PF01138	27	147	2.1e-15
ENSP00000221265	PF03985	27	441	7.9e-262
ENSMUSP00000003529	PF03985	27	441	2e-260
ENSP00000221270	PF00041	446	532	3.7e-11
ENSMUSP00000000808	PF00041	467	553	2.7e-14
ENSP00000221307	PF00067	52	515	2.7e-180
ENSMUSP00000003574	PF00067	52	516	3e-159
ENSP00000221327	PF01352	72	112	1.9e-17
ENSP00000221327	PF00096	353	375	5.2e-08
ENSP00000221327	PF00096	381	403	8.4e-09
ENSP00000221327	PF00096	409	431	2e-07
ENSP00000221327	PF00096	437	459	6.9e-08
ENSP00000221327	PF00096	465	487	3.7e-07
ENSP00000221327	PF00096	493	515	6.6e-08
ENSP00000221327	PF00096	521	543	5.8e-08
ENSP00000221327	PF00096	549	571	1.8e-08
ENSP00000221327	PF00096	577	599	2e-07
ENSP00000221327	PF00096	605	627	3.4e-07
ENSP00000221327	PF00096	633	655	1.7e-06
ENSMUSP00000064611	PF00096	318	340	2.1e-08
ENSMUSP00000064611	PF00096	346	368	1.8e-06
ENSMUSP00000064611	PF00096	374	396	3.6e-07
ENSMUSP00000064611	PF00096	402	424	8.1e-08
ENSMUSP00000064611	PF00096	430	452	6.8e-07
ENSMUSP00000064611	PF00096	458	480	9.4e-08
ENSMUSP00000064611	PF00096	486	508	8.2e-08
ENSMUSP00000064611	PF00096	514	536	1.2e-08
ENSMUSP00000064611	PF00096	542	564	1.4e-07
ENSMUSP00000064611	PF00096	570	592	1.8e-06
ENSMUSP00000064611	PF00096	598	620	1.2e-06
ENSP00000221347	PF00094	472	628	1.5e-45
ENSP00000221347	PF08742	667	742	1.8e-32
ENSP00000221347	PF01826	745	799	2.7e-16
ENSP00000221347	PF00094	864	1020	6.6e-38
ENSP00000221347	PF08742	1058	1133	4.2e-33
ENSP00000221347	PF01826	1136	1189	4.8e-12
ENSP00000221347	PF00094	1252	1407	3.6e-43
ENSP00000221347	PF08742	1454	1529	1.6e-34
ENSP00000221347	PF01826	1532	1585	2.8e-13
ENSP00000221347	PF00094	1673	1832	2.8e-41
ENSP00000221347	PF08742	1871	1947	1.5e-30
ENSP00000221347	PF01826	1950	2007	1.4e-15
ENSP00000221347	PF00094	2072	2228	1.1e-34
ENSP00000221347	PF08742	2259	2334	9.1e-30
ENSP00000221347	PF01826	2337	2390	6e-18
ENSP00000221347	PF00094	2453	2608	4.1e-42
ENSP00000221347	PF08742	2655	2730	1.7e-34
ENSP00000221347	PF01826	2733	2786	3.2e-12
ENSP00000221347	PF00094	2874	3033	2.8e-41
ENSP00000221347	PF08742	3072	3148	1.5e-30
ENSP00000221347	PF01826	3151	3208	4e-16
ENSP00000221347	PF00094	3273	3429	1.6e-34
ENSP00000221347	PF08742	3460	3535	9.1e-30
ENSP00000221347	PF01826	3538	3591	6e-18
ENSP00000221347	PF00094	3654	3809	1.9e-41
ENSP00000221347	PF08742	3856	3931	1.4e-34
ENSP00000221347	PF01826	3934	3987	3.2e-12
ENSP00000221347	PF00094	4075	4234	4.1e-41
ENSP00000221347	PF08742	4273	4349	8.1e-31
ENSP00000221347	PF01826	4352	4409	4e-16
ENSP00000221347	PF00094	4474	4630	5.7e-32
ENSP00000221347	PF08742	4661	4736	6.7e-30
ENSP00000221347	PF01826	4739	4792	2.4e-18
ENSP00000221347	PF00094	4856	5003	9.4e-38
ENSP00000221347	PF08742	5043	5118	2.9e-33
ENSP00000221347	PF01826	5121	5174	3e-10
ENSP00000221347	PF00094	5235	5389	2.3e-14
ENSMUSP00000075945	PF08742	73	149	2.5e-32
ENSMUSP00000075945	PF01826	152	209	1.6e-12
ENSMUSP00000075945	PF00094	274	430	7.2e-38
ENSMUSP00000075945	PF08742	461	536	3.2e-33
ENSMUSP00000075945	PF01826	539	592	1.1e-18
ENSMUSP00000075945	PF00094	656	803	2.4e-37
ENSMUSP00000075945	PF08742	843	918	1.1e-33
ENSMUSP00000075945	PF01826	921	974	8.1e-12
ENSMUSP00000075945	PF00094	1035	1189	3.4e-11
ENSP00000221399	PF01167	279	520	7.2e-160
ENSMUSP00000103392	PF01167	315	557	2.5e-171
ENSP00000221403	PF01408	3	124	5.3e-29
ENSMUSP00000011526	PF01408	3	124	3e-33
ENSP00000221409	PF00069	17	274	6.8e-69
ENSP00000221409	PF00780	501	807	5.9e-89
ENSMUSP00000082995	PF00069	17	274	1.3e-66
ENSMUSP00000082995	PF00780	507	813	1.3e-99
ENSP00000221413	PF06068	124	436	1.2e-227
ENSMUSP00000033087	PF06068	124	436	1.1e-227
ENSP00000221418	PF00378	68	248	1.6e-42
ENSMUSP00000066092	PF00378	67	247	2.7e-44
ENSP00000221419
ENSMUSP00000096222
ENSP00000221444	PF02214	15	106	1.6e-45
ENSP00000221444	PF00520	212	393	4.3e-45
ENSMUSP00000059127	PF02214	89	180	1.2e-44
ENSMUSP00000059127	PF00520	287	468	8.9e-47
ENSP00000221448	PF00076	105	175	2.9e-22
ENSMUSP00000074160	PF00076	105	175	2.9e-22
ENSP00000221452	PF00554	127	295	1.8e-100
ENSP00000221452	PF01833	303	397	6e-22
ENSMUSP00000092355	PF00554	105	273	2.3e-100
ENSMUSP00000092355	PF01833	281	375	6.1e-23
ENSP00000221455	PF09750	39	171	2.9e-79
ENSMUSP00000083205	PF09750	39	171	2.9e-79
ENSP00000221459	PF02828	13	68	2.7e-17
ENSP00000221459	PF00595	93	172	6.5e-23
ENSMUSP00000003971	PF02828	13	68	2.7e-17
ENSMUSP00000003971	PF00595	93	172	2.7e-22
ENSP00000221466	PF00129	26	197	8e-50
ENSP00000221466	PF07654	207	287	1.2e-11
ENSMUSP00000003512	PF00129	24	201	3.5e-72
ENSMUSP00000003512	PF07654	211	291	5.4e-13
ENSP00000221476	PF02807	21	100	1e-61
ENSP00000221476	PF00217	120	367	6e-183
ENSMUSP00000003643	PF02807	21	100	4.6e-63
ENSMUSP00000003643	PF00217	120	367	9.6e-184
ENSP00000221480	PF05648	4	230	1.1e-105
ENSMUSP00000004686	PF05648	4	230	2.4e-103
ENSP00000221482	PF08123	115	317	1.6e-126
ENSMUSP00000100973	PF08123	115	317	5.6e-127
ENSP00000221485	PF07690	69	453	2.2e-46
ENSMUSP00000082489	PF07690	69	453	3.4e-47
ENSP00000221486	PF01351	31	241	5.1e-55
ENSMUSP00000105358	PF01351	31	242	2.5e-58
ENSP00000221494
ENSMUSP00000020432
ENSP00000221496	PF04709	20	455	9.3e-241
ENSP00000221496	PF00019	459	560	3.9e-40
ENSMUSP00000043153	PF04709	20	450	2.1e-219
ENSMUSP00000043153	PF00019	453	554	2.3e-41
ENSP00000221498
ENSMUSP00000033057
ENSP00000221515	PF06954	1	106	1e-72
ENSMUSP00000012849	PF06954	1	110	4.2e-79
ENSP00000221538	PF04712	195	697	0
ENSMUSP00000046526	PF04712	188	688	0
ENSP00000221543	PF00566	328	544	8.2e-08
ENSMUSP00000048260	PF00566	307	544	7.8e-08
ENSP00000221554	PF04502	1	376	7.7e-214
ENSMUSP00000096177	PF04502	1	365	4.5e-213
ENSP00000221561	PF03920	72	202	1.1e-85
ENSMUSP00000100955	PF03920	7	139	2.4e-85
ENSP00000221573
ENSMUSP00000011981
ENSP00000221576	PF09495	1	87	6e-39
ENSMUSP00000019506	PF09495	1	84	2.6e-34
ENSP00000221665	PF00096	51	73	6.1e-06
ENSP00000221665	PF00096	470	492	5.3e-07
ENSMUSP00000076603	PF00096	57	79	6.1e-06
ENSMUSP00000076603	PF00096	474	496	5.3e-07
ENSP00000221671
ENSMUSP00000063244
ENSP00000221730	PF00561	124	353	8.5e-17
ENSMUSP00000085013	PF00561	188	417	8.1e-13
ENSP00000221742	PF00375	58	522	1.6e-211
ENSMUSP00000005490	PF00375	55	519	7.4e-210
ENSP00000221770
ENSMUSP00000032585
ENSP00000221801	PF01269	85	315	4.5e-184
ENSMUSP00000037613	PF01269	91	321	4.5e-184
ENSP00000221847
ENSMUSP00000003274
ENSP00000221852	PF00017	240	316	1.1e-17
ENSMUSP00000047656	PF00017	226	302	1e-15
ENSP00000221855	PF01302	161	230	9.2e-37
ENSMUSP00000006254	PF01302	161	230	1.1e-38
ENSP00000221856	PF00622	353	474	1.9e-07
ENSMUSP00000011733	PF00622	353	474	2.3e-08
ENSP00000221859	PF02150	14	68	1.3e-29
ENSMUSP00000019882	PF02150	14	68	1.3e-29
ENSP00000221891	PF02177	46	211	3.2e-122
ENSP00000221891	PF10515	595	648	3.6e-31
ENSMUSP00000006828	PF02177	46	211	2.8e-115
ENSMUSP00000006828	PF10515	598	651	1.7e-30
ENSP00000221899	PF10312	201	390	3.8e-102
ENSP00000221899	PF09732	566	690	2.5e-94
ENSMUSP00000059533	PF10312	291	480	2.8e-102
ENSMUSP00000059533	PF09732	648	772	3.9e-93
ENSP00000221922
ENSMUSP00000114088
ENSP00000221930	PF00688	33	252	4.6e-72
ENSP00000221930	PF00019	290	390	1.7e-49
ENSMUSP00000002678	PF00688	33	252	2.6e-56
ENSMUSP00000002678	PF00019	290	390	1.4e-49
ENSP00000221957	PF03036	12	412	1.9e-98
ENSMUSP00000019726	PF03036	12	416	6.3e-93
ENSP00000221972	PF07686	32	126	8.8e-08
ENSMUSP00000003469	PF00047	43	103	6.9e-07
ENSP00000221973	PF00822	1	199	5.6e-48
ENSMUSP00000004732	PF00822	1	157	2.9e-62
ENSP00000221978
ENSMUSP00000068946	PF00822	5	150	6.7e-06
ENSP00000221980	PF03921	10	122	8.3e-09
ENSMUSP00000019616	PF03921	13	122	4.3e-08
ENSP00000221996	PF00046	40	96	2.2e-29
ENSP00000221996	PF03529	164	250	3.9e-06
ENSMUSP00000043436	PF00046	40	96	2.2e-29
ENSMUSP00000043436	PF03529	164	250	3.2e-06
ENSP00000222008	PF03208	34	183	1.3e-21
ENSMUSP00000076227	PF03208	34	183	9.2e-22
ENSP00000222032	PF04749	24	108	1.8e-31
ENSMUSP00000075625	PF04749	23	107	6.6e-32
ENSP00000222033	PF02225	124	226	1.3e-12
ENSP00000222033	PF00097	309	351	1.8e-10
ENSMUSP00000059715	PF00097	209	251	2.9e-10
ENSP00000222115
ENSMUSP00000003762
ENSP00000222120	PF00071	24	185	1.9e-94
ENSMUSP00000113322	PF00071	24	185	1e-94
ENSP00000222122	PF07716	254	307	4.2e-19
ENSMUSP00000079693	PF07716	254	307	4.2e-19
ENSP00000222139	PF09067	37	140	4.3e-55
ENSMUSP00000006397	PF09067	37	139	3.3e-55
ENSMUSP00000006397	PF00041	144	227	2.8e-06
ENSP00000222145	PF00788	144	259	2.1e-19
ENSP00000222145	PF01843	770	879	2.1e-47
ENSMUSP00000062429	PF00788	141	253	1e-20
ENSMUSP00000062429	PF01843	768	877	3.8e-46
ENSP00000222157	PF00167	45	165	4.6e-09
ENSMUSP00000033099	PF00167	46	160	1.2e-09
ENSP00000222190	PF03669	3	105	4.2e-73
ENSMUSP00000078697	PF03669	83	185	4.2e-73
ENSP00000222212	PF00822	7	196	1.7e-08
ENSMUSP00000090567	PF00822	7	196	1.7e-08
ENSP00000222214	PF02771	61	172	8.1e-34
ENSP00000222214	PF02770	176	230	7.8e-25
ENSP00000222214	PF00441	283	429	1.4e-29
ENSMUSP00000105367	PF02771	61	172	5e-32
ENSMUSP00000105367	PF02770	176	230	4e-24
ENSMUSP00000105367	PF00441	283	429	2.2e-28
ENSP00000222219	PF03265	1	337	1.6e-238
ENSMUSP00000003910	PF03265	4	339	7.4e-237
ENSP00000222224
ENSMUSP00000019878
ENSP00000222248	PF00474	47	452	6.1e-10
ENSMUSP00000000809	PF00474	47	452	4.9e-10
ENSP00000222249	PF03530	109	227	1e-101
ENSP00000222249	PF07885	301	388	1.3e-15
ENSP00000222249	PF02888	401	480	4.9e-48
ENSMUSP00000002987	PF03530	133	251	1e-96
ENSMUSP00000002987	PF07885	325	412	2.3e-15
ENSMUSP00000002987	PF02888	425	504	7.7e-48
ENSP00000222250	PF00339	9	158	1e-51
[truncated: 47,672 more rows]

## Sheet: Domains_per_protein
		HUMAN PROTEINS				MOUSE PROTEINS
Human Protein id	length prot	length domain	length no domain	N domains	length prot	length domain	length no domain	N domains	Total domains
ENSP00000000233	180	172	8	1	180	172	8	1	2
ENSP00000000412	277	276	1	1	278	277	1	1	2
ENSP00000001146	512	440	72	1	512	440	72	1	2
ENSP00000002125	441	255	186	1	436	256	180	1	2
ENSP00000002165	467	400	67	1	461	396	65	1	2
ENSP00000002596	307	250	57	1	311	250	61	1	2
ENSP00000002829	785	472	313	1	785	472	313	1	2
ENSP00000003084	1480	907	573	4	1476	907	569	4	8
ENSP00000003100	509	436	73	1	503	435	68	1	2
ENSP00000003302	1077	488	589	1	1051	493	558	1	2
ENSP00000004980	644	179	465	1	665	179	486	1	2
ENSP00000005178	411	287	124	2	412	287	125	2	4
ENSP00000005198	1118	318	800	2	1077	318	759	2	4
ENSP00000005226	899	156	743	2	910	156	754	2	4
ENSP00000005257	206	161	45	1	206	161	45	1	2
ENSP00000005260	511	220	291	1	514	278	236	2	3
ENSP00000005284	315	190	125	1	315	190	125	1	2
ENSP00000005286	1024	0	0	0	1018	0	0	0	0
ENSP00000005340	736	311	425	4	736	311	425	4	8
ENSP00000005558	451	360	91	2	449	360	89	2	4
ENSP00000005587	359	158	201	2	358	158	200	2	4
ENSP00000005905	2235	606	1629	2	2234	606	1628	2	4
ENSP00000005995	314	239	75	1	324	236	88	1	2
ENSP00000006015	313	56	257	1	313	56	257	1	2
ENSP00000006053	397	63	334	1	395	63	332	1	2
ENSP00000006101	208	139	69	1	205	140	65	1	2
ENSP00000006275	173	167	6	1	183	153	30	1	2
ENSP00000006526	334	0	0	0	334	0	0	0	0
ENSP00000006658	802	69	733	1	790	69	721	1	2
ENSP00000006777	364	151	213	1	361	151	210	1	2
ENSP00000007264	312	165	147	1	306	165	141	1	2
ENSP00000007390	312	161	151	2	323	161	162	2	4
ENSP00000007414	842	485	357	2	963	498	465	2	4
ENSP00000007510	1287	205	1082	2	1305	205	1100	2	4
ENSP00000007516	156	67	89	1	156	67	89	1	2
ENSP00000007660	265	56	209	1	173	56	117	1	2
ENSP00000007699	364	70	294	1	359	70	289	1	2
ENSP00000007708	407	287	120	2	407	287	120	2	4
ENSP00000008391	452	207	245	1	452	207	245	1	2
ENSP00000008527	586	451	135	2	606	451	155	2	4
ENSP00000008938	196	150	46	1	182	150	32	1	2
ENSP00000009530	296	241	55	3	279	240	39	3	6
ENSP00000009606	694	0	0	0	536	0	0	0	0
ENSP00000010132	520	296	224	1	632	296	336	1	2
ENSP00000010299	341	0	0	0	307	0	0	0	0
ENSP00000011292	419	353	66	2	419	353	66	2	4
ENSP00000011473	259	209	50	1	261	211	50	1	2
ENSP00000011619	729	233	496	2	653	233	420	2	4
ENSP00000011653	458	339	119	4	457	338	119	4	8
ENSP00000011684	790	286	504	2	787	286	501	2	4
ENSP00000011691	77	65	12	1	119	64	55	1	2
ENSP00000012049	382	205	177	1	383	205	178	1	2
ENSP00000012134	2446	46	2400	2	2430	46	2384	2	4
ENSP00000013070	425	71	354	1	425	71	354	1	2
ENSP00000013222	263	258	5	1	264	259	5	1	2
ENSP00000014914	357	242	115	1	356	245	111	1	2
ENSP00000014930	189	177	12	1	190	178	12	1	2
ENSP00000016171	410	344	66	1	413	344	69	1	2
ENSP00000017003	865	212	653	1	865	213	652	1	2
ENSP00000019103	440	321	119	2	447	321	126	2	4
ENSP00000019317	655	146	509	1	648	146	502	1	2
ENSP00000020673	1024	299	725	2	1024	299	725	2	4
ENSP00000020926	426	90	336	1	426	90	336	1	2
ENSP00000025008	1594	122	1472	1	1588	122	1466	1	2
ENSP00000026218	760	189	571	1	641	249	392	1	2
ENSP00000029410	327	260	67	1	327	259	68	1	2
ENSP00000031135	920	0	0	0	919	0	0	0	0
ENSP00000031146	307	298	9	1	308	299	9	1	2
ENSP00000033079	915	151	764	1	851	151	700	1	2
ENSP00000035383	1537	84	1453	1	1542	84	1458	1	2
ENSP00000037243	117	103	14	1	117	103	14	1	2
ENSP00000037502	504	257	247	1	490	257	233	1	2
ENSP00000039007	354	297	57	2	354	297	57	2	4
ENSP00000039989	1141	0	0	0	1198	0	0	0	0
ENSP00000040584	242	56	186	1	242	56	186	1	2
ENSP00000040738	3051	0	0	0	3032	0	0	0	0
ENSP00000042931	509	377	132	1	508	377	131	1	2
ENSP00000046087	351	265	86	1	408	264	144	1	2
ENSP00000046794	533	149	384	2	534	149	385	2	4
ENSP00000053243	184	38	146	1	185	36	149	1	2
ENSP00000053468	201	98	103	1	201	98	103	1	2
ENSP00000053867	593	293	300	7	602	293	309	7	14
ENSP00000054666	100	88	12	1	103	88	15	1	2
ENSP00000054950	331	0	0	0	325	0	0	0	0
ENSP00000055077	354	254	100	2	349	254	95	2	4
ENSP00000055335	799	136	663	1	800	136	664	1	2
ENSP00000056217	1597	345	1252	3	380	306	74	3	6
ENSP00000056233	694	63	631	1	660	63	597	1	2
ENSP00000058691	205	178	27	1	205	178	27	1	2
ENSP00000061240	1013	815	198	8	1013	815	198	8	16
ENSP00000062104	81	0	0	0	208	0	0	0	0
ENSP00000064571	201	126	75	1	198	126	72	1	2
ENSP00000064724	207	172	35	1	207	171	36	1	2
ENSP00000064778	244	0	0	0	244	0	0	0	0
ENSP00000064780	430	0	0	0	436	0	0	0	0
ENSP00000066014	462	333	129	1	412	334	78	1	2
ENSP00000071281	323	166	157	3	323	166	157	3	6
ENSP00000072644	306	174	132	1	314	182	132	1	2
ENSP00000072869	626	201	425	1	617	192	425	1	2
ENSP00000074304	977	0	0	0	939	0	0	0	0
ENSP00000075503	422	267	155	1	429	268	161	1	2
ENSP00000078429	359	346	13	1	359	346	13	1	2
ENSP00000078445	461	63	398	1	479	63	416	1	2
ENSP00000081029	323	108	215	1	320	108	212	1	2
ENSP00000083182	585	0	0	0	585	0	0	0	0
ENSP00000084795	188	176	12	1	188	176	12	1	2
ENSP00000084798	328	268	60	1	328	268	60	1	2
ENSP00000085068	221	199	22	1	210	183	27	1	2
ENSP00000085219	847	295	552	5	868	259	609	4	9
ENSP00000086933	205	56	149	1	201	56	145	1	2
ENSP00000095634	485	166	319	7	464	110	354	5	12
ENSP00000155840	676	376	300	2	668	370	298	2	4
ENSP00000155926	343	244	99	1	343	244	99	1	2
ENSP00000156084	571	116	455	1	571	116	455	1	2
ENSP00000156109	476	31	445	1	488	31	457	1	2
ENSP00000156471	1485	0	0	0	1481	0	0	0	0
ENSP00000156476	277	222	55	1	276	222	54	1	2
ENSP00000156499	267	219	48	1	250	219	31	1	2
ENSP00000156825	291	71	220	1	285	71	214	1	2
ENSP00000157600	365	222	143	3	365	222	143	3	6
ENSP00000157812	418	187	231	1	418	187	231	1	2
ENSP00000158009	324	0	0	0	321	0	0	0	0
ENSP00000158762	740	216	524	2	740	216	524	2	4
ENSP00000158771	239	190	49	1	239	190	49	1	2
ENSP00000159060	568	416	152	3	588	416	172	3	6
ENSP00000159087	1232	405	827	1	1061	400	661	1	2
ENSP00000159111	1096	150	946	2	1086	150	936	2	4
ENSP00000160382	426	418	8	1	426	418	8	1	2
ENSP00000160740	1608	68	1540	1	2510	68	2442	1	2
ENSP00000160827	665	320	345	1	660	320	340	1	2
ENSP00000160874	739	0	0	0	741	0	0	0	0
ENSP00000161006	317	235	82	1	307	235	72	1	2
ENSP00000161863	1430	460	970	5	1274	405	869	4	9
ENSP00000162044	479	477	2	1	480	478	2	1	2
ENSP00000162391	574	109	465	1	565	109	456	1	2
ENSP00000162749	455	201	254	4	454	201	253	4	8
ENSP00000163416	731	476	255	1	729	476	253	1	2
ENSP00000164024	3312	1544	1768	18	3301	1513	1788	17	35
ENSP00000164133	497	408	89	1	497	408	89	1	2
ENSP00000164139	842	718	124	1	842	718	124	1	2
ENSP00000164305	555	388	167	1	542	387	155	1	2
ENSP00000165698	201	94	107	1	201	94	107	1	2
ENSP00000166139	263	168	95	4	256	169	87	4	8
ENSP00000166244	1005	671	334	5	1004	674	330	5	10
ENSP00000166345	432	230	202	1	432	230	202	1	2
ENSP00000167106	365	0	0	0	375	0	0	0	0
ENSP00000167218	344	198	146	2	343	198	145	2	4
ENSP00000167586	472	311	161	1	484	311	173	1	2
ENSP00000167588	424	311	113	1	431	311	120	1	2
ENSP00000168216	261	176	85	1	271	186	85	1	2
ENSP00000168712	206	121	85	1	202	121	81	1	2
ENSP00000168977	230	0	0	0	195	0	0	0	0
ENSP00000169298	406	260	146	1	403	261	142	1	2
ENSP00000169551	248	144	104	1	244	142	102	1	2
ENSP00000169565	296	189	107	1	275	189	86	1	2
ENSP00000170150	458	396	62	2	462	399	63	2	4
ENSP00000170447	416	0	0	0	416	0	0	0	0
ENSP00000170564	931	88	843	1	930	88	842	1	2
ENSP00000170630	825	94	731	1	810	95	715	1	2
ENSP00000171214	311	168	143	1	317	169	148	1	2
ENSP00000171887	1735	357	1378	3	222	0	0	0	3
ENSP00000172196	287	56	231	1	287	56	231	1	2
ENSP00000172229	427	224	203	5	427	221	206	5	10
ENSP00000173229	604	502	102	5	604	502	102	5	10
ENSP00000173527	298	187	111	1	297	156	141	1	2
ENSP00000175091	233	196	37	1	308	196	112	1	2
ENSP00000175756	460	234	226	1	453	234	219	1	2
ENSP00000176183	419	349	70	1	387	320	67	1	2
ENSP00000176195	121	27	94	1	133	27	106	1	2
ENSP00000176763	968	258	710	1	966	258	708	1	2
ENSP00000177648	1244	204	1040	1	1231	204	1027	1	2
ENSP00000177694	535	189	346	1	530	189	341	1	2
ENSP00000177742	225	0	0	0	218	0	0	0	0
ENSP00000178638	354	257	97	1	354	258	96	1	2
ENSP00000178640	448	332	116	2	448	332	116	2	4
ENSP00000179259	270	200	70	1	269	200	69	1	2
ENSP00000180166	211	126	85	1	211	126	85	1	2
ENSP00000180173	660	116	544	1	660	116	544	1	2
ENSP00000181383	423	359	64	2	422	359	63	2	4
ENSP00000181796	306	119	187	1	131	119	12	1	2
ENSP00000181839	1512	293	1219	1	1511	293	1218	1	2
ENSP00000182096	1022	453	569	5	1106	377	729	4	9
ENSP00000182290	320	215	105	1	256	0	0	0	1
ENSP00000182377	515	363	152	2	515	363	152	2	4
ENSP00000182527	370	265	105	2	370	265	105	2	4
ENSP00000184956	1181	0	0	0	1184	0	0	0	0
ENSP00000185150	483	161	322	2	483	161	322	2	4
ENSP00000185206	410	0	0	0	251	0	0	0	0
ENSP00000186436	1883	0	0	0	1877	0	0	0	0
ENSP00000187762	299	196	103	1	298	196	102	1	2
ENSP00000188312	396	393	3	1	396	393	3	1	2
ENSP00000188403	486	251	235	2	488	251	237	2	4
ENSP00000188790	760	573	187	2	761	574	187	2	4
ENSP00000189978	875	594	281	4	893	594	299	4	8
ENSP00000191922	372	194	178	3	337	194	143	3	6
ENSP00000192788	1440	0	0	0	1510	0	0	0	0
ENSP00000193322	334	246	88	1	338	246	92	1	2
ENSP00000193391	1241	213	1028	2	1243	213	1030	2	4
ENSP00000194130	595	574	21	1	594	573	21	1	2
ENSP00000194155	798	550	248	6	799	550	249	6	12
ENSP00000194530	418	311	107	1	418	311	107	1	2
ENSP00000194900	849	639	210	8	849	639	210	8	16
ENSP00000195654	2465	304	2161	1	2462	304	2158	1	2
ENSP00000196489	594	260	334	11	652	282	370	12	23
ENSP00000196548	575	172	403	7	572	172	400	7	14
ENSP00000196551	204	155	49	1	204	155	49	1	2
ENSP00000197268	622	0	0	0	658	0	0	0	0
ENSP00000198765	537	327	210	3	533	327	206	3	6
ENSP00000198801	334	295	39	1	334	296	38	1	2
ENSP00000198939	916	154	762	3	938	154	784	3	6
ENSP00000199280	271	216	55	1	271	216	55	1	2
ENSP00000199320	313	257	56	1	313	257	56	1	2
ENSP00000199389	630	416	214	1	619	413	206	1	2
ENSP00000199448	344	131	213	1	224	131	93	1	2
ENSP00000199814	420	65	355	1	420	65	355	1	2
ENSP00000199936	387	168	219	1	381	168	213	1	2
ENSP00000200135	779	612	167	1	779	612	167	1	2
ENSP00000200181	1822	950	872	7	1818	951	867	7	14
ENSP00000200453	674	0	0	0	657	0	0	0	0
ENSP00000200457	476	178	298	3	480	178	302	3	6
ENSP00000200557	769	569	200	4	778	572	206	4	8
ENSP00000200652	551	455	96	1	553	457	96	1	2
ENSP00000200691	68	67	1	1	68	67	1	1	2
ENSP00000201023	385	176	209	1	377	177	200	1	2
ENSP00000201031	450	208	242	1	513	208	305	1	2
ENSP00000201586	365	245	120	1	372	245	127	1	2
ENSP00000201647	723	184	539	2	716	184	532	2	4
ENSP00000201979	298	163	135	1	297	162	135	1	2
ENSP00000202017	133	0	0	0	133	0	0	0	0
ENSP00000202625	706	438	268	4	706	438	268	4	8
ENSP00000202677	1873	179	1694	1	1910	179	1731	1	2
ENSP00000202788	473	282	191	1	473	282	191	1	2
ENSP00000202816	851	0	0	0	845	0	0	0	0
ENSP00000202831	584	271	313	2	585	272	313	2	4
ENSP00000202967	314	205	109	1	333	205	128	1	2
ENSP00000203001	497	301	196	1	526	301	225	1	2
ENSP00000203166	633	0	0	0	619	0	0	0	0
ENSP00000203407	480	332	148	2	480	332	148	2	4
ENSP00000203556	970	162	808	1	971	163	808	1	2
ENSP00000203629	525	0	0	0	521	0	0	0	0
ENSP00000203664	234	229	5	1	323	229	94	1	2
ENSP00000204517	338	51	287	1	338	51	287	1	2
ENSP00000204549	485	0	0	0	484	0	0	0	0
ENSP00000204566	308	0	0	0	308	0	0	0	0
ENSP00000204604	955	707	248	8	948	703	245	8	16
ENSP00000204615	353	183	170	1	356	183	173	1	2
ENSP00000204637	235	132	103	1	253	135	118	1	2
ENSP00000204679	305	57	248	1	340	57	283	1	2
ENSP00000204726	1498	0	0	0	1487	0	0	0	0
ENSP00000204961	346	139	207	1	345	139	206	1	2
ENSP00000205061	1203	824	379	14	1175	824	351	14	28
ENSP00000205143	618	165	453	4	592	165	427	4	8
ENSP00000205194	206	0	0	0	206	0	0	0	0
ENSP00000205214	1098	440	658	1	1100	439	661	1	2
ENSP00000205557	1503	900	603	4	1498	901	597	4	8
ENSP00000205636	183	127	56	1	183	127	56	1	2
ENSP00000205890	3530	970	2560	4	3511	964	2547	4	8
ENSP00000205948	345	306	39	5	345	306	39	5	10
ENSP00000206020	227	55	172	1	227	55	172	1	2
ENSP00000206262	210	115	95	1	218	115	103	1	2
ENSP00000206380	257	0	0	0	257	0	0	0	0
ENSP00000206474	363	0	0	0	363	0	0	0	0
ENSP00000206513	281	53	228	1	281	53	228	1	2
ENSP00000206542	335	278	57	1	335	278	57	1	2
ENSP00000206595	706	0	0	0	739	0	0	0	0
ENSP00000206765	817	440	377	4	815	440	375	4	8
ENSP00000207457	430	382	48	1	430	382	48	1	2
ENSP00000207771	500	187	313	1	500	0	0	0	1
ENSP00000207870	536	278	258	1	551	278	273	1	2
ENSP00000209540	355	249	106	1	313	249	64	1	2
ENSP00000209718	422	310	112	1	422	310	112	1	2
ENSP00000209728	560	286	274	2	589	286	303	2	4
ENSP00000209873	546	0	0	0	546	0	0	0	0
ENSP00000209929	471	469	2	1	535	531	4	1	2
ENSP00000210060	369	314	55	1	369	314	55	1	2
ENSP00000210187	256	162	94	1	260	162	98	1	2
ENSP00000210313	504	503	1	1	504	503	1	1	2
ENSP00000210444	359	298	61	2	359	298	61	2	4
ENSP00000210633	843	489	354	2	837	482	355	2	4
ENSP00000211287	365	283	82	1	366	283	83	1	2
ENSP00000211314	99	96	3	1	145	99	46	1	2
ENSP00000211998	1134	1131	3	1	1066	1063	3	1	2
ENSP00000212015	747	186	561	1	737	186	551	1	2
ENSP00000212355	851	271	580	1	850	270	580	1	2
ENSP00000214869	227	187	40	1	227	187	40	1	2
ENSP00000215057	734	271	463	9	814	293	521	10	19
ENSP00000215061	264	101	163	1	219	101	118	1	2
ENSP00000215071	350	184	166	1	289	184	105	1	2
ENSP00000215095	288	164	124	2	288	164	124	2	4
ENSP00000215368	213	145	68	1	209	145	64	1	2
ENSP00000215530	170	124	46	1	162	124	38	1	2
ENSP00000215531	130	0	0	0	120	0	0	0	0
ENSP00000215565	137	113	24	1	137	114	23	1	2
ENSP00000215570	95	64	31	1	95	64	31	1	2
ENSP00000215582	679	0	0	0	648	0	0	0	0
ENSP00000215587	210	167	43	2	210	167	43	2	4
ENSP00000215591	1230	400	830	1	1207	406	801	1	2
ENSP00000215631	160	100	60	1	160	100	60	1	2
ENSP00000215637	382	111	271	1	405	110	295	1	2
ENSP00000215659	367	284	83	1	367	284	83	1	2
ENSP00000215727	499	377	122	1	478	377	101	1	2
ENSP00000215730	258	112	146	2	260	113	147	2	4
ENSP00000215781	252	207	45	1	263	193	70	1	2
ENSP00000215793	793	164	629	3	791	164	627	3	6
ENSP00000215812	400	262	138	2	401	263	138	2	4
ENSP00000215832	360	288	72	1	358	288	70	1	2
ENSP00000215838	427	326	101	1	430	329	101	1	2
ENSP00000215855	211	164	47	2	211	164	47	2	4
ENSP00000215882	311	274	37	3	311	274	37	3	6
ENSP00000215885	509	99	410	1	504	99	405	1	2
ENSP00000215886	132	127	5	1	130	126	4	1	2
ENSP00000215904	296	241	55	1	292	237	55	1	2
ENSP00000215909	135	132	3	1	135	132	3	1	2
ENSP00000215912	263	76	187	1	264	76	188	1	2
ENSP00000215917	339	55	284	1	249	55	194	1	2
ENSP00000215957	863	105	758	1	870	105	765	1	2
ENSP00000215980	180	0	0	0	180	0	0	0	0
ENSP00000216027	235	74	161	1	234	74	160	1	2
ENSP00000216034	142	42	100	1	142	42	100	1	2
ENSP00000216036	348	0	0	0	341	0	0	0	0
ENSP00000216038	505	475	30	1	505	475	30	1	2
ENSP00000216039	202	160	42	1	202	160	42	1	2
ENSP00000216044	669	383	286	3	668	383	285	3	6
ENSP00000216068	105	90	15	1	139	0	0	0	1
ENSP00000216075	285	254	31	1	285	254	31	1	2
ENSP00000216080	682	470	212	1	702	469	233	1	2
ENSP00000216101	203	126	77	1	203	126	77	1	2
ENSP00000216115	160	0	0	0	150	0	0	0	0
ENSP00000216117	288	205	83	1	289	205	84	1	2
ENSP00000216121	284	97	187	1	319	97	222	1	2
ENSP00000216122	734	331	403	1	734	331	403	1	2
ENSP00000216127	266	171	95	1	316	171	145	1	2
ENSP00000216133	251	49	202	1	251	49	202	1	2
ENSP00000216139	421	242	179	1	436	243	193	1	2
ENSP00000216144	215	56	159	2	215	56	159	2	4
ENSP00000216160	504	265	239	1	502	265	237	1	2
ENSP00000216177	429	169	260	1	432	169	263	1	2
ENSP00000216180	481	169	312	1	384	169	215	1	2
ENSP00000216181	1960	1580	380	3	1960	1580	380	3	6
ENSP00000216198	294	115	179	1	186	166	20	1	2
ENSP00000216200	110	28	82	1	110	28	82	1	2
ENSP00000216211	287	0	0	0	287	0	0	0	0
ENSP00000216214	357	0	0	0	357	0	0	0	0
ENSP00000216237	705	290	415	4	703	288	415	4	8
ENSP00000216252	110	105	5	1	110	105	5	1	2
ENSP00000216259	262	221	41	1	262	221	41	1	2
ENSP00000216264	537	145	392	1	531	145	386	1	2
ENSP00000216268	1171	191	980	4	1168	191	977	4	8
ENSP00000216271	669	298	371	1	666	298	368	1	2
ENSP00000216274	518	266	252	1	486	273	213	1	2
ENSP00000216294	368	185	183	1	389	185	204	1	2
ENSP00000216297	1047	541	506	3	1047	541	506	3	6
ENSP00000216327	342	241	101	1	355	241	114	1	2
ENSP00000216336	255	217	38	1	261	217	44	1	2
ENSP00000216361	550	440	110	3	552	440	112	3	6
ENSP00000216366	159	128	31	1	144	141	3	1	2
ENSP00000216367	527	202	325	1	527	202	325	1	2
ENSP00000216373	1332	662	670	5	1333	662	671	5	10
ENSP00000216392	847	718	129	1	850	718	132	1	2
ENSP00000216410	184	80	104	1	184	80	104	1	2
ENSP00000216416	144	130	14	1	144	130	14	1	2
ENSP00000216420	332	0	0	0	332	0	0	0	0
ENSP00000216442	247	194	53	1	247	194	53	1	2
ENSP00000216445	296	0	0	0	294	0	0	0	0
ENSP00000216446	353	288	65	3	353	288	65	3	6
ENSP00000216452	188	70	118	1	188	70	118	1	2
ENSP00000216455	255	208	47	2	255	208	47	2	4
ENSP00000216456	232	157	75	1	232	157	75	1	2
ENSP00000216465	216	77	139	1	216	77	139	1	2
ENSP00000216468	325	0	0	0	326	0	0	0	0
ENSP00000216479	338	248	90	2	338	248	90	2	4
ENSP00000216484	562	360	202	1	560	360	200	1	2
ENSP00000216487	985	103	882	1	980	103	877	1	2
ENSP00000216489	389	0	0	0	205	0	0	0	0
ENSP00000216492	457	456	1	1	463	462	1	1	2
ENSP00000216513	781	48	733	1	775	48	727	1	2
ENSP00000216520	104	102	2	1	104	102	2	1	2
ENSP00000216540	349	182	167	1	362	182	180	1	2
ENSP00000216554	431	214	217	2	429	214	215	2	4
ENSP00000216602	252	66	186	1	234	66	168	1	2
ENSP00000216605	935	906	29	3	935	906	29	3	6
ENSP00000216612	114	112	2	1	193	103	90	1	2
ENSP00000216629	353	258	95	1	334	266	68	1	2
ENSP00000216639	396	266	130	1	440	266	174	1	2
ENSP00000216714	318	254	64	1	317	254	63	1	2
ENSP00000216727	306	69	237	1	302	69	233	1	2
ENSP00000216733	561	58	503	1	560	58	502	1	2
ENSP00000216756	212	0	0	0	322	0	0	0	0
ENSP00000216780	640	594	46	1	667	594	73	1	2
ENSP00000216799	208	192	16	1	206	192	14	1	2
ENSP00000216807	323	168	155	1	323	168	155	1	2
ENSP00000216832	717	262	455	2	726	262	464	2	4
ENSP00000216862	514	453	61	1	514	455	59	1	2
ENSP00000216923	681	0	0	0	676	0	0	0	0
ENSP00000216951	474	469	5	1	474	469	5	1	2
ENSP00000216962	843	718	125	1	843	718	125	1	2
ENSP00000216968	238	0	0	0	242	0	0	0	0
ENSP00000217026	700	312	388	4	704	313	391	4	8
ENSP00000217043	253	140	113	1	253	140	113	1	2
ENSP00000217073	614	346	268	5	607	346	261	5	10
ENSP00000217086	1053	66	987	3	1067	88	979	4	7
ENSP00000217121	229	212	17	1	229	209	20	1	2
ENSP00000217130	892	0	0	0	900	0	0	0	0
ENSP00000217131	303	236	67	1	306	237	69	1	2
ENSP00000217133	451	377	74	2	451	377	74	2	4
ENSP00000217159	722	562	160	1	723	565	158	1	2
ENSP00000217169	298	65	233	1	285	65	220	1	2
ENSP00000217173	541	80	461	1	539	80	459	1	2
ENSP00000217185	451	386	65	3	451	386	65	3	6
ENSP00000217188	488	327	161	2	507	383	124	3	5
ENSP00000217254	469	101	368	1	460	101	359	1	2
ENSP00000217260	234	0	0	0	228	0	0	0	0
ENSP00000217270	384	263	121	1	381	263	118	1	2
ENSP00000217289	677	291	386	1	677	291	386	1	2
ENSP00000217299	579	386	193	1	580	386	194	1	2
ENSP00000217305	254	66	188	1	248	67	181	1	2
ENSP00000217320	215	136	79	1	198	136	62	1	2
ENSP00000217381	505	187	318	2	503	191	312	2	4
ENSP00000217386	125	77	48	1	128	77	51	1	2
ENSP00000217402	224	175	49	1	224	175	49	1	2
ENSP00000217407	481	411	70	2	481	411	70	2	4
ENSP00000217420	525	399	126	1	525	399	126	1	2
ENSP00000217428	89	52	37	1	88	52	36	1	2
ENSP00000217429	615	289	326	1	585	286	299	1	2
ENSP00000217446	435	174	261	1	435	174	261	1	2
ENSP00000217455	319	227	92	2	320	228	92	2	4
ENSP00000217456	416	88	328	1	415	88	327	1	2
ENSP00000217515	289	216	73	2	289	216	73	2	4
ENSP00000217652	171	28	143	1	172	28	144	1	2
ENSP00000217740	232	38	194	1	233	39	194	1	2
ENSP00000217800	740	382	358	1	737	381	356	1	2
ENSP00000217901	393	323	70	1	393	323	70	1	2
ENSP00000217909	341	279	62	3	341	279	62	3	6
ENSP00000217971	195	99	96	1	195	99	96	1	2
ENSP00000218004	197	119	78	1	198	119	79	1	2
ENSP00000218006	1108	772	336	3	1108	772	336	3	6
ENSP00000218008	357	286	71	1	356	284	72	1	2
ENSP00000218089	1268	119	1149	1	1268	119	1149	1	2
ENSP00000218176	647	262	385	2	651	262	389	2	4
ENSP00000218230	260	189	71	1	258	187	71	1	2
ENSP00000218316	617	249	368	1	591	249	342	1	2
ENSP00000218340	350	118	232	1	369	118	251	1	2
ENSP00000218348	963	752	211	2	921	763	158	2	4
ENSP00000218364	755	77	678	1	757	77	680	1	2
ENSP00000218516	429	327	102	1	421	341	80	1	2
ENSP00000218548	1045	898	147	4	1035	892	143	4	8
ENSP00000218652	336	187	149	1	311	187	124	1	2
ENSP00000218758	325	218	107	1	327	218	109	1	2
ENSP00000218867	291	261	30	1	291	261	30	1	2
ENSP00000219022	510	258	252	1	538	258	280	1	2
ENSP00000219069	683	310	373	10	680	271	409	9	19
ENSP00000219084	2897	577	2320	6	2885	577	2308	6	12
ENSP00000219091	554	192	362	8	512	192	320	8	16
ENSP00000219097	252	144	108	1	262	144	118	1	2
ENSP00000219139	422	396	26	1	422	396	26	1	2
ENSP00000219162	62	61	1	1	62	61	1	1	2
ENSP00000219169	127	111	16	1	127	111	16	1	2
ENSP00000219197	193	127	66	1	193	127	66	1	2
ENSP00000219204	163	0	0	0	163	0	0	0	0
ENSP00000219207	182	134	48	1	182	134	48	1	2
ENSP00000219235	93	63	30	1	92	66	26	1	2
ENSP00000219240	395	300	95	1	395	300	95	1	2
ENSP00000219244	94	65	29	1	109	65	44	1	2
ENSP00000219252	275	127	148	1	302	127	175	1	2
ENSP00000219255	346	170	176	2	346	170	176	2	4
ENSP00000219281	265	221	44	1	267	221	46	1	2
ENSP00000219299	377	0	0	0	377	0	0	0	0
ENSP00000219301	395	227	168	1	383	221	162	1	2
ENSP00000219302	169	134	35	1	169	134	35	1	2
ENSP00000219313	324	114	210	1	321	114	207	1	2
ENSP00000219315	473	238	235	1	473	236	237	1	2
ENSP00000219320	462	408	54	1	463	409	54	1	2
ENSP00000219334	655	0	0	0	655	0	0	0	0
ENSP00000219343	515	0	0	0	515	0	0	0	0
ENSP00000219345	412	327	85	1	412	327	85	1	2
ENSP00000219368	372	198	174	2	380	122	258	1	3
ENSP00000219400	79	62	17	1	79	62	17	1	2
ENSP00000219431	298	197	101	1	333	198	135	1	2
ENSP00000219439	330	169	161	1	330	169	161	1	2
ENSP00000219454	220	45	175	1	211	45	166	1	2
ENSP00000219473	798	380	418	1	793	380	413	1	2
ENSP00000219476	1807	537	1270	2	1814	544	1270	2	4
ENSP00000219481	292	168	124	1	292	168	124	1	2
ENSP00000219535	235	0	0	0	229	0	0	0	0
ENSP00000219542	293	0	0	0	291	0	0	0	0
ENSP00000219551	438	157	281	1	373	157	216	1	2
ENSP00000219593	745	266	479	1	713	266	447	1	2
ENSP00000219596	781	251	530	3	808	125	683	2	5
ENSP00000219611	1086	334	752	2	1095	334	761	2	4
ENSP00000219660	261	217	44	1	261	218	43	1	2
ENSP00000219782	493	23	470	1	477	23	454	1	2
ENSP00000219789	213	147	66	1	213	147	66	1	2
ENSP00000219833	628	538	90	1	617	538	79	1	2
ENSP00000219837	458	0	0	0	532	0	0	0	0
ENSP00000219865	749	315	434	3	750	315	435	3	6
ENSP00000219905	3114	236	2878	2	3042	236	2806	2	4
ENSP00000219919	295	245	50	1	321	236	85	1	2
ENSP00000220003	450	375	75	3	450	375	75	3	6
ENSP00000220058	389	279	110	2	386	279	107	2	4
ENSP00000220062	266	163	103	1	266	163	103	1	2
ENSP00000220166	335	271	64	2	333	271	62	2	4
ENSP00000220244	1361	122	1239	1	1384	122	1262	1	2
ENSP00000220325	541	160	381	1	541	160	381	1	2
ENSP00000220420	720	440	280	4	755	440	315	4	8
ENSP00000220478	468	0	0	0	471	0	0	0	0
ENSP00000220496	304	62	242	1	303	62	241	1	2
ENSP00000220509	973	145	828	1	973	145	828	1	2
ENSP00000220514	229	0	0	0	241	0	0	0	0
ENSP00000220531	172	0	0	0	172	0	0	0	0
ENSP00000220562	919	551	368	2	919	551	368	2	4
ENSP00000220584	417	287	130	1	416	287	129	1	2
ENSP00000220592	859	489	370	3	860	489	371	3	6
ENSP00000220597	432	0	0	0	429	0	0	0	0
ENSP00000220616	2768	996	1772	9	2766	1013	1753	9	18
ENSP00000220659	419	0	0	0	420	0	0	0	0
ENSP00000220669	268	0	0	0	268	0	0	0	0
ENSP00000220676	2156	117	2039	2	2096	118	1978	2	4
ENSP00000220751	540	359	181	2	539	359	180	2	4
ENSP00000220764	335	169	166	1	335	169	166	1	2
ENSP00000220772	314	218	96	2	314	218	96	2	4
ENSP00000220809	562	477	85	5	559	476	83	5	10
ENSP00000220812	224	52	172	1	221	52	169	1	2
ENSP00000220822	358	75	283	1	358	75	283	1	2
ENSP00000220849	445	238	207	2	445	238	207	2	4
ENSP00000220853	297	0	0	0	297	0	0	0	0
ENSP00000220876	179	139	40	1	209	139	70	1	2
ENSP00000220913	131	64	67	1	129	64	65	1	2
ENSP00000220959	2799	454	2345	3	2799	454	2345	3	6
ENSP00000220966	286	246	40	1	274	246	28	1	2
ENSP00000221086	549	114	435	1	545	114	431	1	2
ENSP00000221114	190	0	0	0	195	0	0	0	0
ENSP00000221130	522	426	96	2	500	426	74	2	4
ENSP00000221166	916	401	515	2	848	399	449	2	4
ENSP00000221167	348	310	38	1	315	282	33	1	2
ENSP00000221169	543	389	154	2	543	390	153	2	4
ENSP00000221232	753	390	363	2	751	390	361	2	4
ENSP00000221233	235	186	49	2	235	120	115	1	3
ENSP00000221265	531	414	117	1	535	414	121	1	2
ENSP00000221270	662	86	576	1	738	86	652	1	2
ENSP00000221307	520	463	57	1	524	464	60	1	2
ENSP00000221327	692	282	410	12	655	242	413	11	23
ENSP00000221347	5405	3575	1830	37	1205	846	359	9	46
ENSP00000221399	520	241	279	1	563	242	321	1	2
ENSP00000221403	334	121	213	1	333	121	212	1	2
ENSP00000221409	833	563	270	2	827	563	264	2	4
ENSP00000221413	463	312	151	1	463	312	151	1	2
ENSP00000221418	328	180	148	1	327	180	147	1	2
ENSP00000221419	589	0	0	0	592	0	0	0	0
ENSP00000221444	456	272	184	2	531	272	259	2	4
ENSP00000221448	437	70	367	1	448	70	378	1	2
ENSP00000221452	579	262	317	2	558	262	296	2	4
ENSP00000221455	674	132	542	1	668	132	536	1	2
ENSP00000221459	207	134	73	2	207	134	73	2	4
ENSP00000221466	365	251	114	2	369	257	112	2	4
ENSP00000221476	381	326	55	2	381	326	55	2	4
ENSP00000221480	241	226	15	1	241	226	15	1	2
ENSP00000221482	1740	202	1538	1	1540	202	1338	1	2
ENSP00000221485	560	384	176	1	560	384	176	1	2
ENSP00000221486	299	210	89	1	301	211	90	1	2
ENSP00000221494	464	0	0	0	475	0	0	0	0
ENSP00000221496	560	536	24	2	554	531	23	2	4
ENSP00000221498	242	0	0	0	230	0	0	0	0
ENSP00000221515	108	105	3	1	114	109	5	1	2
ENSP00000221538	717	502	215	1	708	500	208	1	2
ENSP00000221543	648	216	432	1	645	237	408	1	2
ENSP00000221554	396	375	21	1	385	364	21	1	2
ENSP00000221561	264	130	134	1	201	132	69	1	2
ENSP00000221573	334	0	0	0	359	0	0	0	0
ENSP00000221576	99	86	13	1	94	83	11	1	2
ENSP00000221665	496	44	452	2	500	44	456	2	4
ENSP00000221671	657	0	0	0	641	0	0	0	0
ENSP00000221730	360	229	131	1	424	229	195	1	2
ENSP00000221742	564	464	100	1	561	464	97	1	2
ENSP00000221770	220	0	0	0	221	0	0	0	0
ENSP00000221801	321	230	91	1	327	230	97	1	2
ENSP00000221847	229	0	0	0	228	0	0	0	0
ENSP00000221852	340	76	264	1	344	76	268	1	2
ENSP00000221855	244	69	175	1	244	69	175	1	2
ENSP00000221856	496	121	375	1	496	121	375	1	2
ENSP00000221859	125	54	71	1	125	54	71	1	2
ENSP00000221891	651	218	433	2	654	218	436	2	4
ENSP00000221899	867	313	554	2	772	313	459	2	4
ENSP00000221922	531	0	0	0	588	0	0	0	0
ENSP00000221930	390	319	71	2	390	319	71	2	4
ENSP00000221957	434	400	34	1	437	404	33	1	2
ENSP00000221972	226	94	132	1	220	60	160	1	2
ENSP00000221973	215	198	17	1	173	156	17	1	2
ENSP00000221978	165	0	0	0	165	145	20	1	1
ENSP00000221980	924	112	812	1	917	109	808	1	2
ENSP00000221996	299	142	157	2	299	142	157	2	4
ENSP00000222008	185	149	36	1	185	149	36	1	2
ENSP00000222032	112	84	28	1	111	84	27	1	2
ENSP00000222033	429	144	285	2	327	42	285	1	3
ENSP00000222115	578	0	0	0	583	0	0	0	0
ENSP00000222120	219	161	58	1	219	161	58	1	2
ENSP00000222122	325	53	272	1	325	53	272	1	2
ENSP00000222139	508	103	405	1	507	185	322	2	3
ENSP00000222145	963	224	739	2	961	221	740	2	4
ENSP00000222157	209	120	89	1	210	114	96	1	2
ENSP00000222190	106	102	4	1	186	102	84	1	2
ENSP00000222212	275	189	86	1	275	189	86	1	2
ENSP00000222214	438	311	127	3	438	311	127	3	6
ENSP00000222219	360	336	24	1	353	335	18	1	2
ENSP00000222224	264	0	0	0	261	0	0	0	0
ENSP00000222248	643	405	238	1	618	405	213	1	2
ENSP00000222249	560	284	276	3	581	284	297	3	6
ENSP00000222250	407	276	131	2	407	276	131	2	4
ENSP00000222254	728	288	440	3	722	289	433	3	6
ENSP00000222256	220	161	59	1	220	161	59	1	2
ENSP00000222266	101	93	8	1	101	93	8	1	2
ENSP00000222271	757	241	516	2	755	241	514	2	4
ENSP00000222279	370	83	287	1	358	83	275	1	2
ENSP00000222284	224	156	68	1	224	156	68	1	2
ENSP00000222286	408	305	103	2	440	305	135	2	4
ENSP00000222305	346	55	291	1	346	55	291	1	2
ENSP00000222329	548	83	465	1	551	83	468	1	2
ENSP00000222330	483	284	199	1	490	285	205	1	2
ENSP00000222339	986	110	876	5	900	110	790	5	10
ENSP00000222345	1781	188	1593	1	1776	188	1588	1	2
ENSP00000222374	388	264	124	3	388	264	124	3	6
ENSP00000222381	355	85	270	1	355	85	270	1	2
ENSP00000222388	634	356	278	2	628	356	272	2	4
ENSP00000222390	728	622	106	6	728	624	104	6	12
ENSP00000222402	147	137	10	1	138	130	8	1	2
ENSP00000222462	365	319	46	1	364	318	46	1	2
ENSP00000222481	419	352	67	2	417	352	65	2	4
ENSP00000222482	421	354	67	2	420	354	66	2	4
ENSP00000222511	387	264	123	2	366	264	102	2	4
ENSP00000222543	235	159	76	3	230	104	126	2	5
ENSP00000222567	338	69	269	1	330	69	261	1	2
ENSP00000222572	354	85	269	1	354	85	269	1	2
ENSP00000222573	769	415	354	1	767	415	352	1	2
ENSP00000222584	784	46	738	2	782	46	736	2	4
ENSP00000222598	289	56	233	1	289	56	233	1	2
ENSP00000222674	196	0	0	0	188	0	0	0	0
ENSP00000222693	162	148	14	1	162	148	14	1	2
ENSP00000222718	376	56	320	1	372	56	316	1	2
ENSP00000222725	379	250	129	1	378	250	128	1	2
ENSP00000222726	270	56	214	1	270	56	214	1	2
ENSP00000222728	233	56	177	1	232	56	176	1	2
ENSP00000222753	388	56	332	1	381	56	325	1	2
ENSP00000222792	468	277	191	3	468	277	191	3	6
ENSP00000222800	315	217	98	1	307	217	90	1	2
ENSP00000222803	211	96	115	1	211	96	115	1	2
ENSP00000222812	288	164	124	2	288	164	124	2	4
ENSP00000222823	953	257	696	2	953	257	696	2	4
ENSP00000222956	199	69	130	1	193	138	55	2	3
ENSP00000222968	181	80	101	1	181	80	101	1	2
ENSP00000222969	144	143	1	1	103	102	1	1	2
ENSP00000222990	465	113	352	1	459	113	346	1	2
ENSP00000223023	505	183	322	3	501	183	318	3	6
ENSP00000223026	481	336	145	1	481	336	145	1	2
ENSP00000223029	320	0	0	0	320	0	0	0	0
ENSP00000223051	801	428	373	3	798	431	367	3	6
ENSP00000223061	449	328	121	3	493	328	165	3	6
ENSP00000223073	759	213	546	3	750	213	537	3	6
ENSP00000223095	402	377	25	1	402	378	24	1	2
ENSP00000223127	738	91	647	1	741	91	650	1	2
ENSP00000223129	121	112	9	1	121	112	9	1	2
ENSP00000223145	547	0	0	0	538	0	0	0	0
ENSP00000223167	226	0	0	0	166	28	138	1	1
ENSP00000223208	373	100	273	1	373	100	273	1	2
ENSP00000223214	368	224	144	2	351	224	127	2	4
ENSP00000223215	335	233	102	1	335	233	102	1	2
ENSP00000223274	188	0	0	0	175	0	0	0	0
ENSP00000223357	1158	464	694	2	1129	464	665	2	4
ENSP00000223366	466	446	20	2	465	446	19	2	4
ENSP00000223368	202	52	150	1	202	52	150	1	2
ENSP00000223369	198	86	112	1	198	86	112	1	2
ENSP00000223459	276	62	214	2	274	62	212	2	4
ENSP00000223500	219	185	34	1	219	185	34	1	2
ENSP00000223528	461	135	326	1	461	135	326	1	2
ENSP00000223608	908	0	0	0	880	0	0	0	0
ENSP00000223642	1676	977	699	7	1680	976	704	7	14
ENSP00000223795	234	117	117	1	239	117	122	1	2
ENSP00000223836	210	156	54	1	210	156	54	1	2
ENSP00000223864	147	134	13	1	147	134	13	1	2
ENSP00000224073	148	123	25	2	148	123	25	2	4
ENSP00000224112	345	80	265	1	355	80	275	1	2
ENSP00000224167	224	178	46	1	189	144	45	1	2
ENSP00000224181	202	138	64	1	202	138	64	1	2
ENSP00000224237	466	403	63	2	466	403	63	2	4
ENSP00000224337	456	83	373	1	457	83	374	1	2
ENSP00000224356	497	447	50	1	497	447	50	1	2
ENSP00000224600	1247	709	538	4	1234	709	525	4	8
ENSP00000224605	478	105	373	1	476	105	371	1	2
ENSP00000224652	518	231	287	2	516	231	285	2	4
ENSP00000224862	300	0	0	0	300	0	0	0	0
ENSP00000224950	368	275	93	2	378	177	201	1	3
ENSP00000225171	198	62	136	1	198	62	136	1	2
ENSP00000225174	207	159	48	1	206	159	47	1	2
ENSP00000225235	775	231	544	1	698	231	467	1	2
ENSP00000225276	374	308	66	1	373	308	65	1	2
ENSP00000225298	556	0	0	0	552	0	0	0	0
ENSP00000225371	715	544	171	1	716	544	172	1	2
ENSP00000225387	215	172	43	2	215	172	43	2	4
ENSP00000225388	695	0	0	0	710	0	0	0	0
ENSP00000225402	560	84	476	1	526	84	442	1	2
ENSP00000225410	155	29	126	1	151	29	122	1	2
ENSP00000225426	205	185	20	1	205	185	20	1	2
ENSP00000225428	425	36	389	1	416	36	380	1	2
ENSP00000225430	196	147	49	1	196	147	49	1	2
ENSP00000225474	207	151	56	1	208	148	60	1	2
ENSP00000225504	117	103	14	1	117	103	14	1	2
ENSP00000225512	355	311	44	1	355	311	44	1	2
ENSP00000225519	478	260	218	1	476	258	218	1	2
ENSP00000225525	124	93	31	1	124	93	31	1	2
ENSP00000225538	399	370	29	1	399	370	29	1	2
ENSP00000225573	261	152	109	2	261	142	119	2	4
ENSP00000225577	525	306	219	2	525	306	219	2	4
ENSP00000225609	252	124	128	1	252	124	128	1	2
ENSP00000225648	224	56	168	1	224	56	168	1	2
ENSP00000225655	140	132	8	1	140	132	8	1	2
ENSP00000225665	314	281	33	3	314	281	33	3	6
ENSP00000225688	281	171	110	1	280	171	109	1	2
ENSP00000225696	741	730	11	1	753	742	11	1	2
ENSP00000225698	282	193	89	1	279	192	87	1	2
ENSP00000225719	1380	847	533	3	1377	840	537	3	6
ENSP00000225724	250	155	95	1	250	155	95	1	2
ENSP00000225726	483	344	139	1	483	344	139	1	2
ENSP00000225728	131	102	29	1	131	102	29	1	2
ENSP00000225729	364	184	180	2	364	184	180	2	4
ENSP00000225737	662	243	419	1	662	243	419	1	2
ENSP00000225760	275	110	165	1	277	110	167	1	2
ENSP00000225805	396	0	0	0	393	0	0	0	0
ENSP00000225823	563	431	132	1	563	443	120	1	2
ENSP00000225831	99	66	33	1	148	66	82	1	2
ENSP00000225842	96	64	32	1	92	64	28	1	2
ENSP00000225873	359	246	113	1	359	246	113	1	2
ENSP00000225893	557	418	139	2	558	419	139	2	4
ENSP00000225899	448	311	137	1	453	311	142	1	2
ENSP00000225916	837	408	429	3	830	378	452	3	6
ENSP00000225927	743	665	78	1	739	665	74	1	2
ENSP00000225941	366	127	239	2	367	127	240	2	4
ENSP00000225972	307	0	0	0	307	0	0	0	0
ENSP00000225973	227	174	53	1	227	174	53	1	2
ENSP00000225983	1123	319	804	1	1121	319	802	1	2
ENSP00000225992	95	35	60	1	100	35	65	1	2
ENSP00000225995	576	292	284	4	569	347	222	5	9
ENSP00000226004	185	147	38	1	210	147	63	1	2
ENSP00000226021	222	0	0	0	223	0	0	0	0
ENSP00000226067	295	53	242	1	295	53	242	1	2
ENSP00000226091	340	144	196	1	340	144	196	1	2
ENSP00000226094	541	219	322	1	541	219	322	1	2
ENSP00000226193	200	28	172	1	202	28	174	1	2
ENSP00000226207	1939	1581	358	3	1942	1584	358	3	6
ENSP00000226209	1940	1578	362	3	1940	1578	362	3	6
ENSP00000226225	316	90	226	1	316	90	226	1	2
ENSP00000226230	176	0	0	0	176	0	0	0	0
ENSP00000226247	648	113	535	1	648	113	535	1	2
ENSP00000226279	300	240	60	1	304	241	63	1	2
ENSP00000226284	317	297	20	1	324	304	20	1	2
ENSP00000226299	519	445	74	2	519	445	74	2	4
ENSP00000226319	842	195	647	2	834	195	639	2	4
ENSP00000226355	599	526	73	3	608	526	82	3	6
ENSP00000226382	314	56	258	1	314	56	258	1	2
ENSP00000226413	328	260	68	1	327	259	68	1	2
ENSP00000226432	699	0	0	0	699	0	0	0	0
ENSP00000226440	367	330	37	1	366	330	36	1	2
ENSP00000226444	294	250	44	1	295	250	45	1	2
ENSP00000226522	124	120	4	1	124	120	4	1	2
ENSP00000226578	879	0	0	0	879	0	0	0	0
ENSP00000226730	153	143	10	1	169	158	11	1	2
ENSP00000226760	890	0	0	0	890	0	0	0	0
ENSP00000226798	258	189	69	1	258	189	69	1	2
ENSP00000227135	151	37	114	1	149	37	112	1	2
ENSP00000227163	271	86	185	1	272	86	186	1	2
ENSP00000227251	175	153	22	2	175	153	22	2	4
ENSP00000227256	382	95	287	1	335	56	279	1	2
ENSP00000227266	463	344	119	2	462	344	118	2	4
ENSP00000227322	459	319	140	2	459	319	140	2	4
ENSP00000227348	393	185	208	2	386	86	300	1	3
ENSP00000227349	778	0	0	0	770	0	0	0	0
ENSP00000227378	646	606	40	1	646	606	40	1	2
ENSP00000227451	619	206	413	3	616	206	410	3	6
ENSP00000227474	481	231	250	2	481	231	250	2	4
ENSP00000227507	295	255	40	2	295	259	36	2	4
ENSP00000227520	360	0	0	0	426	0	0	0	0
ENSP00000227525	243	0	0	0	243	0	0	0	0
ENSP00000227618	121	0	0	0	141	0	0	0	0
ENSP00000227638	426	0	0	0	426	0	0	0	0
ENSP00000227665	366	250	116	1	368	254	114	1	2
ENSP00000227752	578	232	346	1	575	235	340	1	2
ENSP00000227756	607	315	292	2	622	315	307	2	4
ENSP00000227758	618	278	340	4	612	278	334	4	8
ENSP00000227868	501	341	160	3	501	340	161	3	6
ENSP00000227880	581	402	179	1	578	399	179	1	2
ENSP00000228027	388	296	92	1	388	296	92	1	2
ENSP00000228136	183	0	0	0	181	0	0	0	0
ENSP00000228217	256	255	1	1	256	255	1	1	2
ENSP00000228245	442	241	201	1	460	241	219	1	2
ENSP00000228251	372	70	302	1	361	70	291	1	2
ENSP00000228280	273	272	1	1	273	272	1	1	2
ENSP00000228318	362	258	104	3	357	258	99	3	6
ENSP00000228347	1133	1012	121	6	1133	1012	121	6	12
ENSP00000228434	199	94	105	1	199	94	105	1	2
ENSP00000228437	801	44	757	2	803	44	759	2	4
ENSP00000228463	412	0	0	0	417	0	0	0	0
ENSP00000228476	347	327	20	1	345	325	20	1	2
ENSP00000228495	313	90	223	1	316	90	226	1	2
ENSP00000228506	292	0	0	0	292	0	0	0	0
ENSP00000228515	543	0	0	0	534	0	0	0	0
ENSP00000228534	189	0	0	0	196	0	0	0	0
ENSP00000228567	523	174	349	2	523	174	349	2	4
ENSP00000228606	508	462	46	1	448	444	4	1	2
ENSP00000228641	242	141	101	2	242	141	101	2	4
ENSP00000228644	255	133	122	2	255	133	122	2	4
ENSP00000228682	1106	49	1057	2	1111	49	1062	2	4
ENSP00000228705	514	376	138	1	513	375	138	1	2
ENSP00000228740	611	512	99	2	611	512	99	2	4
ENSP00000228741	407	83	324	1	409	83	326	1	2
ENSP00000228799	447	0	0	0	443	0	0	0	0
ENSP00000228820	338	279	59	2	331	279	52	2	4
ENSP00000228827	284	246	38	1	284	246	38	1	2
ENSP00000228837	208	121	87	1	208	121	87	1	2
ENSP00000228841	166	28	138	1	176	28	148	1	2
ENSP00000228843	352	0	0	0	339	0	0	0	0
ENSP00000228850	853	687	166	1	864	697	167	1	2
ENSP00000228862	665	259	406	2	676	259	417	2	4
ENSP00000228865	120	51	69	1	172	51	121	1	2
ENSP00000228887	345	245	100	1	344	246	98	1	2
ENSP00000228918	435	78	357	2	415	78	337	2	4
ENSP00000228922	350	0	0	0	349	0	0	0	0
ENSP00000228928	1087	652	435	4	1138	559	579	3	7
ENSP00000228936	314	222	92	1	300	222	78	1	2
ENSP00000228938	103	41	62	1	104	41	63	1	2
ENSP00000228945	201	200	1	1	200	199	1	1	2
ENSP00000228955	308	279	29	1	309	280	29	1	2
ENSP00000228958	305	278	27	1	305	278	27	1	2
ENSP00000229030	581	444	137	2	582	444	138	2	4
ENSP00000229088	924	233	691	1	766	233	533	1	2
ENSP00000229135	166	137	29	1	155	136	19	1	2
ENSP00000229179	925	706	219	1	926	706	220	1	2
ENSP00000229195	540	141	399	1	540	141	399	1	2
ENSP00000229201	1208	749	459	2	1197	746	451	2	4
ENSP00000229214	381	0	0	0	389	0	0	0	0
ENSP00000229238	128	90	38	1	128	90	38	1	2
ENSP00000229243	543	239	304	1	540	238	302	1	2
ENSP00000229265	268	0	0	0	266	0	0	0	0
ENSP00000229266	406	127	279	1	406	127	279	1	2
ENSP00000229268	858	605	253	2	858	605	253	2	4
ENSP00000229270	286	238	48	1	249	238	11	1	2
ENSP00000229277	434	422	12	2	434	422	12	2	4
ENSP00000229281	126	0	0	0	126	0	0	0	0
ENSP00000229304	236	159	77	2	229	159	70	2	4
ENSP00000229314	138	100	38	1	138	100	38	1	2
ENSP00000229319	334	310	24	2	334	310	24	2	4
ENSP00000229328	270	90	180	1	270	90	180	1	2
ENSP00000229329	434	254	180	1	432	254	178	1	2
ENSP00000229335	198	165	33	2	198	165	33	2	4
ENSP00000229384	136	0	0	0	155	0	0	0	0
ENSP00000229390	221	130	91	2	222	130	92	2	4
ENSP00000229395	253	222	31	1	253	222	31	1	2
ENSP00000229416	637	374	263	1	637	374	263	1	2
ENSP00000229447	293	0	0	0	285	170	115	1	1
ENSP00000229554	716	490	226	1	606	492	114	1	2
ENSP00000229595	204	151	53	1	204	151	53	1	2
ENSP00000229633	182	0	0	0	165	0	0	0	0
ENSP00000229729	710	393	317	1	707	392	315	1	2
ENSP00000229758	447	0	0	0	421	0	0	0	0
ENSP00000229769	536	0	0	0	412	0	0	0	0
ENSP00000229771	542	238	304	1	543	238	305	1	2
ENSP00000229794	360	284	76	1	360	284	76	1	2
ENSP00000229812	465	342	123	2	465	342	123	2	4
ENSP00000229829	250	163	87	2	250	163	87	2	4
ENSP00000229903	183	72	111	1	188	72	116	1	2
ENSP00000229922	477	461	16	2	476	461	15	2	4
ENSP00000229971	621	47	574	1	621	47	574	1	2
ENSP00000230012	251	66	185	1	283	66	217	1	2
ENSP00000230048	140	77	63	1	140	77	63	1	2
ENSP00000230053	323	204	119	1	324	204	120	1	2
ENSP00000230056	209	189	20	1	206	186	20	1	2
ENSP00000230085	162	122	40	1	162	122	40	1	2
ENSP00000230122	697	194	503	5	710	194	516	5	10
ENSP00000230124	907	338	569	1	907	338	569	1	2
ENSP00000230301	469	0	0	0	532	0	0	0	0
ENSP00000230340	437	300	137	1	436	300	136	1	2
ENSP00000230361	200	28	172	1	201	0	0	0	1
ENSP00000230381	346	278	68	1	346	278	68	1	2
ENSP00000230431	174	116	58	1	173	116	57	1	2
ENSP00000230449	924	84	840	1	924	84	840	1	2
ENSP00000230510	857	266	591	1	830	266	564	1	2
ENSP00000230538	1823	1178	645	10	1816	1036	780	9	19
ENSP00000230568	162	123	39	1	162	123	39	1	2
ENSP00000230582	514	430	84	1	509	430	79	1	2
ENSP00000230588	746	544	202	4	760	546	214	4	8
ENSP00000230640	1042	423	619	3	1040	423	617	3	6
ENSP00000230643	624	422	202	1	621	422	199	1	2
ENSP00000230658	349	171	178	3	349	171	178	3	6
ENSP00000230671	636	538	98	1	637	538	99	1	2
ENSP00000230732	338	133	205	2	338	133	205	2	4
ENSP00000230771	506	253	253	2	505	253	252	2	4
ENSP00000230859	542	169	373	2	542	169	373	2	4
ENSP00000230882	638	0	0	0	650	0	0	0	0
ENSP00000230914	439	428	11	1	442	422	20	1	2
ENSP00000230990	208	35	173	1	208	35	173	1	2
ENSP00000230993	983	735	248	2	929	709	220	2	4
ENSP00000231004	417	204	213	1	411	204	207	1	2
ENSP00000231009	264	227	37	1	263	227	36	1	2
ENSP00000231021	789	623	166	6	786	623	163	6	12
ENSP00000231061	303	212	91	3	302	212	90	3	6
ENSP00000231121	215	52	163	1	216	52	164	1	2
ENSP00000231130	796	550	246	6	784	455	329	5	11
ENSP00000231136	794	544	250	6	796	454	342	5	11
ENSP00000231137	793	550	243	6	786	546	240	6	12
ENSP00000231173	787	550	237	6	794	550	244	6	12
ENSP00000231198	298	262	36	1	298	262	36	1	2
ENSP00000231228	328	92	236	1	335	93	242	1	2
ENSP00000231357	519	0	0	0	515	0	0	0	0
ENSP00000231368	1025	384	641	1	1025	384	641	1	2
ENSP00000231420	514	357	157	1	541	385	156	1	2
ENSP00000231449	153	147	6	1	140	138	2	1	2
ENSP00000231454	134	112	22	1	133	112	21	1	2
ENSP00000231461	359	295	64	1	359	291	68	1	2
ENSP00000231484	1184	456	728	5	1180	456	724	5	10
ENSP00000231487	163	142	21	2	163	142	21	2	4
ENSP00000231498	1391	1371	20	1	1391	1372	19	1	2
ENSP00000231509	778	639	139	3	793	655	138	3	6
ENSP00000231512	265	0	0	0	259	0	0	0	0
ENSP00000231524	574	220	354	2	574	220	354	2	4
ENSP00000231572	660	560	100	3	660	560	100	3	6
ENSP00000231656	265	190	75	2	268	190	78	2	4
ENSP00000231668	271	91	180	1	228	91	137	1	2
ENSP00000231706	771	403	368	1	771	403	368	1	2
ENSP00000231721	782	445	337	1	780	445	335	1	2
ENSP00000231749	440	36	404	1	440	36	404	1	2
ENSP00000231751	710	658	52	2	707	656	51	2	4
ENSP00000231790	756	114	642	1	760	114	646	1	2
ENSP00000231887	723	443	280	3	718	438	280	3	6
ENSP00000231948	442	237	205	1	445	237	208	1	2
ENSP00000232003	525	97	428	1	536	97	439	1	2
ENSP00000232217	134	128	6	1	134	128	6	1	2
ENSP00000232219	197	128	69	1	135	128	7	1	2
ENSP00000232375	469	366	103	2	469	366	103	2	4
ENSP00000232424	280	101	179	2	282	101	181	2	4
ENSP00000232496	110	0	0	0	110	0	0	0	0
ENSP00000232501	380	378	2	1	380	378	2	1	2
ENSP00000232603	984	49	935	1	950	49	901	1	2
ENSP00000232607	480	326	154	2	481	326	155	2	4
ENSP00000232744	478	215	263	2	478	218	260	2	4
ENSP00000232892	399	270	129	1	398	270	128	1	2
ENSP00000232905	113	81	32	1	113	81	32	1	2
ENSP00000232974	646	131	515	2	583	131	452	2	4
ENSP00000232975	161	84	77	3	161	84	77	3	6
ENSP00000232978	1462	168	1294	1	1453	168	1285	1	2
ENSP00000233025	169	77	92	1	102	77	25	1	2
ENSP00000233027	841	255	586	1	792	255	537	1	2
ENSP00000233057	551	398	153	3	515	387	128	3	6
ENSP00000233078	407	138	269	2	406	138	268	2	4
ENSP00000233099	2071	0	0	0	2070	0	0	0	0
ENSP00000233114	334	324	10	2	334	324	10	2	4
ENSP00000233121	281	140	141	2	281	140	141	2	4
ENSP00000233139	253	149	104	1	254	149	105	1	2
ENSP00000233143	44	40	4	1	44	40	4	1	2
ENSP00000233146	934	814	120	4	935	808	127	4	8
ENSP00000233154	380	239	141	4	380	239	141	4	8
ENSP00000233156	304	156	148	3	306	156	150	3	6
ENSP00000233202	550	385	165	1	548	385	163	1	2
ENSP00000233242	4563	980	3583	3	4457	981	3476	3	6
ENSP00000233336	377	286	91	1	377	286	91	1	2
ENSP00000233468	125	67	58	1	125	67	58	1	2
ENSP00000233535	388	300	88	1	388	300	88	1	2
ENSP00000233575	470	104	366	1	470	104	366	1	2
ENSP00000233604	183	81	102	3	180	81	99	3	6
ENSP00000233609	145	81	64	1	145	81	64	1	2
ENSP00000233616	837	787	50	1	834	786	48	1	2
ENSP00000233630	259	38	221	1	247	38	209	1	2
ENSP00000233638	284	56	228	1	284	56	228	1	2
ENSP00000233668	481	217	264	2	482	217	265	2	4
ENSP00000233710	430	311	119	3	430	311	119	3	6
ENSP00000233809	325	153	172	2	305	139	166	2	4
ENSP00000233813	272	129	143	2	271	129	142	2	4
ENSP00000233838	758	439	319	1	757	439	318	1	2
ENSP00000233840	380	0	0	0	379	0	0	0	0
ENSP00000233944	489	260	229	2	489	260	229	2	4
ENSP00000233948	365	325	40	1	364	325	39	1	2
ENSP00000233969	812	401	411	1	814	401	413	1	2
ENSP00000234111	461	361	100	2	461	361	100	2	4
ENSP00000234170	1054	210	844	1	1052	211	841	1	2
ENSP00000234179	890	477	413	4	890	477	413	4	8
ENSP00000234195	573	0	0	0	410	0	0	0	0
ENSP00000234198	328	56	272	1	332	56	276	1	2
ENSP00000234256	532	433	99	1	532	433	99	1	2
ENSP00000234296	577	330	247	1	576	330	246	1	2
ENSP00000234313	350	281	69	3	350	281	69	3	6
ENSP00000234347	256	215	41	1	254	215	39	1	2
ENSP00000234371	398	264	134	1	396	264	132	1	2
ENSP00000234389	1043	341	702	2	1003	341	662	2	4
ENSP00000234392	290	56	234	1	292	56	236	1	2
ENSP00000234396	513	396	117	3	513	385	128	3	6
ENSP00000234420	1360	703	657	5	1358	702	656	5	10
ENSP00000234626	574	511	63	1	564	507	57	1	2
ENSP00000234739	1426	0	0	0	1425	0	0	0	0
ENSP00000234798	321	227	94	1	311	227	84	1	2
ENSP00000234923	1013	0	0	0	1009	0	0	0	0
ENSP00000234961	372	252	120	1	372	252	120	1	2
ENSP00000235307	121	0	0	0	121	0	0	0	0
ENSP00000235332	388	0	0	0	387	0	0	0	0
ENSP00000235345	355	0	0	0	325	0	0	0	0
ENSP00000235372	1718	125	1593	1	1709	127	1582	1	2
ENSP00000235382	211	115	96	1	211	115	96	1	2
ENSP00000235521	360	281	79	1	360	280	80	1	2
ENSP00000235628	368	273	95	1	365	273	92	1	2
ENSP00000235799	366	364	2	1	317	314	3	1	2
ENSP00000236040	804	121	683	1	748	121	627	1	2
ENSP00000236051	306	281	25	1	306	281	25	1	2
ENSP00000236067	205	130	75	2	205	130	75	2	4
ENSP00000236137	497	430	67	1	498	431	67	1	2
ENSP00000236147	385	256	129	4	372	256	116	4	8
ENSP00000236192	141	88	53	1	141	88	53	1	2
ENSP00000236273	243	165	78	1	242	165	77	1	2
ENSP00000236495	706	454	252	1	685	429	256	1	2
ENSP00000236709	340	213	127	2	341	213	128	2	4
ENSP00000236877	921	511	410	4	921	511	410	4	8
ENSP00000236925	1489	129	1360	1	1478	129	1349	1	2
ENSP00000236938	376	0	0	0	353	0	0	0	0
ENSP00000236959	592	441	151	2	592	441	151	2	4
ENSP00000236976	224	0	0	0	214	0	0	0	0
ENSP00000236979	55	53	2	1	55	53	2	1	2
ENSP00000236980	710	212	498	3	689	207	482	3	6
ENSP00000237172	1213	486	727	1	1214	486	728	1	2
ENSP00000237186	389	371	18	1	370	350	20	1	2
ENSP00000237201	294	0	0	0	305	0	0	0	0
ENSP00000237247	859	88	771	1	830	88	742	1	2
ENSP00000237264	186	169	17	2	188	154	34	2	4
ENSP00000237275	222	0	0	0	172	0	0	0	0
ENSP00000237281	745	47	698	1	746	47	699	1	2
ENSP00000237283	191	107	84	1	191	107	84	1	2
ENSP00000237289	790	332	458	8	775	332	443	8	16
ENSP00000237353	1007	0	0	0	1022	0	0	0	0
ENSP00000237380	178	0	0	0	178	0	0	0	0
ENSP00000237455	685	41	644	1	683	41	642	1	2
ENSP00000237530	631	626	5	1	675	626	49	1	2
ENSP00000237596	968	420	548	1	966	420	546	1	2
ENSP00000237612	655	396	259	2	650	382	268	2	4
ENSP00000237642	358	91	267	1	338	91	247	1	2
ENSP00000237654	377	129	248	1	377	129	248	1	2
ENSP00000237696	294	225	69	1	319	221	98	1	2
ENSP00000237837	251	108	143	1	251	120	131	1	2
ENSP00000237853	640	383	257	2	639	383	256	2	4
ENSP00000238018	471	328	143	1	454	328	126	1	2
ENSP00000238044	148	0	0	0	148	0	0	0	0
ENSP00000238146	600	254	346	2	600	254	346	2	4
ENSP00000238156	331	0	0	0	314	0	0	0	0
ENSP00000238497	444	315	129	3	444	315	129	3	6
ENSP00000238522	4069	122	3947	1	3627	122	3505	1	2
ENSP00000238558	257	56	201	1	256	56	200	1	2
ENSP00000238561	523	116	407	1	525	116	409	1	2
ENSP00000238576	306	260	46	1	411	372	39	1	2
ENSP00000238616	979	256	723	1	984	256	728	1	2
ENSP00000238618	99	97	2	1	157	97	60	1	2
ENSP00000238628	213	0	0	0	206	0	0	0	0
ENSP00000238647	796	0	0	0	775	0	0	0	0
ENSP00000238667	526	364	162	1	551	364	187	1	2
ENSP00000238682	412	328	84	2	412	328	84	2	4
ENSP00000238688	109	69	40	1	112	69	43	1	2
ENSP00000238699	375	248	127	1	365	248	117	1	2
ENSP00000238714	736	490	246	2	739	490	249	2	4
ENSP00000238738	205	173	32	1	205	173	32	1	2
ENSP00000238789	1458	273	1185	2	205	0	0	0	2
ENSP00000238831	244	145	99	1	289	145	144	1	2
ENSP00000238892	101	90	11	1	101	90	11	1	2
ENSP00000238936	517	0	0	0	519	0	0	0	0
ENSP00000238965	394	86	308	1	158	0	0	0	1
ENSP00000238983	398	350	48	2	395	351	44	2	4
ENSP00000238994	317	106	211	1	317	106	211	1	2
ENSP00000239027	838	429	409	2	821	429	392	2	4
ENSP00000239032	370	258	112	1	370	258	112	1	2
ENSP00000239144	243	56	187	1	243	56	187	1	2
ENSP00000239151	269	56	213	1	269	56	213	1	2
ENSP00000239165	217	56	161	1	217	56	161	1	2
ENSP00000239223	367	260	107	2	367	260	107	2	4
ENSP00000239231	370	355	15	1	370	355	15	1	2
ENSP00000239243	267	56	211	1	267	56	211	1	2
ENSP00000239440	1544	713	831	7	1538	625	913	6	13
ENSP00000239446	800	550	250	6	792	546	246	6	12
ENSP00000239451	301	275	26	3	265	187	78	2	5
ENSP00000239462	1299	940	359	11	1560	1169	391	14	25
ENSP00000239597	356	0	0	0	333	286	47	1	1
ENSP00000239690	583	74	509	1	582	74	508	1	2
ENSP00000239830	488	0	0	0	489	0	0	0	0
ENSP00000239849	317	128	189	1	316	128	188	1	2
ENSP00000239882	619	85	534	1	612	85	527	1	2
ENSP00000239891	324	182	142	1	324	182	142	1	2
ENSP00000239926	498	181	317	2	496	181	315	2	4
ENSP00000239938	543	24	519	1	533	24	509	1	2
ENSP00000240055	207	65	142	1	222	65	157	1	2
ENSP00000240079	194	138	56	1	194	138	56	1	2
ENSP00000240093	666	437	229	2	666	437	229	2	4
ENSP00000240100	394	258	136	2	398	258	140	2	4
ENSP00000240123	671	213	458	4	733	213	520	4	8
ENSP00000240159	258	82	176	2	286	82	204	2	4
ENSP00000240185	414	131	283	2	414	68	346	1	3
ENSP00000240285	341	192	149	1	341	192	149	1	2
ENSP00000240306	240	56	184	1	240	56	184	1	2
ENSP00000240316	576	0	0	0	573	0	0	0	0
ENSP00000240328	712	182	530	1	711	182	529	1	2
ENSP00000240343	89	88	1	1	89	88	1	1	2
ENSP00000240361	1497	253	1244	1	1450	253	1197	1	2
ENSP00000240364	453	0	0	0	451	0	0	0	0
ENSP00000240423	741	713	28	1	731	706	25	1	2
ENSP00000240488	205	187	18	1	205	187	18	1	2
ENSP00000240587	1081	0	0	0	1081	0	0	0	0
ENSP00000240617	553	538	15	1	550	541	9	1	2
ENSP00000240618	216	97	119	1	232	97	135	1	2
ENSP00000240651	500	352	148	1	498	353	145	1	2
ENSP00000240652	89	41	48	1	93	41	52	1	2
ENSP00000240662	424	343	81	1	424	343	81	1	2
ENSP00000240687	318	303	15	1	312	303	9	1	2
ENSP00000240851	400	81	319	1	397	81	316	1	2
ENSP00000240922	169	81	88	1	175	81	94	1	2
ENSP00000241014	711	134	577	1	707	134	573	1	2
ENSP00000241041	346	315	31	1	336	323	13	1	2
ENSP00000241051	511	0	0	0	511	88	423	1	1
ENSP00000241052	527	462	65	2	527	462	65	2	4
ENSP00000241124	261	189	72	2	261	189	72	2	4
ENSP00000241125	435	192	243	2	417	188	229	2	4
ENSP00000241256	366	263	103	1	364	262	102	1	2
ENSP00000241305	756	448	308	2	764	448	316	2	4
ENSP00000241436	870	412	458	1	852	412	440	1	2
ENSP00000241453	993	400	593	2	1000	402	598	2	4
ENSP00000241463	242	169	73	1	242	169	73	1	2
ENSP00000241502	318	315	3	1	317	314	3	1	2
ENSP00000241527	381	0	0	0	346	0	0	0	0
ENSP00000241600	296	177	119	1	291	177	114	1	2
ENSP00000241651	224	131	93	2	224	131	93	2	4
ENSP00000242108	569	277	292	1	569	0	0	0	1
ENSP00000242208	426	340	86	2	424	340	84	2	4
ENSP00000242209	570	375	195	4	570	375	195	4	8
ENSP00000242210	336	245	91	1	331	245	86	1	2
ENSP00000242257	246	187	59	1	246	187	59	1	2
ENSP00000242261	202	51	151	1	206	51	155	1	2
ENSP00000242315	400	0	0	0	400	0	0	0	0
ENSP00000242338	372	139	233	2	372	139	233	2	4
ENSP00000242375	326	292	34	1	325	291	34	1	2
ENSP00000242462	214	52	162	1	214	52	162	1	2
ENSP00000242465	158	149	9	1	152	149	3	1	2
ENSP00000242576	313	162	151	1	306	162	144	1	2
ENSP00000242591	676	0	0	0	676	0	0	0	0
ENSP00000242592	412	312	100	3	412	312	100	3	6
ENSP00000242607	273	0	0	0	269	0	0	0	0
ENSP00000242719	154	40	114	1	154	40	114	1	2
ENSP00000242728	482	101	381	2	410	101	309	2	4
ENSP00000242753	351	62	289	1	352	62	290	1	2
ENSP00000242784	176	0	0	0	173	0	0	0	0
ENSP00000242786	835	481	354	6	818	434	384	5	11
ENSP00000242819	233	0	0	0	223	0	0	0	0
ENSP00000242848	1668	26	1642	1	1729	26	1703	1	2
ENSP00000242994	331	52	279	1	330	52	278	1	2
ENSP00000243045	153	143	10	1	153	143	10	1	2
ENSP00000243052	536	291	245	2	535	291	244	2	4
ENSP00000243056	330	56	274	1	328	56	272	1	2
ENSP00000243082	304	56	248	1	304	56	248	1	2
ENSP00000243103	282	56	226	1	280	56	224	1	2
ENSP00000243108	235	56	179	1	235	56	179	1	2
ENSP00000243167	579	467	112	1	745	609	136	1	2
ENSP00000243189	290	0	0	0	298	0	0	0	0
ENSP00000243213	380	31	349	1	383	31	352	1	2
ENSP00000243298	201	165	36	1	201	165	36	1	2
ENSP00000243326	2472	0	0	0	2426	0	0	0	0
ENSP00000243346	307	250	57	3	314	250	64	3	6
ENSP00000243347	277	202	75	2	275	202	73	2	4
ENSP00000243349	493	389	104	3	493	389	104	3	6
ENSP00000243389	476	412	64	1	475	412	63	1	2
ENSP00000243440	127	63	64	1	118	54	64	1	2
ENSP00000243457	427	378	49	2	428	378	50	2	4
ENSP00000243501	189	181	8	1	192	179	13	1	2
ENSP00000243578	175	162	13	1	175	162	13	1	2
ENSP00000243662	211	168	43	1	211	168	43	1	2
ENSP00000243673	423	257	166	1	491	325	166	1	2
ENSP00000243776	775	500	275	1	774	499	275	1	2
ENSP00000243786	366	107	259	1	366	106	260	1	2
ENSP00000243878	346	0	0	0	346	0	0	0	0
ENSP00000243903	607	543	64	1	608	543	65	1	2
ENSP00000243913	308	202	106	1	433	214	219	1	2
ENSP00000243938	231	120	111	3	130	79	51	2	5
ENSP00000244007	1291	674	617	7	1302	674	628	7	14
ENSP00000244020	344	127	217	2	339	127	212	2	4
ENSP00000244040	194	161	33	1	194	161	33	1	2
ENSP00000244043	500	464	36	1	509	461	48	1	2
ENSP00000244047	888	292	596	3	763	299	464	3	6
ENSP00000244050	264	22	242	1	264	22	242	1	2
ENSP00000244051	460	220	240	2	460	220	240	2	4
ENSP00000244061	228	38	190	1	229	38	191	1	2
ENSP00000244137	493	411	82	2	493	411	82	2	4
ENSP00000244174	521	0	0	0	468	0	0	0	0
ENSP00000244217	176	126	50	1	178	126	52	1	2
ENSP00000244241	197	192	5	1	193	187	6	1	2
ENSP00000244289	1076	695	381	2	802	697	105	2	4
ENSP00000244314	463	383	80	1	463	383	80	1	2
ENSP00000244321	204	0	0	0	212	0	0	0	0
ENSP00000244333	346	82	264	1	363	82	281	1	2
ENSP00000244360	420	184	236	2	352	184	168	2	4
ENSP00000244426	447	0	0	0	437	52	385	1	1
ENSP00000244458	444	144	300	2	441	144	297	2	4
ENSP00000244496	259	165	94	1	226	165	61	1	2
ENSP00000244513	526	314	212	3	524	316	208	3	6
ENSP00000244527	467	388	79	1	465	388	77	1	2
ENSP00000244534	221	73	148	1	221	73	148	1	2
ENSP00000244565	518	175	343	2	518	175	343	2	4
ENSP00000244571	985	641	344	2	980	641	339	2	4
ENSP00000244573	215	73	142	1	213	73	140	1	2
ENSP00000244601	126	70	56	1	126	70	56	1	2
ENSP00000244623	313	249	64	1	313	249	64	1	2
ENSP00000244669	224	168	56	2	224	168	56	2	4
ENSP00000244709	234	113	121	1	230	113	117	1	2
ENSP00000244711	185	171	14	1	174	173	1	1	2
ENSP00000244745	474	68	406	1	440	68	372	1	2
ENSP00000244751	593	325	268	3	593	325	268	3	6
ENSP00000244766	142	0	0	0	158	0	0	0	0
ENSP00000244799	354	256	98	1	377	256	121	1	2
ENSP00000244869	169	0	0	0	162	35	127	1	1
ENSP00000245046	261	230	31	1	261	230	31	1	2
ENSP00000245105	1336	0	0	0	1346	0	0	0	0
ENSP00000245157	721	0	0	0	721	0	0	0	0
ENSP00000245206	430	368	62	1	430	368	62	1	2
ENSP00000245255	861	429	432	2	862	429	433	2	4
ENSP00000245304	183	161	22	1	183	161	22	1	2
ENSP00000245312	348	181	167	1	348	181	167	1	2
ENSP00000245323	333	141	192	1	386	141	245	1	2
ENSP00000245441	2133	0	0	0	2113	0	0	0	0
ENSP00000245451	408	339	69	2	408	340	68	2	4
ENSP00000245457	358	277	81	1	362	276	86	1	2
ENSP00000245479	509	68	441	1	507	68	439	1	2
ENSP00000245503	1941	1583	358	3	1912	1554	358	3	6
ENSP00000245539	242	166	76	1	242	160	82	1	2
ENSP00000245541	723	364	359	3	718	364	354	3	6
ENSP00000245544	656	551	105	1	656	551	105	1	2
ENSP00000245552	201	193	8	1	200	193	7	1	2
ENSP00000245564	570	57	513	1	586	0	0	0	1
ENSP00000245615	472	326	146	1	473	326	147	1	2
ENSP00000245680	523	0	0	0	524	0	0	0	0
ENSP00000245796	1056	323	733	2	1005	305	700	2	4
ENSP00000245810	156	92	64	1	156	92	64	1	2
ENSP00000245812	221	0	0	0	221	0	0	0	0
ENSP00000245816	277	181	96	1	272	181	91	1	2
ENSP00000245817	254	133	121	1	309	138	171	1	2
ENSP00000245907	1663	1008	655	8	1663	1006	657	8	16
ENSP00000245912	240	128	112	1	239	129	110	1	2
ENSP00000245919	338	53	285	1	338	53	285	1	2
ENSP00000245923	545	170	375	1	471	170	301	1	2
ENSP00000245925	649	77	572	1	841	77	764	1	2
ENSP00000245932	380	148	232	2	375	148	227	2	4
ENSP00000245934	1274	0	0	0	1288	0	0	0	0
ENSP00000246006	652	155	497	4	644	155	489	4	8
ENSP00000246012	142	93	49	1	142	93	49	1	2
ENSP00000246020	145	0	0	0	141	94	47	1	1
ENSP00000246024	349	100	249	1	335	100	235	1	2
ENSP00000246043	1410	143	1267	1	1464	143	1321	1	2
ENSP00000246069	165	133	32	1	165	133	32	1	2
ENSP00000246070	280	0	0	0	280	264	16	1	1
ENSP00000246071	225	137	88	2	225	137	88	2	4
ENSP00000246077	428	0	0	0	402	0	0	0	0
ENSP00000246080	199	52	147	1	195	52	143	1	2
ENSP00000246081	128	65	63	1	128	65	63	1	2
ENSP00000246090	90	88	2	1	90	88	2	1	2
ENSP00000246104	307	66	241	3	311	66	245	3	6
ENSP00000246105	183	0	0	0	166	0	0	0	0
ENSP00000246115	384	244	140	1	386	243	143	1	2
ENSP00000246117	563	0	0	0	563	0	0	0	0
ENSP00000246151	211	110	101	1	222	110	112	1	2
ENSP00000246190	396	62	334	1	353	62	291	1	2
ENSP00000246194	306	63	243	1	312	63	249	1	2
ENSP00000246229	496	0	0	0	496	0	0	0	0
ENSP00000246337	367	346	21	1	367	346	21	1	2
ENSP00000246505	453	111	342	1	386	111	275	1	2
ENSP00000246515	103	75	28	1	110	75	35	1	2
ENSP00000246529	628	167	461	2	626	87	539	1	3
ENSP00000246532	355	0	0	0	345	0	0	0	0
ENSP00000246535	358	175	183	1	364	167	197	1	2
ENSP00000246548	640	201	439	2	638	201	437	2	4
ENSP00000246549	330	249	81	1	330	249	81	1	2
ENSP00000246551	93	92	1	1	79	78	1	1	2
ENSP00000246553	300	256	44	1	300	256	44	1	2
ENSP00000246635	458	312	146	1	437	312	125	1	2
ENSP00000246657	378	251	127	1	378	251	127	1	2
ENSP00000246662	623	312	311	1	743	312	431	1	2
ENSP00000246672	614	246	368	2	615	246	369	2	4
ENSP00000246747	184	173	11	1	184	173	11	1	2
ENSP00000246785	334	0	0	0	255	0	0	0	0
ENSP00000246789	371	0	0	0	371	0	0	0	0
ENSP00000246792	218	161	57	1	218	161	57	1	2
ENSP00000246794	202	41	161	1	198	41	157	1	2
ENSP00000246801	592	0	0	0	585	0	0	0	0
ENSP00000246802	478	405	73	1	484	411	73	1	2
ENSP00000246841	674	27	647	1	674	27	647	1	2
ENSP00000246868	250	211	39	2	250	211	39	2	4
ENSP00000246912	298	58	240	1	298	58	240	1	2
ENSP00000246914	1243	258	985	1	1222	258	964	1	2
ENSP00000246949	282	258	24	1	284	258	26	1	2
ENSP00000246957	704	593	111	2	706	593	113	2	4
ENSP00000247001	645	135	510	3	643	135	508	3	6
ENSP00000247003	483	246	237	2	480	246	234	2	4
ENSP00000247005	372	108	264	1	357	109	248	1	2
ENSP00000247020	211	151	60	1	211	151	60	1	2
ENSP00000247026	558	125	433	1	542	125	417	1	2
ENSP00000247087	1603	0	0	0	1594	0	0	0	0
ENSP00000247170	1078	777	301	3	1077	776	301	3	6
ENSP00000247178	492	215	277	1	492	215	277	1	2
ENSP00000247182	284	55	229	1	284	55	229	1	2
ENSP00000247191	846	0	0	0	808	273	535	1	1
ENSP00000247194	354	330	24	1	354	330	24	1	2
ENSP00000247219	375	171	204	2	350	172	178	2	4
ENSP00000247225	441	124	317	1	430	124	306	1	2
ENSP00000247270	259	226	33	1	223	222	1	1	2
ENSP00000247271	440	29	411	1	440	29	411	1	2
ENSP00000247523	159	115	44	1	158	115	43	1	2
ENSP00000247706	439	211	228	1	439	211	228	1	2
ENSP00000247815	1087	0	0	0	1074	0	0	0	0
ENSP00000247843	227	82	145	1	227	82	145	1	2
ENSP00000247879	316	302	14	1	333	302	31	1	2
ENSP00000247881	299	298	1	1	297	296	1	1	2
ENSP00000247956	595	260	335	11	607	216	391	9	20
ENSP00000247970	163	134	29	2	165	134	31	2	4
ENSP00000247977	326	47	279	1	326	47	279	1	2
ENSP00000247986	1029	325	704	1	1038	325	713	1	2
ENSP00000247992	150	121	29	1	150	122	28	1	2
ENSP00000248071	355	70	285	3	354	70	284	3	6
ENSP00000248072	319	248	71	1	320	249	71	1	2
ENSP00000248076	385	246	139	1	396	246	150	1	2
ENSP00000248089	138	0	0	0	120	0	0	0	0
ENSP00000248114	205	93	112	1	198	93	105	1	2
ENSP00000248121	229	152	77	1	229	152	77	1	2
ENSP00000248139	281	197	84	2	281	197	84	2	4
ENSP00000248150	67	0	0	0	67	0	0	0	0
ENSP00000248244	712	0	0	0	732	0	0	0	0
ENSP00000248248	547	428	119	1	553	428	125	1	2
ENSP00000248306	603	0	0	0	597	0	0	0	0
ENSP00000248342	218	145	73	1	218	145	73	1	2
ENSP00000248378	110	109	1	1	110	109	1	1	2
ENSP00000248419	407	267	140	1	341	264	77	1	2
ENSP00000248437	448	387	61	2	448	387	61	2	4
ENSP00000248444	827	498	329	7	827	498	329	7	14
ENSP00000248550	785	0	0	0	747	0	0	0	0
ENSP00000248553	205	97	108	1	209	97	112	1	2
ENSP00000248564	73	54	19	1	73	54	19	1	2
ENSP00000248594	780	234	546	1	775	234	541	1	2
ENSP00000248598	439	226	213	1	432	226	206	1	2
ENSP00000248633	1283	548	735	4	1284	548	736	4	8
ENSP00000248668	771	168	603	2	766	167	599	2	4
ENSP00000248673	326	52	274	2	319	52	267	2	4
ENSP00000248701	84	48	36	1	86	48	38	1	2
ENSP00000248706	248	120	128	1	247	168	79	1	2
ENSP00000248846	1819	1372	447	1	1769	1322	447	1	2
ENSP00000248901	394	301	93	2	393	301	92	2	4
ENSP00000248929	749	425	324	3	750	425	325	3	6
ENSP00000248933	1024	498	526	7	962	498	464	7	14
ENSP00000248958	221	151	70	1	221	151	70	1	2
ENSP00000248975	246	237	9	1	246	237	9	1	2
ENSP00000249014	391	51	340	1	409	51	358	1	2
ENSP00000249016	422	254	168	1	420	254	166	1	2
ENSP00000249041	368	257	111	1	370	257	113	1	2
ENSP00000249064	279	0	0	0	277	0	0	0	0
ENSP00000249075	202	200	2	1	203	201	2	1	2
ENSP00000249284	291	289	2	1	299	296	3	1	2
ENSP00000249299	96	69	27	1	96	69	27	1	2
ENSP00000249330	615	0	0	0	617	0	0	0	0
ENSP00000249356	223	61	162	1	222	61	161	1	2
ENSP00000249363	653	0	0	0	652	0	0	0	0
ENSP00000249373	787	450	337	2	793	450	343	2	4
ENSP00000249389	348	252	96	1	346	252	94	1	2
ENSP00000249442	263	208	55	1	315	207	108	1	2
ENSP00000249499	352	317	35	2	339	314	25	2	4
ENSP00000249501	340	56	284	1	340	56	284	1	2
ENSP00000249504	338	56	282	1	336	56	280	1	2
ENSP00000249598	429	319	110	2	428	315	113	2	4
ENSP00000249636	651	49	602	1	651	49	602	1	2
ENSP00000249647	211	121	90	2	221	117	104	2	4
ENSP00000249700	351	315	36	1	351	315	36	1	2
ENSP00000249749	685	287	398	7	686	287	399	7	14
ENSP00000249750	518	463	55	1	518	463	55	1	2
ENSP00000249776	316	0	0	0	312	0	0	0	0
ENSP00000249806	311	0	0	0	308	0	0	0	0
ENSP00000249842	428	0	0	0	428	0	0	0	0
ENSP00000249883	780	0	0	0	772	0	0	0	0
ENSP00000249887	350	245	105	1	350	245	105	1	2
ENSP00000249910	580	75	505	1	554	75	479	1	2
ENSP00000250003	320	159	161	2	318	159	159	2	4
ENSP00000250056	248	233	15	1	231	230	1	1	2
ENSP00000250092	354	301	53	1	335	300	35	1	2
ENSP00000250101	123	114	9	1	123	114	9	1	2
ENSP00000250111	290	283	7	1	290	283	7	1	2
ENSP00000250113	673	188	485	3	674	188	486	3	6
ENSP00000250156	353	234	119	2	320	234	86	2	4
ENSP00000250160	367	263	104	4	367	263	104	4	8
ENSP00000250173	466	0	0	0	473	0	0	0	0
ENSP00000250237	403	237	166	1	403	237	166	1	2
ENSP00000250263	349	210	139	2	345	210	135	2	4
ENSP00000250340	323	128	195	1	328	128	200	1	2
ENSP00000250351	254	218	36	1	247	218	29	1	2
ENSP00000250366	250	221	29	1	251	221	30	1	2
ENSP00000250377	583	0	0	0	584	0	0	0	0
ENSP00000250378	247	218	29	1	260	218	42	1	2
ENSP00000250405	193	124	69	2	193	124	69	2	4
ENSP00000250416	583	429	154	3	559	429	130	3	6
ENSP00000250448	472	311	161	3	468	311	157	3	6
ENSP00000250454	285	145	140	1	281	143	138	1	2
ENSP00000250457	239	98	141	1	239	98	141	1	2
ENSP00000250495	81	68	13	1	81	68	13	1	2
ENSP00000250498	113	112	1	1	113	112	1	1	2
ENSP00000250535	200	169	31	1	200	169	31	1	2
ENSP00000250615	207	90	117	1	205	90	115	1	2
ENSP00000250617	776	436	340	4	788	436	352	4	8
ENSP00000250693	327	235	92	1	325	230	95	1	2
ENSP00000250699	450	409	41	2	447	406	41	2	4
ENSP00000250863	315	67	248	1	298	67	231	1	2
ENSP00000250872	1384	0	0	0	1349	0	0	0	0
ENSP00000250894	1336	157	1179	1	1345	157	1188	1	2
ENSP00000250896	465	285	180	1	459	285	174	1	2
ENSP00000250916	252	46	206	2	251	46	205	2	4
ENSP00000251020	1324	132	1192	6	1323	132	1191	6	12
ENSP00000251038	736	0	0	0	735	0	0	0	0
ENSP00000251047	510	225	285	1	517	225	292	1	2
ENSP00000251071	1127	125	1002	1	1031	125	906	1	2
ENSP00000251089	670	418	252	1	667	418	249	1	2
ENSP00000251102	1251	276	975	2	866	276	590	2	4
ENSP00000251108	514	0	0	0	523	0	0	0	0
ENSP00000251119	2539	66	2473	1	2529	66	2463	1	2
ENSP00000251127	1738	860	878	4	1739	860	879	4	8
ENSP00000251143	963	0	0	0	963	0	0	0	0
ENSP00000251203	374	255	119	2	378	254	124	2	4
ENSP00000251241	779	294	485	3	779	294	485	3	6
ENSP00000251268	2845	318	2527	5	2330	211	2119	4	9
ENSP00000251287	889	376	513	3	863	376	487	3	6
ENSP00000251296	467	0	0	0	468	0	0	0	0
ENSP00000251312	260	173	87	1	260	173	87	1	2
ENSP00000251334	1204	0	0	0	1198	0	0	0	0
ENSP00000251337	354	347	7	1	354	347	7	1	2
ENSP00000251343	678	0	0	0	671	0	0	0	0
ENSP00000251363	394	193	201	1	393	193	200	1	2
ENSP00000251412	451	386	65	2	451	386	65	2	4
ENSP00000251413	451	386	65	2	451	386	65	2	4
ENSP00000251472	1570	637	933	3	1570	637	933	3	6
ENSP00000251496	1015	0	0	0	1004	0	0	0	0
ENSP00000251535	663	643	20	2	663	643	20	2	4
ENSP00000251566	527	501	26	1	534	503	31	1	2
ENSP00000251582	1211	560	651	4	1213	611	602	5	9
ENSP00000251588	476	312	164	1	476	312	164	1	2
ENSP00000251630	375	73	302	1	375	0	0	0	1
ENSP00000251636	1369	476	893	4	1365	305	1060	3	7
ENSP00000251642	678	257	421	2	678	254	424	2	4
ENSP00000251643	494	315	179	1	487	314	173	1	2
ENSP00000251691	2177	73	2104	1	2170	76	2094	1	2
ENSP00000251775	450	128	322	1	450	128	322	1	2
ENSP00000251810	351	281	70	1	351	281	70	1	2
ENSP00000251822	727	301	426	2	728	301	427	2	4
ENSP00000251864	1189	525	664	5	1172	526	646	5	10
ENSP00000251871	651	646	5	1	649	644	5	1	2
ENSP00000251900	700	205	495	3	969	143	826	2	5
ENSP00000251968	390	184	206	2	391	184	207	2	4
ENSP00000252011	703	286	417	3	703	286	417	3	6
ENSP00000252015	797	0	0	0	797	0	0	0	0
ENSP00000252032	1177	0	0	0	1179	0	0	0	0
ENSP00000252037	327	94	233	1	327	94	233	1	2
ENSP00000252087	944	550	394	6	944	554	390	6	12
ENSP00000252100	499	0	0	0	494	0	0	0	0
ENSP00000252102	99	51	48	1	99	51	48	1	2
ENSP00000252108	1073	717	356	2	1085	717	368	2	4
ENSP00000252137	476	368	108	1	480	369	111	1	2
ENSP00000252172	1938	1581	357	3	1938	1581	357	3	6
ENSP00000252242	590	313	277	1	580	313	267	1	2
ENSP00000252244	644	313	331	1	637	313	324	1	2
ENSP00000252245	605	313	292	1	551	313	238	1	2
ENSP00000252268	391	103	288	2	405	103	302	2	4
ENSP00000252321	613	279	334	2	602	277	325	2	4
ENSP00000252338	472	0	0	0	471	0	0	0	0
ENSP00000252453	251	0	0	0	198	0	0	0	0
ENSP00000252463	725	209	516	7	782	272	510	9	16
ENSP00000252483	538	266	272	3	530	257	273	3	6
ENSP00000252486	317	219	98	1	311	219	92	1	2
ENSP00000252490	101	77	24	1	97	77	20	1	2
ENSP00000252491	83	56	27	1	88	60	28	1	2
ENSP00000252506	159	94	65	1	159	94	65	1	2
ENSP00000252519	805	602	203	1	805	599	206	1	2
ENSP00000252520	1250	553	697	2	1271	551	720	2	4
ENSP00000252542	953	104	849	2	1050	104	946	2	4
ENSP00000252575	1321	383	938	5	1268	383	885	5	10
ENSP00000252590	442	441	1	1	438	437	1	1	2
ENSP00000252595	646	434	212	1	646	434	212	1	2
ENSP00000252597	703	66	637	1	680	66	614	1	2
ENSP00000252599	622	185	437	1	617	185	432	1	2
ENSP00000252602	92	43	49	1	92	43	49	1	2
ENSP00000252603	258	0	0	0	257	0	0	0	0
ENSP00000252660	325	231	94	1	324	231	93	1	2
ENSP00000252669	666	463	203	1	667	467	200	1	2
ENSP00000252674	559	83	476	1	547	83	464	1	2
ENSP00000252677	392	104	288	1	392	104	288	1	2
ENSP00000252723	193	182	11	1	192	182	10	1	2
ENSP00000252729	260	0	0	0	260	0	0	0	0
ENSP00000252744	1215	0	0	0	1017	0	0	0	0
ENSP00000252771	889	173	716	2	873	173	700	2	4
ENSP00000252804	1479	949	530	6	1475	949	526	6	12
ENSP00000252809	308	100	208	1	303	100	203	1	2
ENSP00000252816	139	66	73	1	138	66	72	1	2
ENSP00000252818	347	319	28	2	341	313	28	2	4
ENSP00000252825	699	0	0	0	738	0	0	0	0
ENSP00000252826	1214	0	0	0	1213	0	0	0	0
ENSP00000252889	2649	359	2290	1	2970	357	2613	1	2
ENSP00000252891	609	207	402	2	604	207	397	2	4
ENSP00000252936	902	520	382	1	905	520	385	1	2
ENSP00000252939	217	207	10	1	226	217	9	1	2
ENSP00000252945	493	456	37	1	493	456	37	1	2
ENSP00000252951	142	100	42	1	142	100	42	1	2
ENSP00000252971	401	56	345	1	404	56	348	1	2
ENSP00000252992	762	0	0	0	761	0	0	0	0
ENSP00000252996	1085	347	738	2	1042	347	695	2	4
ENSP00000252998	664	119	545	1	614	119	495	1	2
ENSP00000252999	3695	2134	1561	26	3718	2044	1674	24	50
ENSP00000253008	367	44	323	2	365	44	321	2	4
ENSP00000253023	183	135	48	1	183	135	48	1	2
ENSP00000253024	835	133	702	3	834	133	701	3	6
ENSP00000253047	188	0	0	0	188	0	0	0	0
ENSP00000253048	1303	0	0	0	1304	0	0	0	0
ENSP00000253054	142	127	15	1	142	127	15	1	2
ENSP00000253055	954	319	635	2	942	319	623	2	4
ENSP00000253063	480	439	41	1	480	439	41	1	2
ENSP00000253079	684	0	0	0	463	0	0	0	0
ENSP00000253083	1068	465	603	2	1068	465	603	2	4
ENSP00000253108	320	70	250	1	320	70	250	1	2
ENSP00000253109	470	210	260	1	457	210	247	1	2
ENSP00000253110	291	0	0	0	290	0	0	0	0
ENSP00000253115	554	260	294	11	550	194	356	8	19
ENSP00000253159	1845	220	1625	10	301	44	257	2	12
ENSP00000253188	523	439	84	1	530	434	96	1	2
ENSP00000253247	719	43	676	1	723	43	680	1	2
ENSP00000253255	2253	1087	1166	3	2126	1086	1040	3	6
ENSP00000253270	337	0	0	0	326	0	0	0	0
ENSP00000253329	492	230	262	2	492	230	262	2	4
ENSP00000253339	1130	397	733	3	1129	397	732	3	6
ENSP00000253354	484	168	316	1	474	167	307	1	2
ENSP00000253363	530	139	391	2	530	139	391	2	4
ENSP00000253381	123	0	0	0	100	0	0	0	0
ENSP00000253382	714	475	239	1	714	475	239	1	2
ENSP00000253407	258	124	134	1	258	124	134	1	2
ENSP00000253410	99	72	27	1	98	72	26	1	2
ENSP00000253413	226	198	28	1	226	198	28	1	2
ENSP00000253452	169	143	26	1	169	143	26	1	2
ENSP00000253457	210	203	7	1	207	200	7	1	2
ENSP00000253461	158	0	0	0	213	0	0	0	0
ENSP00000253462	185	148	37	1	185	148	37	1	2
ENSP00000253496	615	453	162	6	597	453	144	6	12
ENSP00000253513	403	392	11	1	407	392	15	1	2
ENSP00000253571	624	40	584	1	600	40	560	1	2
ENSP00000253577	753	468	285	2	752	468	284	2	4
ENSP00000253669	410	0	0	0	373	0	0	0	0
ENSP00000253680	352	75	277	1	334	75	259	1	2
ENSP00000253686	173	51	122	1	171	51	120	1	2
ENSP00000253693	813	424	389	3	813	554	259	4	7
ENSP00000253697	904	0	0	0	933	0	0	0	0
ENSP00000253699	784	109	675	1	783	109	674	1	2
ENSP00000253727	460	257	203	2	446	257	189	2	4
ENSP00000253754	330	131	199	2	330	131	199	2	4
ENSP00000253778	682	470	212	3	682	522	160	3	6
ENSP00000253794	176	138	38	1	184	146	38	1	2
ENSP00000253799	756	600	156	3	757	600	157	3	6
ENSP00000253801	357	147	210	1	357	147	210	1	2
ENSP00000253814	221	181	40	1	221	181	40	1	2
ENSP00000253861	974	143	831	1	975	143	832	1	2
ENSP00000253925	1202	136	1066	2	246	64	182	1	3
ENSP00000253934	226	0	0	0	226	0	0	0	0
ENSP00000253968	254	56	198	1	254	56	198	1	2
ENSP00000254051	715	225	490	2	696	225	471	2	4
ENSP00000254090	533	530	3	1	533	530	3	1	2
ENSP00000254101	272	90	182	1	271	90	181	1	2
ENSP00000254181	922	600	322	1	869	534	335	1	2
ENSP00000254188	187	186	1	1	190	187	3	1	2
ENSP00000254190	802	539	263	1	800	539	261	1	2
ENSP00000254193	255	0	0	0	255	0	0	0	0
ENSP00000254227	257	193	64	1	260	193	67	1	2
ENSP00000254231	209	73	136	1	209	73	136	1	2
ENSP00000254235	1080	508	572	3	1099	507	592	3	6
ENSP00000254250	213	84	129	1	210	84	126	1	2
ENSP00000254262	215	0	0	0	221	0	0	0	0
ENSP00000254286	417	379	38	1	417	379	38	1	2
ENSP00000254301	250	130	120	1	264	130	134	1	2
ENSP00000254320	512	0	0	0	559	0	0	0	0
ENSP00000254322	340	183	157	2	340	183	157	2	4
ENSP00000254323	989	0	0	0	1101	0	0	0	0
ENSP00000254325	979	245	734	2	963	242	721	2	4
ENSP00000254337	600	0	0	0	638	0	0	0	0
ENSP00000254436	475	206	269	3	470	205	265	3	6
ENSP00000254454	842	0	0	0	807	0	0	0	0
ENSP00000254457	406	170	236	3	406	170	236	3	6
ENSP00000254466	880	198	682	2	860	198	662	2	4
ENSP00000254480	1105	133	972	2	1104	133	971	2	4
ENSP00000254488	632	540	92	1	627	540	87	1	2
ENSP00000254508	1887	75	1812	1	1886	75	1811	1	2
ENSP00000254528	1053	212	841	2	1074	212	862	2	4
ENSP00000254579	4753	1243	3510	2	1018	775	243	1	3
ENSP00000254605	456	219	237	1	503	219	284	1	2
ENSP00000254624	821	0	0	0	821	0	0	0	0
ENSP00000254630	689	0	0	0	685	0	0	0	0
ENSP00000254654	392	276	116	1	392	276	116	1	2
ENSP00000254657	1255	89	1166	1	1257	89	1168	1	2
ENSP00000254663	445	398	47	1	432	397	35	1	2
ENSP00000254667	700	471	229	2	699	471	228	2	4
ENSP00000254691	1037	85	952	1	1175	85	1090	1	2
ENSP00000254695	730	187	543	1	712	187	525	1	2
ENSP00000254712	448	302	146	1	468	303	165	1	2
ENSP00000254719	616	334	282	3	644	355	289	3	6
ENSP00000254722	418	366	52	1	417	366	51	1	2
ENSP00000254730	596	277	319	2	583	263	320	2	4
ENSP00000254759	369	99	270	1	370	99	271	1	2
ENSP00000254765	291	151	140	1	291	151	140	1	2
ENSP00000254770	450	348	102	1	450	348	102	1	2
ENSP00000254799	480	68	412	1	479	68	411	1	2
ENSP00000254801	159	0	0	0	159	0	0	0	0
ENSP00000254803	479	156	323	2	469	156	313	2	4
ENSP00000254806	261	188	73	2	347	188	159	2	4
ENSP00000254816	638	88	550	2	642	88	554	2	4
ENSP00000254846	1682	108	1574	1	1641	108	1533	1	2
ENSP00000254854	1103	774	329	3	1108	773	335	3	6
ENSP00000254878	137	118	19	1	135	118	17	1	2
ENSP00000254898	957	712	245	12	937	641	296	10	22
ENSP00000254900	1235	166	1069	2	954	83	871	1	3
ENSP00000254908	130	99	31	1	136	99	37	1	2
ENSP00000254928	437	125	312	1	437	125	312	1	2
ENSP00000254940	180	0	0	0	180	0	0	0	0
ENSP00000254942	500	236	264	2	540	236	304	2	4
ENSP00000254950	437	315	122	3	437	315	122	3	6
ENSP00000254958	1218	483	735	13	1218	483	735	13	26
ENSP00000254976	206	109	97	2	206	109	97	2	4
ENSP00000254998	140	119	21	1	140	119	21	1	2
ENSP00000255006	944	193	751	2	903	193	710	2	4
ENSP00000255008	388	247	141	1	385	247	138	1	2
ENSP00000255013	457	408	49	1	455	409	46	1	2
ENSP00000255030	224	195	29	1	225	195	30	1	2
ENSP00000255039	340	326	14	3	341	290	51	3	6
ENSP00000255040	223	193	30	1	224	193	31	1	2
ENSP00000255078	993	55	938	1	993	55	938	1	2
ENSP00000255082	319	291	28	1	318	290	28	1	2
ENSP00000255087	508	41	467	1	475	41	434	1	2
ENSP00000255108	489	315	174	1	489	315	174	1	2
ENSP00000255152	696	41	655	1	695	32	663	1	2
ENSP00000255175	473	457	16	1	479	443	36	1	2
ENSP00000255189	866	670	196	3	869	670	199	3	6
ENSP00000255192	363	285	78	1	363	287	76	1	2
ENSP00000255194	1094	546	548	1	1105	547	558	1	2
ENSP00000255198	234	52	182	1	228	0	0	0	1
ENSP00000255224	425	176	249	2	425	176	249	2	4
ENSP00000255226	920	610	310	2	930	610	320	2	4
ENSP00000255262	415	265	150	1	395	265	130	1	2
ENSP00000255266	860	574	286	3	860	574	286	3	6
ENSP00000255289	1379	0	0	0	1353	0	0	0	0
ENSP00000255304	1092	0	0	0	1089	0	0	0	0
ENSP00000255305	1151	0	0	0	1151	0	0	0	0
ENSP00000255381	1939	1581	358	3	1939	1581	358	3	6
ENSP00000255389	236	197	39	1	236	197	39	1	2
ENSP00000255390	301	184	117	1	289	189	100	1	2
ENSP00000255409	383	335	48	1	389	336	53	1	2
ENSP00000255416	477	346	131	4	483	346	137	4	8
ENSP00000255465	465	247	218	2	421	247	174	2	4
ENSP00000255468	690	601	89	1	657	601	56	1	2
ENSP00000255476	272	0	0	0	230	0	0	0	0
ENSP00000255499	428	126	302	2	428	126	302	2	4
ENSP00000255559	335	322	13	1	370	357	13	1	2
ENSP00000255608	525	260	265	2	377	150	227	1	3
ENSP00000255613	462	129	333	1	468	136	332	1	2
ENSP00000255631	359	0	0	0	357	0	0	0	0
ENSP00000255641	415	266	149	1	442	293	149	1	2
ENSP00000255674	2226	0	0	0	2226	0	0	0	0
ENSP00000255681	325	113	212	1	323	113	210	1	2
ENSP00000255759	174	0	0	0	174	0	0	0	0
ENSP00000255764	135	119	16	1	135	119	16	1	2
ENSP00000255858	406	263	143	2	403	253	150	2	4
ENSP00000255977	482	78	404	2	481	78	403	2	4
ENSP00000255992	1029	0	0	0	1043	0	0	0	0
ENSP00000256010	170	168	2	1	169	168	1	1	2
ENSP00000256031	1226	251	975	1	1219	251	968	1	2
ENSP00000256079	1037	80	957	1	1010	80	930	1	2
ENSP00000256103	132	126	6	1	132	126	6	1	2
ENSP00000256104	132	126	6	1	132	126	6	1	2
ENSP00000256117	347	66	281	1	335	66	269	1	2
ENSP00000256151	241	0	0	0	240	0	0	0	0
ENSP00000256178	322	82	240	1	318	83	235	1	2
ENSP00000256183	776	407	369	1	766	407	359	1	2
ENSP00000256186	695	0	0	0	680	0	0	0	0
ENSP00000256190	1849	620	1229	6	1848	620	1228	6	12
ENSP00000256194	1124	163	961	2	1105	163	942	2	4
ENSP00000256196	204	161	43	1	204	161	43	1	2
ENSP00000256246	2789	0	0	0	2785	0	0	0	0
ENSP00000256255	339	324	15	1	363	318	45	1	2
ENSP00000256257	155	40	115	1	154	40	114	1	2
ENSP00000256261	211	143	68	1	211	143	68	1	2
ENSP00000256319	140	111	29	1	140	111	29	1	2
ENSP00000256324	621	142	479	1	647	142	505	1	2
ENSP00000256343	1116	0	0	0	1109	0	0	0	0
ENSP00000256362	702	0	0	0	740	0	0	0	0
ENSP00000256366	145	84	61	1	182	84	98	1	2
ENSP00000256383	315	190	125	2	315	190	125	2	4
ENSP00000256398	547	212	335	1	566	212	354	1	2
ENSP00000256404	227	135	92	1	242	132	110	1	2
ENSP00000256412	470	349	121	2	467	349	118	2	4
ENSP00000256429	411	71	340	1	414	71	343	1	2
ENSP00000256441	103	0	0	0	102	0	0	0	0
ENSP00000256443	346	283	63	1	346	283	63	1	2
ENSP00000256447	661	0	0	0	661	0	0	0	0
ENSP00000256458	625	366	259	2	622	345	277	2	4
ENSP00000256460	370	256	114	1	374	256	118	1	2
ENSP00000256474	213	155	58	1	181	155	26	1	2
ENSP00000256495	412	99	313	2	411	99	312	2	4
ENSP00000256497	657	449	208	1	652	449	203	1	2
ENSP00000256509	1224	349	875	4	1209	402	807	5	9
ENSP00000256538	267	241	26	1	271	241	30	1	2
ENSP00000256544	304	0	0	0	299	0	0	0	0
ENSP00000256545	242	199	43	1	241	198	43	1	2
ENSP00000256592	138	106	32	1	138	106	32	1	2
ENSP00000256637	831	0	0	0	858	0	0	0	0
ENSP00000256649	580	98	482	1	639	139	500	2	3
ENSP00000256680	201	93	108	1	201	93	108	1	2
ENSP00000256682	181	172	9	1	181	172	9	1	2
ENSP00000256689	506	426	80	1	504	422	82	1	2
ENSP00000256722	449	181	268	1	420	181	239	1	2
ENSP00000256737	981	251	730	1	981	251	730	1	2
ENSP00000256759	344	214	130	5	343	214	129	5	10
ENSP00000256797	974	387	587	2	911	386	525	2	4
ENSP00000256832	995	516	479	6	984	508	476	6	12
ENSP00000256854	548	399	149	2	559	399	160	2	4
ENSP00000256857	148	0	0	0	146	0	0	0	0
ENSP00000256858	1250	0	0	0	1216	0	0	0	0
ENSP00000256861	956	491	465	3	952	491	461	3	6
ENSP00000256897	323	0	0	0	323	0	0	0	0
ENSP00000256906	390	326	64	1	391	328	63	1	2
ENSP00000256925	633	0	0	0	568	0	0	0	0
ENSP00000256935	1830	0	0	0	1828	0	0	0	0
ENSP00000256953	199	161	38	1	199	161	38	1	2
ENSP00000256969	116	0	0	0	116	0	0	0	0
ENSP00000256997	423	298	125	1	423	298	125	1	2
ENSP00000257017	237	166	71	1	237	166	71	1	2
ENSP00000257068	362	251	111	1	364	251	113	1	2
ENSP00000257177	1645	212	1433	4	1648	212	1436	4	8
ENSP00000257181	312	176	136	1	312	176	136	1	2
ENSP00000257189	999	293	706	3	993	384	609	4	7
ENSP00000257198	894	556	338	6	886	470	416	5	11
ENSP00000257209	1439	370	1069	1	1578	370	1208	1	2
ENSP00000257215	1042	140	902	1	1044	140	904	1	2
ENSP00000257245	90	66	24	1	90	66	24	1	2
ENSP00000257248	417	307	110	1	417	307	110	1	2
ENSP00000257254	380	264	116	1	377	264	113	1	2
ENSP00000257262	79	76	3	1	79	76	3	1	2
ENSP00000257267	337	239	98	1	358	239	119	1	2
ENSP00000257287	1140	0	0	0	1140	0	0	0	0
ENSP00000257290	1089	357	732	1	1089	357	732	1	2
ENSP00000257336	503	0	0	0	502	0	0	0	0
ENSP00000257347	564	301	263	1	551	301	250	1	2
ENSP00000257408	1044	881	163	2	1043	879	164	2	4
ENSP00000257414	1047	486	561	2	1031	435	596	1	3
ENSP00000257452	162	130	32	1	155	130	25	1	2
ENSP00000257548	517	434	83	1	517	434	83	1	2
ENSP00000257549	328	292	36	1	327	299	28	1	2
ENSP00000257552	362	138	224	2	362	138	224	2	4
ENSP00000257555	631	523	108	3	628	520	108	3	6
ENSP00000257566	743	202	541	1	741	202	539	1	2
ENSP00000257570	514	254	260	2	511	254	257	2	4
ENSP00000257572	91	0	0	0	92	0	0	0	0
ENSP00000257575	444	37	407	1	446	37	409	1	2
ENSP00000257600	620	145	475	2	627	145	482	2	4
ENSP00000257604	582	0	0	0	580	0	0	0	0
ENSP00000257626	854	0	0	0	858	0	0	0	0
ENSP00000257632	320	0	0	0	276	0	0	0	0
ENSP00000257663	133	0	0	0	133	0	0	0	0
ENSP00000257696	63	0	0	0	64	0	0	0	0
ENSP00000257700	792	483	309	1	792	483	309	1	2
ENSP00000257724	355	0	0	0	247	0	0	0	0
ENSP00000257745	1858	176	1682	2	1868	176	1692	2	4
ENSP00000257770	574	393	181	2	576	393	183	2	4
ENSP00000257776	205	0	0	0	207	0	0	0	0
ENSP00000257787	203	0	0	0	201	0	0	0	0
ENSP00000257789	712	325	387	1	715	324	391	1	2
ENSP00000257818	227	116	111	2	228	116	112	2	4
ENSP00000257821	681	45	636	1	688	45	643	1	2
ENSP00000257829	1025	301	724	2	1024	301	723	2	4
ENSP00000257831	300	169	131	2	300	169	131	2	4
ENSP00000257836	226	41	185	1	226	41	185	1	2
ENSP00000257857	238	223	15	1	238	223	15	1	2
ENSP00000257861	819	498	321	7	819	498	321	7	14
ENSP00000257863	573	302	271	1	568	302	266	1	2
ENSP00000257868	407	324	83	2	405	324	81	2	4
ENSP00000257894	893	0	0	0	943	0	0	0	0
ENSP00000257895	318	165	153	1	318	165	153	1	2
ENSP00000257899	125	120	5	1	125	120	5	1	2
ENSP00000257904	303	289	14	1	303	289	14	1	2
ENSP00000257905	171	170	1	1	171	170	1	1	2
ENSP00000257909	778	0	0	0	668	0	0	0	0
ENSP00000257910	210	193	17	1	210	193	17	1	2
ENSP00000257915	502	227	275	1	505	227	278	1	2
ENSP00000257927	252	129	123	1	259	129	130	1	2
ENSP00000257934	2120	361	1759	1	2118	361	1757	1	2
ENSP00000257940	434	25	409	1	435	25	410	1	2
ENSP00000257951	600	311	289	1	603	311	292	1	2
ENSP00000257962	563	300	263	1	492	280	212	1	2
ENSP00000257963	505	392	113	3	505	392	113	3	6
ENSP00000257974	513	311	202	1	516	311	205	1	2
ENSP00000257979	263	216	47	1	263	216	47	1	2
ENSP00000257981	1083	323	760	2	1095	334	761	2	4
ENSP00000258034	337	254	83	1	337	254	83	1	2
ENSP00000258042	390	264	126	1	390	264	126	1	2
ENSP00000258052	423	270	153	1	419	270	149	1	2
ENSP00000258080	458	176	282	1	458	176	282	1	2
ENSP00000258081	474	41	433	1	439	41	398	1	2
ENSP00000258083	188	100	88	1	188	100	88	1	2
ENSP00000258091	543	492	51	1	544	492	52	1	2
ENSP00000258105	112	51	61	1	118	51	67	1	2
ENSP00000258106	290	56	234	1	257	56	201	1	2
ENSP00000258111	210	197	13	1	210	202	8	1	2
ENSP00000258168	547	519	28	1	566	519	47	1	2
ENSP00000258169	160	106	54	1	161	107	54	1	2
ENSP00000258180	411	0	0	0	407	0	0	0	0
ENSP00000258198	492	482	10	1	492	482	10	1	2
ENSP00000258200	374	47	327	1	374	47	327	1	2
ENSP00000258201	1164	371	793	1	1197	371	826	1	2
ENSP00000258214	550	0	0	0	549	0	0	0	0
ENSP00000258229	2137	229	1908	1	1055	229	826	1	2
ENSP00000258243	1524	224	1300	1	1524	224	1300	1	2
ENSP00000258301	255	160	95	2	255	160	95	2	4
ENSP00000258302	198	115	83	1	180	115	65	1	2
ENSP00000258317	320	297	23	1	320	297	23	1	2
ENSP00000258341	1609	798	811	11	1607	798	809	11	22
ENSP00000258349	1133	26	1107	1	1130	26	1104	1	2
ENSP00000258383	332	84	248	1	333	0	0	0	1
ENSP00000258385	517	457	60	2	546	457	89	2	4
ENSP00000258390	2186	287	1899	2	2252	287	1965	2	4
ENSP00000258398	1199	295	904	1	1193	295	898	1	2
ENSP00000258400	481	309	172	1	479	309	170	1	2
ENSP00000258411	417	357	60	1	417	357	60	1	2
ENSP00000258412	311	220	91	1	309	220	89	1	2
ENSP00000258415	531	465	66	1	533	466	67	1	2
ENSP00000258416	245	219	26	1	259	213	46	1	2
ENSP00000258428	1251	478	773	2	1249	478	771	2	4
ENSP00000258436	474	378	96	1	466	380	86	1	2
ENSP00000258449	860	210	650	2	860	210	650	2	4
ENSP00000258455	396	122	274	1	390	122	268	1	2
ENSP00000258456	372	273	99	1	373	274	99	1	2
ENSP00000258457	232	0	0	0	232	0	0	0	0
ENSP00000258484	807	373	434	2	808	373	435	2	4
ENSP00000258494	923	751	172	3	923	751	172	3	6
ENSP00000258499	712	475	237	2	505	70	435	1	3
ENSP00000258526	1568	793	775	5	1574	797	777	5	10
ENSP00000258530	664	97	567	1	662	97	565	1	2
ENSP00000258534	238	220	18	1	238	220	18	1	2
ENSP00000258538	573	282	291	2	573	282	291	2	4
ENSP00000258613	852	48	804	1	851	48	803	1	2
ENSP00000258648	270	245	25	1	279	245	34	1	2
ENSP00000258654	828	156	672	1	828	156	672	1	2
ENSP00000258711	414	316	98	1	419	316	103	1	2
ENSP00000258729	579	387	192	6	579	322	257	5	11
ENSP00000258739	212	142	70	1	212	142	70	1	2
ENSP00000258761	419	80	339	1	419	80	339	1	2
ENSP00000258772	547	279	268	2	546	279	267	2	4
ENSP00000258775	1562	59	1503	1	1504	59	1445	1	2
ENSP00000258787	1018	886	132	2	1024	886	138	2	4
ENSP00000258796	523	405	118	1	524	405	119	1	2
ENSP00000258807	219	76	143	1	219	76	143	1	2
ENSP00000258821	440	0	0	0	440	0	0	0	0
ENSP00000258829	239	56	183	1	235	56	179	1	2
ENSP00000258873	724	465	259	1	721	465	256	1	2
ENSP00000258883	1689	540	1149	4	1657	541	1116	4	8
ENSP00000258884	329	0	0	0	320	0	0	0	0
ENSP00000258886	963	710	253	2	963	709	254	2	4
ENSP00000258888	1907	322	1585	2	1680	320	1360	2	4
ENSP00000258930	187	0	0	0	187	0	0	0	0
ENSP00000258955	442	295	147	2	442	295	147	2	4
ENSP00000258960	496	344	152	2	496	344	152	2	4
ENSP00000258963	521	0	0	0	518	0	0	0	0
ENSP00000258969	359	28	331	1	358	28	330	1	2
ENSP00000258975	297	236	61	1	294	236	58	1	2
ENSP00000258991	1134	89	1045	1	1128	89	1039	1	2
ENSP00000259006	127	56	71	1	128	56	72	1	2
ENSP00000259008	1249	167	1082	1	1174	167	1007	1	2
ENSP00000259021	611	217	394	2	613	217	396	2	4
ENSP00000259030	246	0	0	0	249	0	0	0	0
ENSP00000259050	704	55	649	1	693	55	638	1	2
ENSP00000259053	232	110	122	1	228	109	119	1	2
ENSP00000259056	940	305	635	2	930	305	625	2	4
ENSP00000259060	1682	1068	614	5	1681	1068	613	5	10
ENSP00000259154	815	92	723	1	815	92	723	1	2
ENSP00000259205	169	0	0	0	193	121	72	1	1
ENSP00000259206	180	133	47	1	190	133	57	1	2
ENSP00000259211	158	139	19	1	160	121	39	1	2
ENSP00000259212	155	140	15	1	156	140	16	1	2
ENSP00000259234	1056	0	0	0	1057	0	0	0	0
ENSP00000259239	291	171	120	1	291	171	120	1	2
ENSP00000259241	411	323	88	1	411	323	88	1	2
ENSP00000259253	1555	208	1347	1	1527	208	1319	1	2
ENSP00000259271	585	371	214	1	585	371	214	1	2
ENSP00000259335	2017	0	0	0	1840	0	0	0	0
ENSP00000259339	336	285	51	1	339	286	53	1	2
ENSP00000259351	557	302	255	2	585	302	283	2	4
ENSP00000259357	322	249	73	1	313	249	64	1	2
ENSP00000259400	302	62	240	1	301	62	239	1	2
ENSP00000259407	418	338	80	2	420	340	80	2	4
ENSP00000259410	646	330	316	1	642	330	312	1	2
ENSP00000259455	941	626	315	2	940	626	314	2	4
ENSP00000259457	277	181	96	1	277	181	96	1	2
ENSP00000259467	301	264	37	1	301	264	37	1	2
ENSP00000259477	153	145	8	1	153	145	8	1	2
ENSP00000259486	915	684	231	4	862	401	461	3	7
ENSP00000259512	251	193	58	1	251	193	58	1	2
ENSP00000259526	357	269	88	4	354	269	85	4	8
ENSP00000259605	515	40	475	1	464	40	424	1	2
ENSP00000259608	196	0	0	0	180	0	0	0	0
ENSP00000259632	186	171	15	1	186	171	15	1	2
ENSP00000259667	163	97	66	1	163	97	66	1	2
ENSP00000259698	1068	0	0	0	1078	0	0	0	0
ENSP00000259711	1805	406	1399	2	1749	406	1343	2	4
ENSP00000259727	345	335	10	1	345	335	10	1	2
ENSP00000259737	350	156	194	1	347	156	191	1	2
ENSP00000259750	1321	259	1062	1	1308	259	1049	1	2
ENSP00000259782	476	250	226	1	475	250	225	1	2
ENSP00000259791	130	73	57	1	130	73	57	1	2
ENSP00000259803	436	140	296	1	436	140	296	1	2
ENSP00000259806	444	95	349	1	446	95	351	1	2
ENSP00000259818	445	377	68	2	445	377	68	2	4
ENSP00000259845	136	0	0	0	135	0	0	0	0
ENSP00000259870	325	0	0	0	349	0	0	0	0
ENSP00000259873	258	0	0	0	254	54	200	1	1
ENSP00000259874	156	0	0	0	160	0	0	0	0
ENSP00000259883	809	95	714	1	363	0	0	0	1
ENSP00000259938	112	83	29	2	113	83	30	2	4
ENSP00000259939	303	65	238	1	301	65	236	1	2
ENSP00000259963	413	165	248	1	399	165	234	1	2
ENSP00000259997	589	0	0	0	529	0	0	0	0
ENSP00000260008	1143	369	774	1	1149	369	780	1	2
ENSP00000260010	784	138	646	1	784	138	646	1	2
ENSP00000260011	266	0	0	0	283	0	0	0	0
ENSP00000260045	761	184	577	2	758	184	574	2	4
ENSP00000260054	254	209	45	1	256	209	47	1	2
ENSP00000260056	203	161	42	1	203	161	42	1	2
ENSP00000260058	354	0	0	0	358	0	0	0	0
ENSP00000260102	296	99	197	1	295	99	196	1	2
ENSP00000260113	258	140	118	1	269	140	129	1	2
ENSP00000260116	278	258	20	2	278	258	20	2	4
ENSP00000260118	318	212	106	1	317	211	106	1	2
ENSP00000260126	848	608	240	1	850	606	244	1	2
ENSP00000260129	853	200	653	1	853	200	653	1	2
ENSP00000260130	298	77	221	1	299	149	150	2	3
ENSP00000260147	4591	2883	1708	34	4598	2745	1853	32	66
ENSP00000260187	605	332	273	1	619	332	287	1	2
ENSP00000260191	441	393	48	2	437	393	44	2	4
ENSP00000260210	619	143	476	1	637	143	494	1	2
ENSP00000260227	267	210	57	2	267	156	111	1	3
ENSP00000260247	237	114	123	1	237	114	123	1	2
ENSP00000260264	436	130	306	2	431	130	301	2	4
ENSP00000260270	184	85	99	1	188	85	103	1	2
ENSP00000260276	150	148	2	1	182	151	31	1	2
ENSP00000260283	1191	239	952	2	1182	239	943	2	4
ENSP00000260309	404	324	80	2	402	323	79	2	4
ENSP00000260323	2214	572	1642	6	2210	572	1638	6	12
ENSP00000260324	450	0	0	0	450	296	154	1	1
ENSP00000260327	466	177	289	1	465	177	288	1	2
ENSP00000260356	1170	436	734	6	1171	435	736	6	12
ENSP00000260359	441	0	0	0	427	0	0	0	0
ENSP00000260361	327	178	149	1	330	178	152	1	2
ENSP00000260363	960	406	554	1	953	406	547	1	2
ENSP00000260372	235	0	0	0	234	0	0	0	0
ENSP00000260382	686	0	0	0	752	0	0	0	0
ENSP00000260385	470	0	0	0	470	0	0	0	0
ENSP00000260386	461	285	176	1	459	285	174	1	2
ENSP00000260402	1185	621	564	5	1181	621	560	5	10
ENSP00000260403	643	0	0	0	643	0	0	0	0
ENSP00000260404	681	307	374	2	682	307	375	2	4
ENSP00000260408	748	83	665	1	749	316	433	2	3
ENSP00000260442	204	0	0	0	191	0	0	0	0
ENSP00000260447	84	82	2	1	84	82	2	1	2
ENSP00000260453	495	0	0	0	491	0	0	0	0
ENSP00000260502	825	80	745	1	820	80	740	1	2
ENSP00000260505	887	302	585	1	887	302	585	1	2
ENSP00000260508	454	383	71	1	455	383	72	1	2
ENSP00000260512	959	173	786	2	956	173	783	2	4
ENSP00000260526	1261	222	1039	2	1266	222	1044	2	4
ENSP00000260563	379	345	34	1	366	332	34	1	2
ENSP00000260570	1749	0	0	0	1749	0	0	0	0
ENSP00000260599	298	295	3	1	343	340	3	1	2
ENSP00000260600	1144	391	753	2	1145	391	754	2	4
ENSP00000260619	473	160	313	1	506	172	334	1	2
ENSP00000260630	543	469	74	1	543	469	74	1	2
ENSP00000260638	205	161	44	1	205	161	44	1	2
ENSP00000260643	417	0	0	0	417	0	0	0	0
ENSP00000260645	651	404	247	2	652	404	248	2	4
ENSP00000260649	685	434	251	1	685	434	251	1	2
ENSP00000260653	332	56	276	1	347	56	291	1	2
ENSP00000260665	1394	0	0	0	1392	0	0	0	0
ENSP00000260702	756	619	137	5	757	617	140	5	10
ENSP00000260731	1056	336	720	1	1052	336	716	1	2
ENSP00000260743	323	0	0	0	323	0	0	0	0
ENSP00000260746	182	174	8	1	182	174	8	1	2
ENSP00000260762	804	343	461	1	804	343	461	1	2
ENSP00000260803	544	372	172	2	550	372	178	2	4
ENSP00000260810	1522	540	982	7	1515	468	1047	6	13
ENSP00000260843	358	255	103	1	359	255	104	1	2
ENSP00000260950	375	315	60	2	376	315	61	2	4
ENSP00000260952	643	316	327	1	645	289	356	1	2
ENSP00000260970	754	168	586	1	752	168	584	1	2
ENSP00000260983	1572	458	1114	4	1578	458	1120	4	8
ENSP00000260988	175	160	15	2	175	160	15	2	4
ENSP00000261007	482	440	42	2	457	415	42	2	4
ENSP00000261024	571	94	477	1	570	94	476	1	2
ENSP00000261038	478	0	0	0	478	0	0	0	0
[truncated: 12,788 more rows]

## Sheet: Protein_age
Old proteins without domains	Old proteins with domains			Vertebrate proteins with domains	Vertebrate proteins without domains			Mammalian proteins without domains	Mammalian proteins with domains
Human prot id	Human prot id			Human prot id	Human prot id			Human prot id	Human prot id
ENSP00000299157	ENSP00000271588			ENSP00000358211	ENSP00000375148			ENSP00000378718	ENSP00000310515
ENSP00000310951	ENSP00000325527			ENSP00000229758	ENSP00000412253			ENSP00000373536	ENSP00000231454
ENSP00000383847	ENSP00000363587			ENSP00000331100	ENSP00000353940			ENSP00000366201	ENSP00000371676
ENSP00000410396	ENSP00000262464			ENSP00000359231	ENSP00000329040			ENSP00000366223	ENSP00000246551
ENSP00000266546	ENSP00000409493			ENSP00000359292	ENSP00000270800			ENSP00000365465	ENSP00000228850
ENSP00000374237	ENSP00000362479			ENSP00000275766	ENSP00000394954			ENSP00000205194	ENSP00000236979
ENSP00000367563	ENSP00000297405			ENSP00000360389	ENSP00000385108			ENSP00000365793	ENSP00000349493
ENSP00000356311	ENSP00000320445			ENSP00000299377	ENSP00000357794			ENSP00000367353	ENSP00000361770
ENSP00000356322	ENSP00000364393			ENSP00000359820	ENSP00000297574			ENSP00000367429	ENSP00000252490
ENSP00000417581	ENSP00000377862			ENSP00000288757	ENSP00000259883			ENSP00000364964	ENSP00000252491
ENSP00000330523	ENSP00000260147			ENSP00000391788	ENSP00000250693			ENSP00000366234	ENSP00000361718
ENSP00000274711	ENSP00000298047			ENSP00000349541	ENSP00000389770			ENSP00000364166	ENSP00000296871
ENSP00000399797	ENSP00000261800			ENSP00000371364	ENSP00000368244			ENSP00000367189	ENSP00000361740
ENSP00000238647	ENSP00000367064			ENSP00000285402	ENSP00000392573			ENSP00000364141	ENSP00000375430
ENSP00000238156	ENSP00000346839			ENSP00000359196	ENSP00000324882			ENSP00000364370	ENSP00000053243
ENSP00000405708	ENSP00000277491			ENSP00000358778	ENSP00000220812			ENSP00000340887	ENSP00000306190
ENSP00000219334	ENSP00000355910			ENSP00000359018	ENSP00000320838			ENSP00000276127	ENSP00000334866
ENSP00000356259	ENSP00000381836			ENSP00000261584	ENSP00000388762			ENSP00000368503	ENSP00000215637
ENSP00000167106	ENSP00000252999			ENSP00000361811	ENSP00000372527			ENSP00000416834	ENSP00000304822
ENSP00000405738	ENSP00000358879			ENSP00000355969	ENSP00000305852			ENSP00000364994	ENSP00000225760
ENSP00000372199	ENSP00000327145			ENSP00000361628	ENSP00000392210			ENSP00000365023	ENSP00000291232
ENSP00000234739	ENSP00000374309			ENSP00000362170	ENSP00000247270			ENSP00000390590	ENSP00000353742
ENSP00000356113	ENSP00000357133			ENSP00000366528	ENSP00000377303			ENSP00000367528	ENSP00000291009
ENSP00000296849	ENSP00000420213			ENSP00000404833	ENSP00000263174			ENSP00000357511	ENSP00000204637
ENSP00000406534	ENSP00000221347			ENSP00000362142	ENSP00000337843			ENSP00000364984	ENSP00000226730
ENSP00000337839	ENSP00000265131			ENSP00000382708	ENSP00000246515			ENSP00000367802	ENSP00000325738
ENSP00000406665	ENSP00000262304			ENSP00000360891	ENSP00000337950			ENSP00000359845	ENSP00000353540
ENSP00000341422	ENSP00000308893			ENSP00000360495	ENSP00000341794			ENSP00000375311	ENSP00000218230
ENSP00000297109	ENSP00000311905			ENSP00000360530	ENSP00000384364			ENSP00000319336	ENSP00000342114
ENSP00000365908	ENSP00000368678			ENSP00000396552	ENSP00000276943			ENSP00000345317	ENSP00000351327
ENSP00000237275	ENSP00000399258			ENSP00000357354	ENSP00000321260			ENSP00000372410	ENSP00000221980
ENSP00000405857	ENSP00000261978			ENSP00000370886	ENSP00000306887			ENSP00000380985	ENSP00000329794
ENSP00000376799	ENSP00000271332			ENSP00000361048	ENSP00000382650			ENSP00000376441	ENSP00000231449
ENSP00000416014	ENSP00000366636			ENSP00000338885	ENSP00000360730			ENSP00000399099	ENSP00000378534
ENSP00000309572	ENSP00000346467			ENSP00000356214	ENSP00000376478			ENSP00000377537	ENSP00000358045
ENSP00000250872	ENSP00000325018			ENSP00000373575	ENSP00000284268			ENSP00000375826	ENSP00000263851
ENSP00000399257	ENSP00000164024			ENSP00000356110	ENSP00000384551			ENSP00000369371	ENSP00000264031
ENSP00000235345	ENSP00000262738			ENSP00000403705	ENSP00000258111			ENSP00000376278	ENSP00000384250
ENSP00000234923	ENSP00000261405			ENSP00000356481	ENSP00000259212			ENSP00000315370	ENSP00000377445
ENSP00000310726	ENSP00000385899			ENSP00000416304	ENSP00000301691			ENSP00000369441	ENSP00000278282
ENSP00000406998	ENSP00000356370			ENSP00000356389	ENSP00000259211			ENSP00000369963	ENSP00000304915
ENSP00000395100	ENSP00000324967			ENSP00000356432	ENSP00000264265			ENSP00000367807	ENSP00000356713
ENSP00000296142	ENSP00000349440			ENSP00000359115	ENSP00000381087			ENSP00000368296	ENSP00000341030
ENSP00000355992	ENSP00000331039			ENSP00000355648	ENSP00000333593			ENSP00000363495	ENSP00000252590
ENSP00000251296	ENSP00000334928			ENSP00000355385	ENSP00000259206			ENSP00000371847	ENSP00000400939
ENSP00000299687	ENSP00000357911			ENSP00000355470	ENSP00000320430			ENSP00000248089	ENSP00000274520
ENSP00000251108	ENSP00000328169			ENSP00000355996	ENSP00000359489			ENSP00000371835	ENSP00000361662
ENSP00000234195	ENSP00000393751			ENSP00000356063	ENSP00000397297			ENSP00000331012	ENSP00000355153
ENSP00000356071	ENSP00000373773			ENSP00000355721	ENSP00000381049			ENSP00000363405	ENSP00000306461
ENSP00000342169	ENSP00000379169			ENSP00000355840	ENSP00000262580			ENSP00000371054	ENSP00000386453
ENSP00000332668	ENSP00000316933			ENSP00000357695	ENSP00000342011			ENSP00000349365	ENSP00000340935
ENSP00000406748	ENSP00000299441			ENSP00000366738	ENSP00000341911			ENSP00000353639	ENSP00000312652
ENSP00000316532	ENSP00000380165			ENSP00000357594	ENSP00000260447			ENSP00000386487	ENSP00000361708
ENSP00000342262	ENSP00000375837			ENSP00000404131	ENSP00000261826			ENSP00000351325	ENSP00000295367
ENSP00000309501	ENSP00000352608			ENSP00000357917	ENSP00000381489			ENSP00000257909	ENSP00000221515
ENSP00000342188	ENSP00000307156			ENSP00000371300	ENSP00000361721			ENSP00000352173	ENSP00000403681
ENSP00000309653	ENSP00000325123			ENSP00000357448	ENSP00000381817			ENSP00000357103	ENSP00000357751
ENSP00000309644	ENSP00000373884			ENSP00000398778	ENSP00000376693			ENSP00000380041	ENSP00000264832
ENSP00000366766	ENSP00000205061			ENSP00000356780	ENSP00000339067			ENSP00000356186	ENSP00000408432
ENSP00000250377	ENSP00000355533			ENSP00000356791	ENSP00000243213			ENSP00000354874	ENSP00000356969
ENSP00000357842	ENSP00000262525			ENSP00000356560	ENSP00000364271			ENSP00000357308	ENSP00000327513
ENSP00000374152	ENSP00000393260			ENSP00000322486	ENSP00000323505			ENSP00000269720	ENSP00000376435
ENSP00000309640	ENSP00000377191			ENSP00000357072	ENSP00000386670			ENSP00000381181
ENSP00000406012	ENSP00000342019			ENSP00000361519	ENSP00000386834			ENSP00000347178
ENSP00000365683	ENSP00000356024			ENSP00000357012	ENSP00000254188			ENSP00000348968
ENSP00000250173	ENSP00000381481			ENSP00000297423	ENSP00000252723			ENSP00000344579
ENSP00000360526	ENSP00000376543			ENSP00000363582	ENSP00000388548			ENSP00000344996
ENSP00000365694	ENSP00000386019			ENSP00000216756	ENSP00000303231			ENSP00000371643
ENSP00000285071	ENSP00000320006			ENSP00000367432	ENSP00000282091			ENSP00000371234
ENSP00000380911	ENSP00000275423			ENSP00000298894	ENSP00000252998			ENSP00000350961
ENSP00000297157	ENSP00000383303			ENSP00000368102	ENSP00000387159			ENSP00000303158
ENSP00000237380	ENSP00000313582			ENSP00000314971	ENSP00000338706			ENSP00000349204
ENSP00000237353	ENSP00000362734			ENSP00000409879	ENSP00000385276			ENSP00000349669
ENSP00000406103	ENSP00000396664			ENSP00000367952	ENSP00000323034			ENSP00000349884
ENSP00000418803	ENSP00000254958			ENSP00000366845	ENSP00000385711			ENSP00000364978
ENSP00000297145	ENSP00000302222			ENSP00000364240	ENSP00000379978			ENSP00000361597
ENSP00000372005	ENSP00000239462			ENSP00000366582	ENSP00000257905			ENSP00000325508
ENSP00000309595	ENSP00000361491			ENSP00000366690	ENSP00000296980			ENSP00000405712
ENSP00000357220	ENSP00000384815			ENSP00000304553	ENSP00000281950			ENSP00000362638
ENSP00000357477	ENSP00000320347			ENSP00000367330	ENSP00000257248			ENSP00000360824
ENSP00000357480	ENSP00000410106			ENSP00000367228	ENSP00000390695			ENSP00000361556
ENSP00000383185	ENSP00000348812			ENSP00000367229	ENSP00000371932			ENSP00000363055
ENSP00000293845	ENSP00000349149			ENSP00000369636	ENSP00000334225			ENSP00000363259
ENSP00000262967	ENSP00000393442			ENSP00000369682	ENSP00000364469			ENSP00000382673
ENSP00000358033	ENSP00000414887			ENSP00000369446	ENSP00000264563			ENSP00000361852
ENSP00000386898	ENSP00000354453			ENSP00000216968	ENSP00000345359			ENSP00000375073
ENSP00000305065	ENSP00000332164			ENSP00000369849	ENSP00000386210			ENSP00000362743
ENSP00000406078	ENSP00000389178			ENSP00000369853	ENSP00000219162			ENSP00000279804
ENSP00000356191	ENSP00000196489			ENSP00000400184	ENSP00000306997			ENSP00000358098
ENSP00000375053	ENSP00000378792			ENSP00000369798	ENSP00000348183			ENSP00000359498
ENSP00000402935	ENSP00000349932			ENSP00000368664	ENSP00000412309			ENSP00000357645
ENSP00000346564	ENSP00000384169			ENSP00000368886	ENSP00000329548			ENSP00000357736
ENSP00000401214	ENSP00000369497			ENSP00000368245	ENSP00000410818			ENSP00000341013
ENSP00000379974	ENSP00000301873			ENSP00000368450	ENSP00000219244			ENSP00000360166
ENSP00000360492	ENSP00000221327			ENSP00000228843	ENSP00000219235			ENSP00000360190
ENSP00000356737	ENSP00000343617			ENSP00000369431	ENSP00000354826			ENSP00000360214
ENSP00000185206	ENSP00000392867			ENSP00000369004	ENSP00000367832			ENSP00000359571
ENSP00000346913	ENSP00000330358			ENSP00000369150	ENSP00000330393			ENSP00000375247
ENSP00000279024	ENSP00000392490			ENSP00000362219	ENSP00000217386			ENSP00000300809
ENSP00000366240	ENSP00000291598			ENSP00000363360	ENSP00000217305			ENSP00000404668
ENSP00000356746	ENSP00000355024			ENSP00000397781	ENSP00000313809			ENSP00000405400
ENSP00000318770	ENSP00000273739			ENSP00000363226	ENSP00000412237			ENSP00000361726
ENSP00000309561	ENSP00000381304			ENSP00000363348	ENSP00000318822			ENSP00000404262
ENSP00000296003	ENSP00000292562			ENSP00000363545	ENSP00000244314			ENSP00000404382
ENSP00000356814	ENSP00000258341			ENSP00000388223	ENSP00000402181			ENSP00000246785
ENSP00000402756	ENSP00000347156			ENSP00000363436	ENSP00000204615			ENSP00000408259
ENSP00000340329	ENSP00000254898			ENSP00000363513	ENSP00000225538			ENSP00000379160
ENSP00000401090	ENSP00000315465			ENSP00000362567	ENSP00000373555			ENSP00000408948
ENSP00000312631	ENSP00000399310			ENSP00000377176	ENSP00000392812			ENSP00000344218
ENSP00000298624	ENSP00000329301			ENSP00000280756	ENSP00000225474			ENSP00000407200
ENSP00000401130	ENSP00000390067			ENSP00000362560	ENSP00000367916			ENSP00000407031
ENSP00000323362	ENSP00000263686			ENSP00000363080	ENSP00000361110			ENSP00000300618
ENSP00000370521	ENSP00000375697			ENSP00000397157	ENSP00000332225			ENSP00000398751
ENSP00000377904	ENSP00000332750			ENSP00000362684	ENSP00000408738			ENSP00000381706
ENSP00000340494	ENSP00000392638			ENSP00000362781	ENSP00000256474			ENSP00000395470
ENSP00000413886	ENSP00000379231			ENSP00000300557	ENSP00000329295			ENSP00000396459
ENSP00000355964	ENSP00000363344			ENSP00000375711	ENSP00000350425			ENSP00000397002
ENSP00000356682	ENSP00000301318			ENSP00000364814	ENSP00000265343			ENSP00000401498
ENSP00000359170	ENSP00000372336			ENSP00000236976	ENSP00000200691			ENSP00000331532
ENSP00000410735	ENSP00000328515			ENSP00000355492	ENSP00000308620			ENSP00000399514
ENSP00000376250	ENSP00000377171			ENSP00000366425	ENSP00000417656			ENSP00000399392
ENSP00000243326	ENSP00000388502			ENSP00000366061	ENSP00000418018			ENSP00000400166
ENSP00000375717	ENSP00000309161			ENSP00000366173	ENSP00000331291			ENSP00000401055
ENSP00000340505	ENSP00000382323			ENSP00000364219	ENSP00000376859			ENSP00000409223
ENSP00000243878	ENSP00000280527			ENSP00000252729	ENSP00000352273			ENSP00000416753
ENSP00000393308	ENSP00000247956			ENSP00000363654	ENSP00000046087			ENSP00000366901
ENSP00000347184	ENSP00000266058			ENSP00000363943	ENSP00000330587			ENSP00000417363
ENSP00000339150	ENSP00000377725			ENSP00000362435	ENSP00000361981			ENSP00000260058
ENSP00000310360	ENSP00000363100			ENSP00000364737	ENSP00000419258			ENSP00000299191
ENSP00000400896	ENSP00000264705			ENSP00000385864	ENSP00000176195			ENSP00000416094
ENSP00000366492	ENSP00000389140			ENSP00000364502	ENSP00000170630			ENSP00000420140
ENSP00000340467	ENSP00000261908			ENSP00000371728	ENSP00000414307			ENSP00000273610
ENSP00000361410	ENSP00000350773			ENSP00000337998	ENSP00000414330			ENSP00000420256
ENSP00000340445	ENSP00000311684			ENSP00000381204	ENSP00000414598			ENSP00000418983
ENSP00000400899	ENSP00000326249			ENSP00000337289	ENSP00000416193			ENSP00000419485
ENSP00000203166	ENSP00000360200			ENSP00000337439	ENSP00000216612			ENSP00000419705
ENSP00000373752	ENSP00000253115			ENSP00000339207	ENSP00000216492			ENSP00000411439
ENSP00000246229	ENSP00000344699			ENSP00000374234	ENSP00000331662			ENSP00000412423
ENSP00000245934	ENSP00000342974			ENSP00000338532	ENSP00000240652			ENSP00000402757
ENSP00000355010	ENSP00000215057			ENSP00000355319	ENSP00000356549			ENSP00000386794
ENSP00000245812	ENSP00000386464			ENSP00000335623	ENSP00000363668			ENSP00000357235
ENSP00000401475	ENSP00000331577			ENSP00000336866	ENSP00000417626			ENSP00000410629
ENSP00000380612	ENSP00000219069			ENSP00000314829	ENSP00000309103			ENSP00000331363
ENSP00000401477	ENSP00000230538			ENSP00000335557	ENSP00000215838			ENSP00000385199
ENSP00000356951	ENSP00000354080			ENSP00000385703	ENSP00000412209			ENSP00000415026
ENSP00000298050	ENSP00000377080			ENSP00000303398	ENSP00000363142			ENSP00000413076
ENSP00000357927	ENSP00000358696			ENSP00000336931	ENSP00000351671			ENSP00000413719
ENSP00000339681	ENSP00000375988			ENSP00000337065	ENSP00000398365			ENSP00000414599
ENSP00000246117	ENSP00000385521			ENSP00000341031	ENSP00000357709			ENSP00000227525
ENSP00000356990	ENSP00000378398			ENSP00000341178	ENSP00000378554			ENSP00000324445
ENSP00000310670	ENSP00000373937			ENSP00000340671	ENSP00000335357			ENSP00000342162
ENSP00000261441	ENSP00000312419			ENSP00000340842	ENSP00000278175			ENSP00000381092
ENSP00000297857	ENSP00000369716			ENSP00000341324	ENSP00000386280			ENSP00000381115
ENSP00000366288	ENSP00000381707			ENSP00000376071	ENSP00000237696			ENSP00000346283
ENSP00000297866	ENSP00000283243			ENSP00000318185	ENSP00000400020			ENSP00000382509
ENSP00000296504	ENSP00000262450			ENSP00000341274	ENSP00000400471			ENSP00000382553
ENSP00000273612	ENSP00000379368			ENSP00000340083	ENSP00000366248			ENSP00000371037
ENSP00000310842	ENSP00000307513			ENSP00000386557	ENSP00000398665			ENSP00000381796
ENSP00000245157	ENSP00000220616			ENSP00000339621	ENSP00000357796			ENSP00000365076
ENSP00000245105	ENSP00000377061			ENSP00000402388	ENSP00000399571			ENSP00000382213
ENSP00000298124	ENSP00000378434			ENSP00000340625	ENSP00000327724			ENSP00000380116
ENSP00000356848	ENSP00000369121			ENSP00000340644	ENSP00000393665			ENSP00000379383
ENSP00000418748	ENSP00000287461			ENSP00000340434	ENSP00000393691			ENSP00000379401
ENSP00000401258	ENSP00000296702			ENSP00000299505	ENSP00000244711			ENSP00000407396
ENSP00000251143	ENSP00000403885			ENSP00000371432	ENSP00000242465			ENSP00000378845
ENSP00000373828	ENSP00000356000			ENSP00000332034	ENSP00000246190			ENSP00000378865
ENSP00000340220	ENSP00000411051			ENSP00000332530	ENSP00000246043			ENSP00000380671
ENSP00000402616	ENSP00000392095			ENSP00000352447	ENSP00000392996			ENSP00000380920
ENSP00000356825	ENSP00000345731			ENSP00000331915	ENSP00000245552			ENSP00000366050
ENSP00000298130	ENSP00000379387			ENSP00000333283	ENSP00000396274			ENSP00000379997
ENSP00000240316	ENSP00000311679			ENSP00000307040	ENSP00000240687			ENSP00000409937
ENSP00000245680	ENSP00000390481			ENSP00000385087	ENSP00000317895			ENSP00000284245
ENSP00000373594	ENSP00000349909			ENSP00000332766	ENSP00000414303			ENSP00000382842
ENSP00000339881	ENSP00000382193			ENSP00000326052	ENSP00000274629			ENSP00000387617
ENSP00000401362	ENSP00000324064			ENSP00000359434	ENSP00000395280			ENSP00000255992
ENSP00000339324	ENSP00000287008			ENSP00000330930	ENSP00000242753			ENSP00000389111
ENSP00000373534	ENSP00000341689			ENSP00000331062	ENSP00000227665			ENSP00000409495
ENSP00000311320	ENSP00000327465			ENSP00000331647	ENSP00000405095			ENSP00000387027
ENSP00000366278	ENSP00000194900			ENSP00000331734	ENSP00000225992			ENSP00000387044
ENSP00000355568	ENSP00000346550			ENSP00000331288	ENSP00000328412			ENSP00000390864
ENSP00000298705	ENSP00000237289			ENSP00000275767	ENSP00000382298			ENSP00000391404
ENSP00000400140	ENSP00000337363			ENSP00000368808	ENSP00000228280			ENSP00000392476
ENSP00000363929	ENSP00000385636			ENSP00000334848	ENSP00000228217			ENSP00000389550
ENSP00000320168	ENSP00000378174			ENSP00000419417	ENSP00000225842			ENSP00000390400
ENSP00000366604	ENSP00000264895			ENSP00000334153	ENSP00000225831			ENSP00000312774
ENSP00000239830	ENSP00000319623			ENSP00000292574	ENSP00000261623			ENSP00000384212
ENSP00000370503	ENSP00000368317			ENSP00000360682	ENSP00000315130			ENSP00000384321
ENSP00000372335	ENSP00000365272			ENSP00000064778	ENSP00000226284			ENSP00000414964
ENSP00000374121	ENSP00000262367			ENSP00000334974	ENSP00000226279			ENSP00000383396
ENSP00000249363	ENSP00000364885			ENSP00000262198	ENSP00000329117			ENSP00000383398
ENSP00000353942	ENSP00000204604			ENSP00000333680	ENSP00000418460			ENSP00000416268
ENSP00000374049	ENSP00000313474			ENSP00000333438	ENSP00000328069			ENSP00000404000
ENSP00000368696	ENSP00000398045			ENSP00000340125	ENSP00000378520			ENSP00000386628
ENSP00000373948	ENSP00000252463			ENSP00000333845	ENSP00000229243			ENSP00000386649
ENSP00000295124	ENSP00000323194			ENSP00000333948	ENSP00000327890			ENSP00000385480
ENSP00000240587	ENSP00000355890			ENSP00000254454	ENSP00000400664			ENSP00000386146
ENSP00000362962	ENSP00000415183			ENSP00000267415	ENSP00000334145			ENSP00000299320
ENSP00000288710	ENSP00000355170			ENSP00000295049	ENSP00000231228			ENSP00000299415
ENSP00000310042	ENSP00000369777			ENSP00000352265	ENSP00000403226			ENSP00000300575
ENSP00000297354	ENSP00000370719			ENSP00000351783	ENSP00000400533			ENSP00000294244
ENSP00000297347	ENSP00000263253			ENSP00000351937	ENSP00000229135			ENSP00000299140
ENSP00000357304	ENSP00000304592			ENSP00000352671	ENSP00000334050			ENSP00000339251
ENSP00000338217	ENSP00000269122			ENSP00000353013	ENSP00000329213			ENSP00000302938
ENSP00000341282	ENSP00000296302			ENSP00000377542	ENSP00000269701			ENSP00000317671
ENSP00000287196	ENSP00000061240			ENSP00000367910	ENSP00000403130			ENSP00000304327
ENSP00000386439	ENSP00000356382			ENSP00000305675	ENSP00000343314			ENSP00000397932
ENSP00000298953	ENSP00000303820			ENSP00000327824	ENSP00000364092			ENSP00000360046
ENSP00000366688	ENSP00000355718			ENSP00000349732	ENSP00000244333			ENSP00000300961
ENSP00000374221	ENSP00000356233			ENSP00000349805	ENSP00000367185			ENSP00000294889
ENSP00000287859	ENSP00000339585			ENSP00000350704	ENSP00000362716			ENSP00000340983
ENSP00000249883	ENSP00000384351			ENSP00000280325	ENSP00000376699			ENSP00000249330
ENSP00000405260	ENSP00000393343			ENSP00000225805	ENSP00000296145			ENSP00000293778
ENSP00000356363	ENSP00000359077			ENSP00000409443	ENSP00000367817			ENSP00000335306
ENSP00000297203	ENSP00000331736			ENSP00000354891	ENSP00000355058			ENSP00000246532
ENSP00000399945	ENSP00000245907			ENSP00000364621	ENSP00000364683			ENSP00000297819
ENSP00000350933	ENSP00000386881			ENSP00000369623	ENSP00000295619			ENSP00000298295
ENSP00000367721	ENSP00000219091			ENSP00000354869	ENSP00000367356			ENSP00000296444
ENSP00000325690	ENSP00000352208			ENSP00000309432	ENSP00000307954			ENSP00000291934
ENSP00000339971	ENSP00000309297			ENSP00000244321	ENSP00000364454			ENSP00000296694
ENSP00000404930	ENSP00000380903			ENSP00000355064	ENSP00000249075			ENSP00000420217
ENSP00000407786	ENSP00000268134			ENSP00000355250	ENSP00000308352			ENSP00000313324
ENSP00000353319	ENSP00000356140			ENSP00000353470	ENSP00000356623			ENSP00000313419
ENSP00000341179	ENSP00000330838			ENSP00000353794	ENSP00000296420			ENSP00000306396
ENSP00000298288	ENSP00000406861			ENSP00000290310	ENSP00000306884			ENSP00000312284
ENSP00000354227	ENSP00000263665			ENSP00000353321	ENSP00000358525			ENSP00000312767
ENSP00000223029	ENSP00000323148			ENSP00000378089	ENSP00000355812			ENSP00000315614
ENSP00000403683	ENSP00000415358			ENSP00000354777	ENSP00000247881			ENSP00000360244
ENSP00000340510	ENSP00000292928			ENSP00000354163	ENSP00000307093			ENSP00000316644
ENSP00000221494	ENSP00000396857			ENSP00000354416	ENSP00000307461			ENSP00000315081
ENSP00000248150	ENSP00000329303			ENSP00000341765	ENSP00000355370			ENSP00000315554
ENSP00000310260	ENSP00000361791			ENSP00000369962	ENSP00000296435			ENSP00000315557
ENSP00000295641	ENSP00000323945			ENSP00000344087	ENSP00000378578			ENSP00000384117
ENSP00000253270	ENSP00000313046			ENSP00000291560	ENSP00000363081			ENSP00000307129
ENSP00000398089	ENSP00000379208			ENSP00000405694	ENSP00000331474			ENSP00000304447
ENSP00000357199	ENSP00000350630			ENSP00000344582	ENSP00000296777			ENSP00000325638
ENSP00000400669	ENSP00000345229			ENSP00000345466	ENSP00000307449			ENSP00000305906
ENSP00000242784	ENSP00000341141			ENSP00000377902	ENSP00000343279			ENSP00000309560
ENSP00000339030	ENSP00000382688			ENSP00000344545	ENSP00000286758			ENSP00000310008
ENSP00000352282	ENSP00000385450			ENSP00000342336	ENSP00000307722			ENSP00000412935
ENSP00000356630	ENSP00000348821			ENSP00000342356	ENSP00000399149			ENSP00000307142
ENSP00000365962	ENSP00000347325			ENSP00000342023	ENSP00000354575			ENSP00000308164
ENSP00000389709	ENSP00000330302			ENSP00000331087	ENSP00000309376			ENSP00000308412
ENSP00000242607	ENSP00000415860			ENSP00000342840	ENSP00000256010			ENSP00000273936
ENSP00000355961	ENSP00000304350			ENSP00000343087	ENSP00000288065			ENSP00000253381
ENSP00000357079	ENSP00000403403			ENSP00000342411	ENSP00000280357			ENSP00000365486
ENSP00000403535	ENSP00000322926			ENSP00000386413	ENSP00000287641			ENSP00000404547
ENSP00000403536	ENSP00000356037			ENSP00000411872	ENSP00000375216			ENSP00000332805
ENSP00000310180	ENSP00000249749			ENSP00000348489	ENSP00000290953			ENSP00000257572
ENSP00000366221	ENSP00000053867			ENSP00000347620	ENSP00000352455			ENSP00000257696
ENSP00000404049	ENSP00000248444			ENSP00000348161	ENSP00000310036			ENSP00000257894
ENSP00000219837	ENSP00000308938			ENSP00000304956	ENSP00000264218			ENSP00000331086
ENSP00000331640	ENSP00000304604			ENSP00000327077	ENSP00000272641			ENSP00000388684
ENSP00000298492	ENSP00000337724			ENSP00000348815	ENSP00000379902			ENSP00000381250
ENSP00000374029	ENSP00000337320			ENSP00000317905	ENSP00000294489			ENSP00000256246
ENSP00000338776	ENSP00000200181			ENSP00000371061	ENSP00000395232			ENSP00000396936
ENSP00000400288	ENSP00000332670			ENSP00000345826	ENSP00000250056			ENSP00000328207
ENSP00000349400	ENSP00000223642			ENSP00000345468	ENSP00000006053			ENSP00000062104
ENSP00000265299	ENSP00000299237			ENSP00000345487	ENSP00000352148			ENSP00000158009
ENSP00000329943	ENSP00000344914			ENSP00000347224	ENSP00000293330			ENSP00000396880
ENSP00000380855	ENSP00000248933			ENSP00000262817	ENSP00000247879			ENSP00000246105
ENSP00000354917	ENSP00000355759			ENSP00000345972	ENSP00000398495			ENSP00000316122
ENSP00000241527	ENSP00000327536			ENSP00000346634	ENSP00000354643			ENSP00000416033
ENSP00000403910	ENSP00000353656			ENSP00000394183	ENSP00000366058			ENSP00000228463
ENSP00000297440	ENSP00000284894			ENSP00000328335	ENSP00000354901			ENSP00000228534
ENSP00000338887	ENSP00000344129			ENSP00000363161	ENSP00000414608			ENSP00000357922
ENSP00000343290	ENSP00000348384			ENSP00000361160	ENSP00000293443			ENSP00000280358
ENSP00000344071	ENSP00000373539			ENSP00000396628	ENSP00000303028			ENSP00000283547
ENSP00000374014	ENSP00000394207			ENSP00000398292	ENSP00000358595			ENSP00000415628
ENSP00000275428	ENSP00000244007			ENSP00000398617	ENSP00000356846			ENSP00000278601
ENSP00000400514	ENSP00000261769			ENSP00000361173	ENSP00000357540			ENSP00000278855
ENSP00000303252	ENSP00000376783			ENSP00000395249	ENSP00000337255			ENSP00000296496
ENSP00000389211	ENSP00000196548			ENSP00000364782	ENSP00000266395			ENSP00000292430
ENSP00000245441	ENSP00000293813			ENSP00000397515	ENSP00000358490			ENSP00000292779
ENSP00000328698	ENSP00000409171			ENSP00000394930	ENSP00000301908			ENSP00000283550
ENSP00000351832	ENSP00000359073			ENSP00000394186	ENSP00000356584			ENSP00000379259
ENSP00000416951	ENSP00000417204			ENSP00000372201	ENSP00000305651			ENSP00000289989
ENSP00000384595	ENSP00000388287			ENSP00000412448	ENSP00000346398			ENSP00000261058
ENSP00000353538	ENSP00000380039			ENSP00000395273	ENSP00000358531			ENSP00000321519
ENSP00000369600	ENSP00000262113			ENSP00000403293	ENSP00000358715			ENSP00000259608
ENSP00000348799	ENSP00000276480			ENSP00000304147	ENSP00000302234			ENSP00000259845
ENSP00000306625	ENSP00000377233			ENSP00000402110	ENSP00000301995			ENSP00000259870
ENSP00000352271	ENSP00000269141			ENSP00000267260	ENSP00000304133			ENSP00000381859
ENSP00000369614	ENSP00000360916			ENSP00000401980	ENSP00000357624			ENSP00000274432
ENSP00000369611	ENSP00000402608			ENSP00000403208	ENSP00000304108			ENSP00000393649
ENSP00000365200	ENSP00000353440			ENSP00000410738	ENSP00000371277			ENSP00000268981
ENSP00000348757	ENSP00000347244			ENSP00000384416	ENSP00000328737			ENSP00000293981
ENSP00000353706	ENSP00000410769			ENSP00000339704	ENSP00000357431			ENSP00000321021
ENSP00000377504	ENSP00000350332			ENSP00000399857	ENSP00000357791			ENSP00000246801
ENSP00000281961	ENSP00000330633			ENSP00000280295	ENSP00000380557			ENSP00000334940
ENSP00000359787	ENSP00000265077			ENSP00000365318	ENSP00000357799			ENSP00000414881
ENSP00000358316	ENSP00000346964			ENSP00000399803	ENSP00000357890			ENSP00000330342
ENSP00000418458	ENSP00000257861			ENSP00000400971	ENSP00000303452			ENSP00000331691
ENSP00000360320	ENSP00000302269			ENSP00000401596	ENSP00000357690			ENSP00000335017
ENSP00000416628	ENSP00000264042			ENSP00000318914	ENSP00000304078			ENSP00000359392
ENSP00000339280	ENSP00000318472			ENSP00000294811	ENSP00000357701			ENSP00000333919
ENSP00000382271	ENSP00000420321			ENSP00000386895	ENSP00000357722			ENSP00000334042
ENSP00000416776	ENSP00000351338			ENSP00000388731	ENSP00000361569			ENSP00000334902
ENSP00000416829	ENSP00000382114			ENSP00000388850	ENSP00000306900			ENSP00000330269
ENSP00000376103	ENSP00000362762			ENSP00000388485	ENSP00000217429			ENSP00000331556
ENSP00000215980	ENSP00000364550			ENSP00000362562	ENSP00000378442			ENSP00000253461
ENSP00000313500	ENSP00000305714			ENSP00000411313	ENSP00000227752			ENSP00000333779
ENSP00000368199	ENSP00000302895			ENSP00000390573	ENSP00000319412			ENSP00000329920
ENSP00000350094	ENSP00000380174			ENSP00000389278	ENSP00000337513			ENSP00000330158
ENSP00000297591	ENSP00000300850			ENSP00000389415	ENSP00000379696			ENSP00000331167
ENSP00000365063	ENSP00000279463			ENSP00000387077	ENSP00000362466			ENSP00000331214
ENSP00000299155	ENSP00000380006			ENSP00000363031	ENSP00000355260			ENSP00000330777
ENSP00000220853	ENSP00000411242			ENSP00000386940	ENSP00000297439			ENSP00000341963
ENSP00000263243	ENSP00000334186			ENSP00000387015	ENSP00000361795			ENSP00000370842
ENSP00000283937	ENSP00000346151			ENSP00000367752	ENSP00000361917			ENSP00000330877
ENSP00000262384	ENSP00000239440			ENSP00000333456	ENSP00000404304			ENSP00000341988
ENSP00000369402	ENSP00000385142			ENSP00000387128	ENSP00000361548			ENSP00000343171
ENSP00000200453	ENSP00000400409			ENSP00000244766	ENSP00000360058			ENSP00000341139
ENSP00000326630	ENSP00000352780			ENSP00000392726	ENSP00000360133			ENSP00000341368
ENSP00000337804	ENSP00000283713			ENSP00000406852	ENSP00000405674			ENSP00000341412
ENSP00000202017	ENSP00000260810			ENSP00000316664	ENSP00000301263			ENSP00000343172
ENSP00000324636	ENSP00000400908			ENSP00000392353	ENSP00000359464			ENSP00000386190
ENSP00000358147	ENSP00000410703			ENSP00000380762	ENSP00000261652			ENSP00000342012
ENSP00000395538	ENSP00000345133			ENSP00000394178	ENSP00000301258			ENSP00000376823
ENSP00000299308	ENSP00000219084			ENSP00000410603	ENSP00000331746			ENSP00000342709
ENSP00000349244	ENSP00000352510			ENSP00000393648	ENSP00000360829			ENSP00000216115
ENSP00000353245	ENSP00000292450			ENSP00000326652	ENSP00000361087			ENSP00000339511
ENSP00000383870	ENSP00000367151			ENSP00000391210	ENSP00000378535			ENSP00000295898
ENSP00000303427	ENSP00000344789			ENSP00000390576	ENSP00000350132			ENSP00000335382
ENSP00000349022	ENSP00000320252			ENSP00000323199	ENSP00000324248			ENSP00000338164
ENSP00000364935	ENSP00000239446			ENSP00000392093	ENSP00000300086			ENSP00000339238
ENSP00000379815	ENSP00000367363			ENSP00000402203	ENSP00000335384			ENSP00000308279
ENSP00000417510	ENSP00000363556			ENSP00000365191	ENSP00000376400			ENSP00000363416
ENSP00000349364	ENSP00000231021			ENSP00000358703	ENSP00000409124			ENSP00000340429
ENSP00000204726	ENSP00000231137			ENSP00000413739	ENSP00000376824			ENSP00000340584
ENSP00000253697	ENSP00000368190			ENSP00000414022	ENSP00000270560			ENSP00000320849
ENSP00000417354	ENSP00000367405			ENSP00000412833	ENSP00000271835			ENSP00000323300
ENSP00000288228	ENSP00000363832			ENSP00000413150	ENSP00000271417			ENSP00000381703
ENSP00000349325	ENSP00000402488			ENSP00000415246	ENSP00000345964			ENSP00000332162
ENSP00000351258	ENSP00000349029			ENSP00000415544	ENSP00000336607			ENSP00000321249
ENSP00000369943	ENSP00000367096			ENSP00000414109	ENSP00000352272			ENSP00000350716
ENSP00000217130	ENSP00000362924			ENSP00000307264	ENSP00000386201			ENSP00000326309
ENSP00000302657	ENSP00000340688			ENSP00000411514	ENSP00000341268			ENSP00000361599
ENSP00000295083	ENSP00000251020			ENSP00000324241	ENSP00000377296			ENSP00000325589
ENSP00000347719	ENSP00000385255			ENSP00000411861	ENSP00000333727			ENSP00000270631
ENSP00000307143	ENSP00000265428			ENSP00000323355	ENSP00000377470			ENSP00000351040
ENSP00000415332	ENSP00000336522			ENSP00000396160	ENSP00000331358			ENSP00000317836
ENSP00000357588	ENSP00000378077			ENSP00000412508	ENSP00000379566			ENSP00000316775
ENSP00000415579	ENSP00000265071			ENSP00000411898	ENSP00000346442			ENSP00000317564
ENSP00000295645	ENSP00000265773			ENSP00000411948	ENSP00000365663			ENSP00000319590
ENSP00000348108	ENSP00000359630			ENSP00000419718	ENSP00000360060			ENSP00000320532
ENSP00000369907	ENSP00000346065			ENSP00000419877	ENSP00000283006			ENSP00000318131
ENSP00000308149	ENSP00000358062			ENSP00000334134	ENSP00000375147			ENSP00000318352
ENSP00000415491	ENSP00000265970			ENSP00000419502	ENSP00000293892			ENSP00000327234
ENSP00000415528	ENSP00000289746			ENSP00000420405	ENSP00000346294			ENSP00000376227
ENSP00000347533	ENSP00000289269			ENSP00000420740	ENSP00000381227			ENSP00000328061
ENSP00000413445	ENSP00000263331			ENSP00000420075	ENSP00000370316			ENSP00000371644
ENSP00000347586	ENSP00000263708			ENSP00000420078	ENSP00000302046			ENSP00000327786
ENSP00000415027	ENSP00000377527			ENSP00000403400	ENSP00000346324			ENSP00000327950
ENSP00000342118	ENSP00000301067			ENSP00000418491	ENSP00000376053			ENSP00000329557
ENSP00000296051	ENSP00000287097			ENSP00000325402	ENSP00000241502			ENSP00000364625
ENSP00000391159	ENSP00000264012			ENSP00000416445	ENSP00000263314			ENSP00000328336
ENSP00000370021	ENSP00000350720			ENSP00000418823	ENSP00000379915			ENSP00000329266
ENSP00000372959	ENSP00000356155			ENSP00000419235	ENSP00000342986			ENSP00000327506
ENSP00000415203	ENSP00000380271			ENSP00000418575	ENSP00000379662
ENSP00000347711	ENSP00000323929			ENSP00000418668	ENSP00000379784
ENSP00000337443	ENSP00000381056			ENSP00000403383	ENSP00000279716
ENSP00000318429	ENSP00000367177			ENSP00000405940	ENSP00000263266
ENSP00000354206	ENSP00000363435			ENSP00000240364	ENSP00000319281
ENSP00000347648	ENSP00000292205			ENSP00000320924	ENSP00000262947
ENSP00000302621	ENSP00000332773			ENSP00000405761	ENSP00000342711
ENSP00000416175	ENSP00000274376			ENSP00000406164	ENSP00000249284
ENSP00000348162	ENSP00000418754			ENSP00000376308	ENSP00000380258
ENSP00000416673	ENSP00000326240			ENSP00000406026	ENSP00000263119
ENSP00000354109	ENSP00000331418			ENSP00000406145	ENSP00000252486
ENSP00000348043	ENSP00000317128			ENSP00000220597	ENSP00000378517
ENSP00000216420	ENSP00000268613			ENSP00000404251	ENSP00000378560
ENSP00000306991	ENSP00000264463			ENSP00000401313	ENSP00000405994
ENSP00000288048	ENSP00000231173			ENSP00000403480	ENSP00000378365
ENSP00000348455	ENSP00000362125			ENSP00000405072	ENSP00000344430
ENSP00000416515	ENSP00000332155			ENSP00000405275	ENSP00000301242
ENSP00000306788	ENSP00000095634			ENSP00000177742	ENSP00000355299
ENSP00000302917	ENSP00000354778			ENSP00000374565	ENSP00000343339
ENSP00000331720	ENSP00000253159			ENSP00000409199	ENSP00000379140
ENSP00000297151	ENSP00000361554			ENSP00000409665	ENSP00000228936
ENSP00000300965	ENSP00000398108			ENSP00000409009	ENSP00000378912
ENSP00000235307	ENSP00000253496			ENSP00000310593	ENSP00000264605
ENSP00000408342	ENSP00000256190			ENSP00000220531	ENSP00000378091
ENSP00000360798	ENSP00000313983			ENSP00000410712	ENSP00000348064
ENSP00000252826	ENSP00000355751			ENSP00000410221	ENSP00000371255
ENSP00000369871	ENSP00000396010			ENSP00000410569	ENSP00000262726
ENSP00000307077	ENSP00000341138			ENSP00000407071	ENSP00000330774
ENSP00000415698	ENSP00000338413			ENSP00000407976	ENSP00000350005
ENSP00000307041	ENSP00000361336			ENSP00000406271	ENSP00000281030
ENSP00000337862	ENSP00000400398			ENSP00000406571	ENSP00000350136
ENSP00000302830	ENSP00000370625			ENSP00000408796	ENSP00000313515
ENSP00000416040	ENSP00000252087			ENSP00000400892	ENSP00000371783
ENSP00000306999	ENSP00000307304			ENSP00000257776	ENSP00000314528
ENSP00000380702	ENSP00000370744			ENSP00000408221	ENSP00000349456
ENSP00000353959	ENSP00000398837			ENSP00000374304	ENSP00000278222
ENSP00000369857	ENSP00000352262			ENSP00000318032	ENSP00000215781
ENSP00000348010	ENSP00000390277			ENSP00000376304	ENSP00000411438
ENSP00000369038	ENSP00000260323			ENSP00000375909	ENSP00000372059
ENSP00000039989	ENSP00000260356			ENSP00000375999	ENSP00000330432
ENSP00000305702	ENSP00000294728			ENSP00000376553	ENSP00000252939
ENSP00000386956	ENSP00000262650			ENSP00000386930	ENSP00000314976
ENSP00000351981	ENSP00000262717			ENSP00000366673	ENSP00000351737
ENSP00000305839	ENSP00000359760			ENSP00000376505	ENSP00000369581
ENSP00000415662	ENSP00000357110			ENSP00000362054	ENSP00000285311
ENSP00000256447	ENSP00000371236			ENSP00000293273	ENSP00000369647
ENSP00000420065	ENSP00000394189			ENSP00000374377	ENSP00000398350
ENSP00000420091	ENSP00000345259			ENSP00000374390	ENSP00000271331
ENSP00000350976	ENSP00000256832			ENSP00000375783	ENSP00000312624
ENSP00000305138	ENSP00000373689			ENSP00000363386	ENSP00000345667
ENSP00000359048	ENSP00000341044			ENSP00000364938	ENSP00000351608
ENSP00000305696	ENSP00000222390			ENSP00000375692	ENSP00000351363
ENSP00000368719	ENSP00000393950			ENSP00000313079	ENSP00000312293
ENSP00000351811	ENSP00000297029			ENSP00000323099	ENSP00000371770
ENSP00000419413	ENSP00000312550			ENSP00000377813	ENSP00000277746
ENSP00000368651	ENSP00000352336			ENSP00000344215	ENSP00000373952
ENSP00000335147	ENSP00000368727			ENSP00000378495	ENSP00000284881
ENSP00000397185	ENSP00000296474			ENSP00000382241	ENSP00000348273
ENSP00000327675	ENSP00000417628			ENSP00000378312	ENSP00000373370
ENSP00000083182	ENSP00000344115			ENSP00000378427	ENSP00000310622
ENSP00000419371	ENSP00000228347			ENSP00000204549	ENSP00000278207
ENSP00000305924	ENSP00000252804			ENSP00000376992	ENSP00000372460
ENSP00000264020	ENSP00000194155			ENSP00000376767	ENSP00000381057
ENSP00000376035	ENSP00000371936			ENSP00000376851	ENSP00000410425
ENSP00000419712	ENSP00000337572			ENSP00000377396	ENSP00000266556
ENSP00000054950	ENSP00000383894			ENSP00000377496	ENSP00000357112
ENSP00000064780	ENSP00000296498			ENSP00000362575	ENSP00000222139
ENSP00000350686	ENSP00000356520			ENSP00000252100	ENSP00000373244
ENSP00000376258	ENSP00000354293			ENSP00000343348	ENSP00000263339
ENSP00000373694	ENSP00000325660			ENSP00000358091	ENSP00000378786
ENSP00000351346	ENSP00000264144			ENSP00000371318	ENSP00000397483
ENSP00000360817	ENSP00000355082			ENSP00000370979	ENSP00000364080
ENSP00000005286	ENSP00000416341			ENSP00000340212	ENSP00000264771
ENSP00000420448	ENSP00000317272			ENSP00000371425	ENSP00000356156
ENSP00000420465	ENSP00000264638			ENSP00000381496	ENSP00000417404
ENSP00000351157	ENSP00000355237			ENSP00000371348	ENSP00000350311
ENSP00000261168	ENSP00000270722			ENSP00000358599	ENSP00000339328
ENSP00000420716	ENSP00000257198			ENSP00000321345	ENSP00000390020
ENSP00000273859	ENSP00000374071			ENSP00000406218	ENSP00000265643
ENSP00000373566	ENSP00000231130			ENSP00000370104	ENSP00000263341
ENSP00000376111	ENSP00000261944			ENSP00000370224	ENSP00000221466
ENSP00000351380	ENSP00000231136			ENSP00000370812	ENSP00000255226
ENSP00000351575	ENSP00000417257			ENSP00000392226	ENSP00000411658
ENSP00000420702	ENSP00000379180			ENSP00000370568	ENSP00000356213
ENSP00000305244	ENSP00000365528			ENSP00000370673	ENSP00000409668
ENSP00000351100	ENSP00000350215			ENSP00000309189	ENSP00000229335
ENSP00000338013	ENSP00000267837			ENSP00000356278	ENSP00000229304
ENSP00000278671	ENSP00000376458			ENSP00000378732	ENSP00000340200
ENSP00000010299	ENSP00000274705			ENSP00000373360	ENSP00000244669
ENSP00000370215	ENSP00000258729			ENSP00000374226	ENSP00000356552
ENSP00000305682	ENSP00000242786			ENSP00000339356	ENSP00000391406
ENSP00000304923	ENSP00000372224			ENSP00000373726	ENSP00000296452
ENSP00000351723	ENSP00000371689			ENSP00000374110	ENSP00000229829
ENSP00000305069	ENSP00000361446			ENSP00000371917	ENSP00000379138
ENSP00000305119	ENSP00000418735			ENSP00000372120	ENSP00000243346
ENSP00000351631	ENSP00000371634			ENSP00000360312	ENSP00000370290
ENSP00000006526	ENSP00000376306			ENSP00000219542	ENSP00000395590
ENSP00000420280	ENSP00000338629			ENSP00000372331	ENSP00000226355
ENSP00000351137	ENSP00000386829			ENSP00000372368	ENSP00000233604
ENSP00000351141	ENSP00000354703			ENSP00000372135	ENSP00000364597
ENSP00000320649	ENSP00000333266			ENSP00000395818	ENSP00000273951
ENSP00000349957	ENSP00000372351			ENSP00000384411	ENSP00000361066
ENSP00000324587	ENSP00000416330			ENSP00000360952	ENSP00000364620
ENSP00000352704	ENSP00000409572			ENSP00000384115	ENSP00000364635
ENSP00000287706	ENSP00000166244			ENSP00000384183	ENSP00000364609
ENSP00000226230	ENSP00000331626			ENSP00000384796	ENSP00000399968
ENSP00000391227	ENSP00000306881			ENSP00000384832	ENSP00000379170
ENSP00000363397	ENSP00000256759			ENSP00000347322	ENSP00000388717
ENSP00000378984	ENSP00000285094			ENSP00000242315	ENSP00000351268
ENSP00000352642	ENSP00000360431			ENSP00000382613	ENSP00000329287
ENSP00000367476	ENSP00000251864			ENSP00000383059	ENSP00000379158
ENSP00000303987	ENSP00000298139			ENSP00000314038	ENSP00000355922
ENSP00000367815	ENSP00000374274			ENSP00000382348	ENSP00000385216
ENSP00000327487	ENSP00000405963			ENSP00000383851	ENSP00000325668
ENSP00000303977	ENSP00000279230			ENSP00000383873	ENSP00000397566
ENSP00000299575	ENSP00000284637			ENSP00000226021
ENSP00000361238	ENSP00000405974			ENSP00000383230
ENSP00000417970	ENSP00000366695			ENSP00000342680
ENSP00000319286	ENSP00000303540			ENSP00000338010
ENSP00000352819	ENSP00000352516			ENSP00000386311
ENSP00000216489	ENSP00000359552			ENSP00000386355
ENSP00000369395	ENSP00000222339			ENSP00000261556
ENSP00000306425	ENSP00000326888			ENSP00000386866
ENSP00000349824	ENSP00000315757			ENSP00000386607
ENSP00000327179	ENSP00000377967			ENSP00000386667
ENSP00000192788	ENSP00000402861			ENSP00000385110
ENSP00000206595	ENSP00000293973			ENSP00000385118
ENSP00000363873	ENSP00000308541			ENSP00000384887
ENSP00000352734	ENSP00000396320			ENSP00000332615
ENSP00000197268	ENSP00000376684			ENSP00000386154
ENSP00000387926	ENSP00000385780			ENSP00000355306
ENSP00000350818	ENSP00000384858			ENSP00000256441
ENSP00000352781	ENSP00000264360			ENSP00000337174
ENSP00000419138	ENSP00000321636			ENSP00000334072
ENSP00000368589	ENSP00000350896			ENSP00000392290
ENSP00000419194	ENSP00000276009			ENSP00000362200
ENSP00000309772	ENSP00000353206			ENSP00000379527
ENSP00000419081	ENSP00000265175			ENSP00000379559
ENSP00000306105	ENSP00000234420			ENSP00000388431
ENSP00000354518	ENSP00000381430			ENSP00000380026
ENSP00000379112	ENSP00000416247			ENSP00000379911
ENSP00000371789	ENSP00000383053			ENSP00000379943
ENSP00000304440	ENSP00000334105			ENSP00000362504
ENSP00000419357	ENSP00000353766			ENSP00000379057
ENSP00000368602	ENSP00000264065			ENSP00000380810
ENSP00000377416	ENSP00000340998			ENSP00000378802
ENSP00000269214	ENSP00000261509			ENSP00000264993
ENSP00000357674	ENSP00000262435			ENSP00000379441
ENSP00000254940	ENSP00000355192			ENSP00000379062
ENSP00000304006	ENSP00000263857			ENSP00000379122
ENSP00000168977	ENSP00000346762			ENSP00000381398
ENSP00000295802	ENSP00000348283			ENSP00000335463
ENSP00000362979	ENSP00000289153			ENSP00000381121
ENSP00000418648	ENSP00000357193			ENSP00000338235
ENSP00000352614	ENSP00000341882			ENSP00000381895
ENSP00000170447	ENSP00000381097			ENSP00000382150
ENSP00000304198	ENSP00000348031			ENSP00000381580
ENSP00000367878	ENSP00000369059			ENSP00000381698
ENSP00000367265	ENSP00000306482			ENSP00000380703
ENSP00000369250	ENSP00000258526			ENSP00000393840
ENSP00000355577	ENSP00000295373			ENSP00000380398
ENSP00000337358	ENSP00000362304			ENSP00000356912
ENSP00000368523	ENSP00000274487			ENSP00000373586
ENSP00000352541	ENSP00000383977			ENSP00000381105
ENSP00000216468	ENSP00000306124			ENSP00000380959
ENSP00000226760	ENSP00000385724			ENSP00000380996
ENSP00000409740	ENSP00000387784			ENSP00000324404
ENSP00000227520	ENSP00000270328			ENSP00000282059
ENSP00000262306	ENSP00000374323			ENSP00000282030
ENSP00000362136	ENSP00000417470			ENSP00000280749
ENSP00000367276	ENSP00000338807			ENSP00000288098
ENSP00000300835	ENSP00000259060			ENSP00000283285
ENSP00000397365	ENSP00000277895			ENSP00000283141
ENSP00000409896	ENSP00000407724			ENSP00000315731
ENSP00000367398	ENSP00000337459			ENSP00000287773
ENSP00000409797	ENSP00000284384			ENSP00000351207
ENSP00000355510	ENSP00000307599			ENSP00000361095
ENSP00000409856	ENSP00000262150			ENSP00000321962
ENSP00000300793	ENSP00000298299			ENSP00000281830
ENSP00000367214	ENSP00000317123			ENSP00000281453
ENSP00000228515	ENSP00000317445			ENSP00000364526
ENSP00000228506	ENSP00000335341			ENSP00000287916
ENSP00000361982	ENSP00000332118			ENSP00000353854
ENSP00000355499	ENSP00000418700			ENSP00000284437
ENSP00000375639	ENSP00000358309			ENSP00000289805
ENSP00000228799	ENSP00000370443			ENSP00000289707
ENSP00000300415	ENSP00000402009			ENSP00000288873
ENSP00000300504	ENSP00000337451			ENSP00000358644
ENSP00000351632	ENSP00000362330			ENSP00000284288
ENSP00000371155	ENSP00000252575			ENSP00000384479
ENSP00000300650	ENSP00000316029			ENSP00000283474
ENSP00000325239	ENSP00000376344			ENSP00000286688
ENSP00000273359	ENSP00000296859			ENSP00000332389
ENSP00000251038	ENSP00000349962			ENSP00000285279
ENSP00000409423	ENSP00000262623			ENSP00000284694
ENSP00000378071	ENSP00000355378			ENSP00000253669
ENSP00000355235	ENSP00000377612			ENSP00000272907
ENSP00000301159	ENSP00000268070			ENSP00000270824
ENSP00000344587	ENSP00000216373			ENSP00000365624
ENSP00000385579	ENSP00000334941			ENSP00000395228
ENSP00000410501	ENSP00000365441			ENSP00000274258
ENSP00000417182	ENSP00000338185			ENSP00000274000
ENSP00000370803	ENSP00000355536			ENSP00000357660
ENSP00000344909	ENSP00000282849			ENSP00000269394
ENSP00000397259	ENSP00000260702			ENSP00000268130
ENSP00000399863	ENSP00000290575			ENSP00000272746
ENSP00000262291	ENSP00000347232			ENSP00000355022
ENSP00000404705	ENSP00000263967			ENSP00000272342
ENSP00000224862	ENSP00000392703			ENSP00000350990
ENSP00000310205	ENSP00000380290			ENSP00000278505
ENSP00000370997	ENSP00000364586			ENSP00000335309
ENSP00000344331	ENSP00000321845			ENSP00000276414
ENSP00000344364	ENSP00000390600			ENSP00000369699
ENSP00000402460	ENSP00000310309			ENSP00000280236
ENSP00000409964	ENSP00000281537			ENSP00000280057
ENSP00000355486	ENSP00000322915			ENSP00000279992
ENSP00000340088	ENSP00000345633			ENSP00000276110
ENSP00000344307	ENSP00000274181			ENSP00000275764
ENSP00000384810	ENSP00000351790			ENSP00000274897
ENSP00000263563	ENSP00000263431			ENSP00000278071
ENSP00000040738	ENSP00000310435			ENSP00000277570
ENSP00000369473	ENSP00000362294			ENSP00000160874
ENSP00000308606	ENSP00000345530			ENSP00000276704
ENSP00000225972	ENSP00000396185			ENSP00000299238
ENSP00000367359	ENSP00000264690			ENSP00000299088
ENSP00000301015	ENSP00000220809			ENSP00000330070
ENSP00000367049	ENSP00000264033			ENSP00000297459
ENSP00000407944	ENSP00000299466			ENSP00000302724
ENSP00000299927	ENSP00000346534			ENSP00000299381
ENSP00000356001	ENSP00000205948			ENSP00000359743
ENSP00000342699	ENSP00000329127			ENSP00000299290
ENSP00000357300	ENSP00000328524			ENSP00000357036
ENSP00000367046	ENSP00000386848			ENSP00000297324
ENSP00000325663	ENSP00000378308			ENSP00000293695
ENSP00000309230	ENSP00000391106			ENSP00000329384
ENSP00000408077	ENSP00000331210			ENSP00000298569
ENSP00000371462	ENSP00000288139			ENSP00000297977
ENSP00000332613	ENSP00000388797			ENSP00000221498
ENSP00000379774	ENSP00000314949			ENSP00000302537
ENSP00000381047	ENSP00000230122			ENSP00000302144
ENSP00000300013	ENSP00000383690			ENSP00000300213
ENSP00000418766	ENSP00000343325			ENSP00000291672
ENSP00000364404	ENSP00000364001			ENSP00000266671
ENSP00000370013	ENSP00000260402			ENSP00000303550
ENSP00000404220	ENSP00000173229			ENSP00000303490
ENSP00000342501	ENSP00000384957			ENSP00000300035
ENSP00000271636	ENSP00000270459			ENSP00000299694
ENSP00000407347	ENSP00000304748			ENSP00000340590
ENSP00000417841	ENSP00000264122			ENSP00000346359
ENSP00000381064	ENSP00000361467			ENSP00000309681
ENSP00000342576	ENSP00000353608			ENSP00000227349
ENSP00000342604	ENSP00000313454			ENSP00000365503
ENSP00000371544	ENSP00000305355			ENSP00000374614
ENSP00000265965	ENSP00000264094			ENSP00000335040
ENSP00000342512	ENSP00000353582			ENSP00000402020
ENSP00000256897	ENSP00000338349			ENSP00000296776
ENSP00000371577	ENSP00000273814			ENSP00000294485
ENSP00000309285	ENSP00000273854			ENSP00000294064
ENSP00000229281	ENSP00000312946			ENSP00000332809
ENSP00000343497	ENSP00000381823			ENSP00000291634
ENSP00000363500	ENSP00000291906			ENSP00000291358
ENSP00000309096	ENSP00000303476			ENSP00000290871
ENSP00000229384	ENSP00000172229			ENSP00000292524
ENSP00000355204	ENSP00000296591			ENSP00000292330
ENSP00000408828	ENSP00000368856			ENSP00000359557
ENSP00000410944	ENSP00000408030			ENSP00000291691
ENSP00000255631	ENSP00000231484			ENSP00000360429
ENSP00000308976	ENSP00000386126			ENSP00000296506
ENSP00000355623	ENSP00000307234			ENSP00000295756
ENSP00000370826	ENSP00000382390			ENSP00000297156
ENSP00000384721	ENSP00000382863			ENSP00000297001
ENSP00000229214	ENSP00000380517			ENSP00000319417
ENSP00000306776	ENSP00000296280			ENSP00000296824
ENSP00000355827	ENSP00000217073			ENSP00000320520
ENSP00000357683	ENSP00000369071			ENSP00000295148
ENSP00000371397	ENSP00000304769			ENSP00000408936
ENSP00000289488	ENSP00000401468			ENSP00000296238
ENSP00000264867	ENSP00000256509			ENSP00000296129
ENSP00000219204	ENSP00000409029			ENSP00000295896
ENSP00000300087	ENSP00000262017			ENSP00000295872
ENSP00000336661	ENSP00000383623			ENSP00000236938
ENSP00000312141	ENSP00000367747			ENSP00000235332
ENSP00000293218	ENSP00000266497			ENSP00000233840
ENSP00000371338	ENSP00000251268			ENSP00000229769
ENSP00000343274	ENSP00000403051			ENSP00000390084
ENSP00000306344	ENSP00000225995			ENSP00000238044
ENSP00000216036	ENSP00000161863			ENSP00000237201
ENSP00000408581	ENSP00000361840			ENSP00000266534
ENSP00000368022	ENSP00000364871			ENSP00000310335
ENSP00000220669	ENSP00000411633			ENSP00000229265
ENSP00000220659	ENSP00000301744			ENSP00000216211
ENSP00000420115	ENSP00000398386			ENSP00000381857
ENSP00000348593	ENSP00000369921			ENSP00000231512
ENSP00000204566	ENSP00000362227			ENSP00000230882
ENSP00000401338	ENSP00000286657			ENSP00000360662
ENSP00000316262	ENSP00000251582			ENSP00000387997
ENSP00000334379	ENSP00000182096			ENSP00000295930
ENSP00000390478	ENSP00000280481			ENSP00000243189
ENSP00000370201	ENSP00000085219			ENSP00000248244
ENSP00000354571	ENSP00000264057			ENSP00000355760
ENSP00000356590	ENSP00000275815			ENSP00000247815
ENSP00000256637	ENSP00000377461			ENSP00000247087
ENSP00000346984	ENSP00000286827			ENSP00000296564
ENSP00000384182	ENSP00000262085			ENSP00000343000
ENSP00000410852	ENSP00000366250			ENSP00000387100
ENSP00000221419	ENSP00000386401			ENSP00000375795
ENSP00000413199	ENSP00000295349			ENSP00000223145
ENSP00000413218	ENSP00000298925			ENSP00000244174
ENSP00000307640	ENSP00000368166			ENSP00000253110
ENSP00000337850	ENSP00000344666			ENSP00000305875
ENSP00000347959	ENSP00000266505			ENSP00000215531
ENSP00000413094	ENSP00000417901			ENSP00000334851
ENSP00000312758	ENSP00000362014			ENSP00000346196
ENSP00000263354	ENSP00000339916			ENSP00000371810
ENSP00000344616	ENSP00000334665			ENSP00000216445
ENSP00000216923	ENSP00000370166			ENSP00000390787
ENSP00000384899	ENSP00000374147			ENSP00000031135
ENSP00000346627	ENSP00000264694			ENSP00000009606
ENSP00000231357	ENSP00000277903			ENSP00000365081
ENSP00000413377	ENSP00000412652			ENSP00000206474
ENSP00000281924	ENSP00000321746			ENSP00000261530
ENSP00000307280	ENSP00000354558			ENSP00000409616
ENSP00000307272	ENSP00000375977			ENSP00000203629
ENSP00000370056	ENSP00000355136			ENSP00000383060
ENSP00000219299	ENSP00000284984			ENSP00000225388
ENSP00000226432	ENSP00000363537			ENSP00000392637
ENSP00000414635	ENSP00000342793			ENSP00000343115
ENSP00000407964	ENSP00000364277			ENSP00000369312
ENSP00000370047	ENSP00000303960			ENSP00000227638
ENSP00000307265	ENSP00000285021			ENSP00000227618
ENSP00000344314	ENSP00000418112			ENSP00000393460
ENSP00000359598	ENSP00000351132			ENSP00000220514
ENSP00000414716	ENSP00000284981			ENSP00000220478
ENSP00000267984	ENSP00000313731			ENSP00000222674
ENSP00000370055	ENSP00000407393			ENSP00000221847
ENSP00000380676	ENSP00000387250			ENSP00000349699
ENSP00000228136	ENSP00000261726			ENSP00000297623
ENSP00000354553	ENSP00000376534			ENSP00000262629
ENSP00000313309	ENSP00000011653			ENSP00000262109
ENSP00000333064	ENSP00000265081			ENSP00000262074
ENSP00000270139	ENSP00000407509			ENSP00000261275
ENSP00000302232	ENSP00000369075			ENSP00000379183
ENSP00000347055	ENSP00000377833			ENSP00000263100
ENSP00000219535	ENSP00000281543			ENSP00000384604
ENSP00000302289	ENSP00000309953			ENSP00000350049
ENSP00000302327	ENSP00000356595			ENSP00000260372
ENSP00000267889	ENSP00000313420			ENSP00000260359
ENSP00000398410	ENSP00000382340			ENSP00000254262
ENSP00000414364	ENSP00000381982			ENSP00000273590
ENSP00000414390	ENSP00000296511			ENSP00000386791
ENSP00000219343	ENSP00000420095			ENSP00000206380
ENSP00000370191	ENSP00000402033			ENSP00000261455
ENSP00000357442	ENSP00000260983			ENSP00000418769
ENSP00000411568	ENSP00000384889			ENSP00000302578
ENSP00000411584	ENSP00000328083			ENSP00000383456
ENSP00000370658	ENSP00000234179			ENSP00000401856
ENSP00000367494	ENSP00000299492			ENSP00000303788
ENSP00000367498	ENSP00000391726			ENSP00000391692
ENSP00000419279	ENSP00000417078			ENSP00000265843
ENSP00000226578	ENSP00000417038			ENSP00000264229
ENSP00000258214	ENSP00000382178			ENSP00000353054
ENSP00000301540	ENSP00000280346			ENSP00000263285
ENSP00000376522	ENSP00000362107			ENSP00000264982
ENSP00000284509	ENSP00000349436			ENSP00000264497
ENSP00000367564	ENSP00000392666			ENSP00000264447
ENSP00000345464	ENSP00000261201			ENSP00000264313
ENSP00000345470	ENSP00000356545			ENSP00000253934
ENSP00000345528	ENSP00000351969			ENSP00000273146
ENSP00000411124	ENSP00000419135			ENSP00000299721
ENSP00000384672	ENSP00000327251			ENSP00000384748
ENSP00000308315	ENSP00000342235			ENSP00000255476
ENSP00000368152	ENSP00000404029			ENSP00000254801
ENSP00000410937	ENSP00000381167			ENSP00000333697
ENSP00000370781	ENSP00000303909			ENSP00000249806
ENSP00000301249	ENSP00000267082			ENSP00000249776
ENSP00000223608	ENSP00000303830			ENSP00000311218
ENSP00000320968	ENSP00000353408			ENSP00000253047
ENSP00000411834	ENSP00000259526			ENSP00000285023
ENSP00000411409	ENSP00000362010			ENSP00000252825
ENSP00000420381	ENSP00000333363			ENSP00000252453
ENSP00000301286	ENSP00000236147			ENSP00000257724
ENSP00000355094	ENSP00000390728			ENSP00000257663
ENSP00000223274	ENSP00000240123			ENSP00000413163
ENSP00000308312	ENSP00000382697			ENSP00000260011
ENSP00000346167	ENSP00000350940			ENSP00000259874
ENSP00000221770	ENSP00000343886			ENSP00000301599
ENSP00000307746	ENSP00000369238			ENSP00000258457
ENSP00000268699	ENSP00000345988			ENSP00000256362
ENSP00000412545	ENSP00000384257			ENSP00000256151
ENSP00000221922	ENSP00000382394			ENSP00000367263
ENSP00000370419	ENSP00000376016			ENSP00000257632
ENSP00000303222	ENSP00000341280			ENSP00000215582
ENSP00000417111	ENSP00000389536			ENSP00000256969
ENSP00000346310	ENSP00000357178			ENSP00000256857
ENSP00000413017	ENSP00000261486			ENSP00000333374
ENSP00000412781	ENSP00000340292			ENSP00000349274
ENSP00000301260	ENSP00000285238			ENSP00000319062
ENSP00000346255	ENSP00000189978			ENSP00000307052
ENSP00000355114	ENSP00000346643			ENSP00000221573
ENSP00000274382	ENSP00000275560			ENSP00000367595
ENSP00000368127	ENSP00000356811			ENSP00000307046
ENSP00000354916	ENSP00000258883			ENSP00000326846
ENSP00000412060	ENSP00000233154			ENSP00000356135
ENSP00000365637	ENSP00000381793			ENSP00000317439
ENSP00000354964	ENSP00000344847			ENSP00000327168
ENSP00000415299	ENSP00000354170			ENSP00000317818
ENSP00000411851	ENSP00000265707			ENSP00000329137
ENSP00000387192	ENSP00000233146			ENSP00000415003
ENSP00000412388	ENSP00000384610			ENSP00000257336
ENSP00000354855	ENSP00000268489			ENSP00000310338
ENSP00000354848	ENSP00000409717			ENSP00000359401
ENSP00000354884	ENSP00000333926			ENSP00000408078
ENSP00000222224	ENSP00000401437			ENSP00000306822
ENSP00000316490	ENSP00000356850			ENSP00000355614
ENSP00000354730	ENSP00000358695			ENSP00000310459
ENSP00000361393	ENSP00000299367			ENSP00000260442
ENSP00000284676	ENSP00000332931			ENSP00000380453
ENSP00000344140	ENSP00000365444			ENSP00000329360
ENSP00000384536	ENSP00000357330			ENSP00000321706
ENSP00000324901	ENSP00000406022			ENSP00000310182
ENSP00000384461	ENSP00000316054			ENSP00000298699
ENSP00000361522	ENSP00000315299			ENSP00000310110
ENSP00000284476	ENSP00000265104			ENSP00000315289
ENSP00000361518	ENSP00000382492			ENSP00000328133
ENSP00000265729	ENSP00000360601			ENSP00000309132
ENSP00000348632	ENSP00000242209			ENSP00000308292
ENSP00000332756	ENSP00000353072			ENSP00000396918
ENSP00000256858	ENSP00000264870			ENSP00000315383
ENSP00000338607	ENSP00000391182			ENSP00000314946
ENSP00000378320	ENSP00000419260			ENSP00000291890
ENSP00000361433	ENSP00000402030			ENSP00000389009
ENSP00000325012	ENSP00000389702			ENSP00000350260
ENSP00000266397	ENSP00000202625			ENSP00000327570
ENSP00000369339	ENSP00000264908			ENSP00000308820
ENSP00000238628	ENSP00000382015			ENSP00000324651
ENSP00000384347	ENSP00000296805			ENSP00000316794
ENSP00000378367	ENSP00000350310			ENSP00000378954
ENSP00000267622	ENSP00000295797			ENSP00000357231
ENSP00000300006	ENSP00000264263			ENSP00000324920
ENSP00000361602	ENSP00000205557			ENSP00000314560
ENSP00000324792	ENSP00000340820			ENSP00000307292
ENSP00000324775	ENSP00000356375			ENSP00000384160
ENSP00000364649	ENSP00000300134			ENSP00000328672
ENSP00000263765	ENSP00000387710			ENSP00000328347
ENSP00000266214	ENSP00000324892			ENSP00000335475
ENSP00000284274	ENSP00000324573			ENSP00000408126
ENSP00000283905	ENSP00000352721			ENSP00000309338
ENSP00000311436	ENSP00000397669			ENSP00000349687
ENSP00000358320	ENSP00000267101			ENSP00000406809
ENSP00000265271	ENSP00000262415			ENSP00000330509
ENSP00000265295	ENSP00000309714			ENSP00000373808
ENSP00000361209	ENSP00000362870			ENSP00000326110
ENSP00000361219	ENSP00000395708			ENSP00000330240
ENSP00000268383	ENSP00000248633			ENSP00000312367
ENSP00000361242	ENSP00000360163			ENSP00000249064
ENSP00000364324	ENSP00000358789			ENSP00000311122
ENSP00000325677	ENSP00000415638			ENSP00000319231
ENSP00000403096	ENSP00000380280			ENSP00000319179
ENSP00000361190	ENSP00000290573			ENSP00000325564
ENSP00000316596	ENSP00000361423			ENSP00000305096
ENSP00000325827	ENSP00000236877			ENSP00000326445
ENSP00000265195	ENSP00000324510			ENSP00000310594
ENSP00000265239	ENSP00000263915			ENSP00000326819
ENSP00000364118	ENSP00000384229			ENSP00000340761
ENSP00000381567	ENSP00000306816			ENSP00000354481
ENSP00000361345	ENSP00000385823			ENSP00000313226
ENSP00000390727	ENSP00000275493			ENSP00000304236
ENSP00000378279	ENSP00000330276			ENSP00000330488
ENSP00000384669	ENSP00000216268			ENSP00000320318
ENSP00000361392	ENSP00000392709			ENSP00000342144
ENSP00000335325	ENSP00000330658			ENSP00000325776
ENSP00000386939	ENSP00000284049			ENSP00000304642
ENSP00000363981	ENSP00000359085			ENSP00000330326
ENSP00000378216	ENSP00000363694			ENSP00000319476
ENSP00000263663	ENSP00000358060			ENSP00000319914
ENSP00000364037	ENSP00000265769			ENSP00000326519
ENSP00000364022	ENSP00000348099			ENSP00000321026
ENSP00000325313	ENSP00000350708			ENSP00000326737
ENSP00000387907	ENSP00000284061			ENSP00000310557
ENSP00000230301	ENSP00000379227			ENSP00000329926
ENSP00000353114	ENSP00000261681			ENSP00000329735
ENSP00000361868	ENSP00000299164			ENSP00000216214
ENSP00000354361	ENSP00000368754			ENSP00000395675
ENSP00000361857	ENSP00000262968			ENSP00000321106
ENSP00000267859	ENSP00000263125			ENSP00000318883
ENSP00000378524	ENSP00000403354			ENSP00000313759
ENSP00000268138	ENSP00000419446			ENSP00000416154
ENSP00000317614	ENSP00000353362			ENSP00000319006
ENSP00000361882	ENSP00000411503			ENSP00000322280
ENSP00000323782	ENSP00000216237			ENSP00000355345
ENSP00000361818	ENSP00000166139			ENSP00000305596
ENSP00000283357	ENSP00000361189			ENSP00000367301
ENSP00000328773	ENSP00000316840			ENSP00000295622
ENSP00000383840	ENSP00000403459
ENSP00000363753	ENSP00000273395
ENSP00000316881	ENSP00000418194
ENSP00000399734	ENSP00000205890
ENSP00000378631	ENSP00000220420
ENSP00000317743	ENSP00000263713
ENSP00000383329	ENSP00000311030
ENSP00000282892	ENSP00000255416
ENSP00000383143	ENSP00000414088
ENSP00000260382	ENSP00000351777
ENSP00000399578	ENSP00000262442
ENSP00000383145	ENSP00000392043
ENSP00000322524	ENSP00000371859
ENSP00000361895	ENSP00000364912
ENSP00000323584	ENSP00000380376
ENSP00000268184	ENSP00000348965
ENSP00000361926	ENSP00000353508
ENSP00000268459	ENSP00000369634
ENSP00000383402	ENSP00000337829
ENSP00000353868	ENSP00000283131
ENSP00000384290	ENSP00000349320
ENSP00000384179	ENSP00000356954
ENSP00000266984	ENSP00000263925
ENSP00000266813	ENSP00000274963
ENSP00000283928	ENSP00000340507
ENSP00000361667	ENSP00000364860
ENSP00000376608	ENSP00000388093
ENSP00000267023	ENSP00000318195
ENSP00000317177	ENSP00000263817
ENSP00000299957	ENSP00000205143
ENSP00000324463	ENSP00000288368
ENSP00000266581	ENSP00000373825
ENSP00000301057	ENSP00000334198
ENSP00000384211	ENSP00000353375
ENSP00000384198	ENSP00000353414
ENSP00000384256	ENSP00000377352
ENSP00000299192	ENSP00000371419
ENSP00000383999	ENSP00000386458
ENSP00000323926	ENSP00000371352
ENSP00000283632	ENSP00000351250
ENSP00000356971	ENSP00000269571
ENSP00000323879	ENSP00000366453
ENSP00000297524	ENSP00000282753
ENSP00000283478	ENSP00000274170
ENSP00000361775	ENSP00000414393
ENSP00000367459	ENSP00000227758
ENSP00000328989	ENSP00000368824
ENSP00000344242	ENSP00000377409
ENSP00000361682	ENSP00000360120
ENSP00000330060	ENSP00000348912
ENSP00000384081	ENSP00000326022
ENSP00000324074	ENSP00000311184
ENSP00000283684	ENSP00000290341
ENSP00000382140	ENSP00000217026
ENSP00000400223	ENSP00000338093
ENSP00000360688	ENSP00000353401
ENSP00000276282	ENSP00000387278
ENSP00000360757	ENSP00000408846
ENSP00000377831	ENSP00000367787
ENSP00000264079	ENSP00000358400
ENSP00000385814	ENSP00000334800
ENSP00000385966	ENSP00000265594
ENSP00000287218	ENSP00000284987
ENSP00000263956	ENSP00000334329
ENSP00000385998	ENSP00000200557
ENSP00000360678	ENSP00000277549
ENSP00000377801	ENSP00000333633
ENSP00000263997	ENSP00000357060
ENSP00000327504	ENSP00000360124
ENSP00000335060	ENSP00000393511
ENSP00000374552	ENSP00000361608
ENSP00000380988	ENSP00000367830
ENSP00000351929	ENSP00000377786
ENSP00000304096	ENSP00000162749
ENSP00000264717	ENSP00000307567
ENSP00000364320	ENSP00000331411
ENSP00000385657	ENSP00000348708
ENSP00000264169	ENSP00000265708
ENSP00000406029	ENSP00000417273
ENSP00000364348	ENSP00000359478
ENSP00000287078	ENSP00000370669
ENSP00000265154	ENSP00000333568
ENSP00000264230	ENSP00000352011
ENSP00000286918	ENSP00000356182
ENSP00000264198	ENSP00000378332
ENSP00000257626	ENSP00000250160
ENSP00000263657	ENSP00000378233
ENSP00000284486	ENSP00000349486
ENSP00000360540	ENSP00000363064
ENSP00000263655	ENSP00000268035
ENSP00000263717	ENSP00000325929
ENSP00000377723	ENSP00000317232
ENSP00000327889	ENSP00000005340
ENSP00000360560	ENSP00000356975
ENSP00000287647	ENSP00000376134
ENSP00000380559	ENSP00000339729
ENSP00000386277	ENSP00000364094
ENSP00000293889	ENSP00000230588
ENSP00000254320	ENSP00000298542
ENSP00000353094	ENSP00000318177
ENSP00000326296	ENSP00000331602
ENSP00000296626	ENSP00000357668
ENSP00000263849	ENSP00000349595
ENSP00000364397	ENSP00000297494
ENSP00000386074	ENSP00000358407
ENSP00000281772	ENSP00000355330
ENSP00000357602	ENSP00000361009
ENSP00000377778	ENSP00000344446
ENSP00000281923	ENSP00000321365
ENSP00000372056	ENSP00000354490
ENSP00000360583	ENSP00000246006
ENSP00000393369	ENSP00000250617
ENSP00000315914	ENSP00000264657
ENSP00000265997	ENSP00000400320
ENSP00000287437	ENSP00000278360
ENSP00000287396	ENSP00000366387
ENSP00000360597	ENSP00000346032
ENSP00000263795	ENSP00000278823
ENSP00000342322	ENSP00000384136
ENSP00000265260	ENSP00000398736
ENSP00000285871	ENSP00000392680
ENSP00000264866	ENSP00000366084
ENSP00000264935	ENSP00000394485
ENSP00000324628	ENSP00000292432
ENSP00000387426	ENSP00000365462
ENSP00000326095	ENSP00000264596
ENSP00000385165	ENSP00000410413
ENSP00000357901	ENSP00000358038
ENSP00000385192	ENSP00000376708
ENSP00000361027	ENSP00000343741
ENSP00000377076	ENSP00000377046
ENSP00000385106	ENSP00000295598
ENSP00000326244	ENSP00000257177
ENSP00000281142	ENSP00000394487
ENSP00000248306	ENSP00000338814
ENSP00000378167	ENSP00000317985
ENSP00000384971	ENSP00000224600
ENSP00000389553	ENSP00000370867
ENSP00000265107	ENSP00000329029
ENSP00000359606	ENSP00000264331
ENSP00000378172	ENSP00000373783
ENSP00000367024	ENSP00000003084
ENSP00000378132	ENSP00000315768
ENSP00000265018	ENSP00000206765
ENSP00000264977	ENSP00000264431
ENSP00000385025	ENSP00000381216
ENSP00000341684	ENSP00000380019
ENSP00000361143	ENSP00000398945
ENSP00000326018	ENSP00000262395
ENSP00000325978	ENSP00000381293
ENSP00000351569	ENSP00000389252
ENSP00000264454	ENSP00000293328
ENSP00000264499	ENSP00000218548
ENSP00000360913	ENSP00000296577
ENSP00000364263	ENSP00000262414
ENSP00000360944	ENSP00000347852
ENSP00000286307	ENSP00000308012
ENSP00000387266	ENSP00000307940
ENSP00000286349	ENSP00000357118
ENSP00000233099	ENSP00000377703
ENSP00000385574	ENSP00000251127
ENSP00000327072	ENSP00000352028
ENSP00000385591	ENSP00000399288
ENSP00000316224	ENSP00000265723
ENSP00000355900	ENSP00000364815
ENSP00000373304	ENSP00000360158
ENSP00000264434	ENSP00000268655
ENSP00000361001	ENSP00000285046
ENSP00000285968	ENSP00000394590
ENSP00000295213	ENSP00000361735
ENSP00000385277	ENSP00000257189
ENSP00000385215	ENSP00000369976
ENSP00000385211	ENSP00000344458
ENSP00000288912	ENSP00000391376
ENSP00000326267	ENSP00000283249
ENSP00000286149	ENSP00000338572
ENSP00000282516	ENSP00000259486
ENSP00000378012	ENSP00000263088
ENSP00000385408	ENSP00000268150
ENSP00000385323	ENSP00000300215
ENSP00000310356	ENSP00000402584
ENSP00000326491	ENSP00000364893
ENSP00000342405	ENSP00000359778
ENSP00000362650	ENSP00000357943
ENSP00000248550	ENSP00000253693
ENSP00000387195	ENSP00000353888
ENSP00000311827	ENSP00000365351
ENSP00000380548	ENSP00000353393
ENSP00000297737	ENSP00000272643
ENSP00000246077	ENSP00000364709
ENSP00000288266	ENSP00000273261
ENSP00000320509	ENSP00000377650
ENSP00000380661	ENSP00000362095
ENSP00000320623	ENSP00000228928
ENSP00000318999	ENSP00000397925
ENSP00000371388	ENSP00000251636
ENSP00000325017	ENSP00000348673
ENSP00000303316	ENSP00000338984
ENSP00000269209	ENSP00000405641
ENSP00000280245	ENSP00000366902
ENSP00000359990	ENSP00000405370
ENSP00000280020	ENSP00000217086
ENSP00000275159	ENSP00000264159
ENSP00000380843	ENSP00000270279
ENSP00000380308	ENSP00000361566
ENSP00000362975	ENSP00000262219
ENSP00000279907	ENSP00000301178
ENSP00000373998	ENSP00000263923
ENSP00000354501	ENSP00000357073
ENSP00000320488	ENSP00000264808
ENSP00000363362	ENSP00000321971
ENSP00000274712	ENSP00000366109
ENSP00000320434	ENSP00000394978
ENSP00000275053	ENSP00000265849
ENSP00000266594	ENSP00000265870
ENSP00000274849	ENSP00000350199
ENSP00000394510	ENSP00000377048
ENSP00000318775	ENSP00000264036
ENSP00000379241	ENSP00000305107
ENSP00000259030	ENSP00000274773
ENSP00000380400	ENSP00000262713
ENSP00000362546	ENSP00000262613
ENSP00000357086	ENSP00000381736
ENSP00000280979	ENSP00000262752
ENSP00000318804	ENSP00000344266
ENSP00000379210	ENSP00000264316
ENSP00000273308	ENSP00000387127
ENSP00000281156	ENSP00000365198
ENSP00000321203	ENSP00000338774
ENSP00000273347	ENSP00000262873
ENSP00000273390	ENSP00000329869
ENSP00000395910	ENSP00000360216
ENSP00000301280	ENSP00000262888
ENSP00000274276	ENSP00000312675
ENSP00000358953	ENSP00000384517
ENSP00000278780	ENSP00000342267
ENSP00000380746	ENSP00000253255
ENSP00000329915	ENSP00000407973
ENSP00000280330	ENSP00000264279
ENSP00000354086	ENSP00000298229
ENSP00000382058	ENSP00000338799
ENSP00000318900	ENSP00000356357
ENSP00000401085	ENSP00000361107
ENSP00000329499	ENSP00000343899
ENSP00000369840	ENSP00000409667
ENSP00000347999	ENSP00000265814
ENSP00000280571	ENSP00000398560
ENSP00000074304	ENSP00000360398
ENSP00000362590	ENSP00000262320
ENSP00000379928	ENSP00000262345
ENSP00000277540	ENSP00000327968
ENSP00000379938	ENSP00000394041
ENSP00000277225	ENSP00000357106
ENSP00000417972	ENSP00000314030
ENSP00000278951	ENSP00000262406
ENSP00000277632	ENSP00000265717
ENSP00000363241	ENSP00000362760
ENSP00000276658	ENSP00000262375
ENSP00000276659	ENSP00000293349
ENSP00000306473	ENSP00000265651
ENSP00000319992	ENSP00000380413
ENSP00000362990	ENSP00000352707
ENSP00000401446	ENSP00000253339
ENSP00000362987	ENSP00000360302
ENSP00000357961	ENSP00000386987
ENSP00000379760	ENSP00000267620
ENSP00000332716	ENSP00000326305
ENSP00000278927	ENSP00000351273
ENSP00000300291	ENSP00000378338
ENSP00000363135	ENSP00000227451
ENSP00000278856	ENSP00000332975
ENSP00000382717	ENSP00000403768
ENSP00000357575	ENSP00000262518
ENSP00000359299	ENSP00000357615
ENSP00000372482	ENSP00000262477
ENSP00000379619	ENSP00000303508
ENSP00000367104	ENSP00000317214
ENSP00000320359	ENSP00000347464
ENSP00000278935	ENSP00000376955
ENSP00000319739	ENSP00000417824
ENSP00000278426	ENSP00000264380
ENSP00000319918	ENSP00000330460
ENSP00000334767	ENSP00000273158
ENSP00000368872	ENSP00000264424
ENSP00000363298	ENSP00000262424
ENSP00000274217	ENSP00000236980
ENSP00000379436	ENSP00000377721
ENSP00000379452	ENSP00000387303
ENSP00000320251	ENSP00000341243
ENSP00000348316	ENSP00000357155
ENSP00000328625	ENSP00000298049
ENSP00000380270	ENSP00000347794
ENSP00000387035	ENSP00000329033
ENSP00000302413	ENSP00000386227
ENSP00000362836	ENSP00000357669
ENSP00000249842	ENSP00000384084
ENSP00000383611	ENSP00000365625
ENSP00000380251	ENSP00000263574
ENSP00000404169	ENSP00000335272
ENSP00000279168	ENSP00000254950
ENSP00000359783	ENSP00000289672
ENSP00000419739	ENSP00000290075
ENSP00000373846	ENSP00000371897
ENSP00000279146	ENSP00000056217
ENSP00000320081	ENSP00000397026
ENSP00000276569	ENSP00000411904
ENSP00000276326	ENSP00000264073
ENSP00000262370	ENSP00000342797
ENSP00000413707	ENSP00000299314
ENSP00000285141	ENSP00000419835
ENSP00000377616	ENSP00000352497
ENSP00000356211	ENSP00000264051
ENSP00000320130	ENSP00000377279
ENSP00000184956	ENSP00000255039
ENSP00000361705	ENSP00000263274
ENSP00000269878	ENSP00000254719
ENSP00000269724	ENSP00000385886
ENSP00000366939	ENSP00000254854
ENSP00000282058	ENSP00000335193
ENSP00000282041	ENSP00000396593
ENSP00000279101	ENSP00000251287
ENSP00000350556	ENSP00000384330
ENSP00000318128	ENSP00000262901
ENSP00000318136	ENSP00000386050
ENSP00000378857	ENSP00000405330
ENSP00000322609	ENSP00000317170
ENSP00000259698	ENSP00000329200
ENSP00000221114	ENSP00000386161
ENSP00000322582	ENSP00000411197
ENSP00000362130	ENSP00000349860
ENSP00000229633	ENSP00000288670
ENSP00000381861	ENSP00000266269
ENSP00000282032	ENSP00000394297
ENSP00000362174	ENSP00000266479
ENSP00000381840	ENSP00000360107
ENSP00000225298	ENSP00000390628
ENSP00000313752	ENSP00000263726
ENSP00000417519	ENSP00000376345
ENSP00000300737	ENSP00000413867
ENSP00000410216	ENSP00000377674
ENSP00000270115	ENSP00000291442
ENSP00000322530	ENSP00000268679
ENSP00000322469	ENSP00000288050
ENSP00000381897	ENSP00000395491
ENSP00000270172	ENSP00000404121
ENSP00000270176	ENSP00000355923
ENSP00000402343	ENSP00000395473
ENSP00000323046	ENSP00000265986
ENSP00000330098	ENSP00000325675
ENSP00000362021	ENSP00000282499
ENSP00000332049	ENSP00000378401
ENSP00000232496	ENSP00000325819
ENSP00000382646	ENSP00000371321
ENSP00000317912	ENSP00000300093
ENSP00000269025	ENSP00000262999
ENSP00000409791	ENSP00000216044
ENSP00000323096	ENSP00000306185
ENSP00000323184	ENSP00000262982
ENSP00000313829	ENSP00000262887
ENSP00000378725	ENSP00000343054
ENSP00000382815	ENSP00000282406
ENSP00000382895	ENSP00000263257
ENSP00000410608	ENSP00000386770
ENSP00000281631	ENSP00000420194
ENSP00000394394	ENSP00000290759
ENSP00000269197	ENSP00000311405
ENSP00000380252	ENSP00000283290
ENSP00000269391	ENSP00000263317
ENSP00000362110	ENSP00000357342
ENSP00000367319	ENSP00000288235
ENSP00000388809	ENSP00000338283
ENSP00000414721	ENSP00000386759
ENSP00000355566	ENSP00000288197
ENSP00000269064	ENSP00000384428
ENSP00000318024	ENSP00000377168
ENSP00000281243	ENSP00000316385
ENSP00000261948	ENSP00000329452
ENSP00000269127	ENSP00000263187
ENSP00000156471	ENSP00000386636
ENSP00000318423	ENSP00000264162
ENSP00000281508	ENSP00000342681
ENSP00000272321	ENSP00000349874
ENSP00000262139	ENSP00000223061
ENSP00000414517	ENSP00000261312
ENSP00000321625	ENSP00000247001
ENSP00000355166	ENSP00000360886
ENSP00000386711	ENSP00000369638
ENSP00000379049	ENSP00000360576
ENSP00000363533	ENSP00000374557
ENSP00000272091	ENSP00000323858
ENSP00000360017	ENSP00000389891
ENSP00000341944	ENSP00000348772
ENSP00000305204	ENSP00000261326
ENSP00000362344	ENSP00000356437
ENSP00000379054	ENSP00000267008
ENSP00000359155	ENSP00000286355
ENSP00000281189	ENSP00000351075
ENSP00000281282	ENSP00000376268
ENSP00000381086	ENSP00000385063
ENSP00000317144	ENSP00000264917
ENSP00000381036	ENSP00000389951
ENSP00000381055	ENSP00000413254
ENSP00000406027	ENSP00000341083
ENSP00000399216	ENSP00000357900
ENSP00000362392	ENSP00000410833
ENSP00000381210	ENSP00000261483
ENSP00000318982	ENSP00000255266
ENSP00000362409	ENSP00000376153
ENSP00000221671	ENSP00000248071
ENSP00000419154	ENSP00000341247
ENSP00000381120	ENSP00000359871
ENSP00000380273	ENSP00000364289
ENSP00000381748	ENSP00000350558
ENSP00000381666	ENSP00000358238
ENSP00000381722	ENSP00000381740
ENSP00000270645	ENSP00000357873
ENSP00000392903	ENSP00000362993
ENSP00000381631	ENSP00000261438
ENSP00000351008	ENSP00000245541
ENSP00000264448	ENSP00000420211
ENSP00000400803	ENSP00000325120
ENSP00000287482	ENSP00000330278
ENSP00000345001	ENSP00000336923
ENSP00000282003	ENSP00000351190
ENSP00000365978	ENSP00000327994
ENSP00000362238	ENSP00000215793
ENSP00000416660	ENSP00000392379
ENSP00000318158	ENSP00000303147
ENSP00000326924	ENSP00000285900
ENSP00000281471	ENSP00000264128
ENSP00000281741	ENSP00000396646
ENSP00000270708	ENSP00000273398
ENSP00000275072	ENSP00000381295
ENSP00000281581	ENSP00000330442
ENSP00000382529	ENSP00000375844
ENSP00000340668	ENSP00000356581
ENSP00000307958	ENSP00000244513
ENSP00000281881	ENSP00000336741
ENSP00000252603	ENSP00000265132
ENSP00000322238	ENSP00000356501
ENSP00000384334	ENSP00000317332
ENSP00000393161	ENSP00000365413
ENSP00000408068	ENSP00000401910
ENSP00000381553	ENSP00000253024
ENSP00000334003	ENSP00000254235
ENSP00000357748	ENSP00000264663
ENSP00000295628	ENSP00000286063
ENSP00000294258	ENSP00000366829
ENSP00000333873	ENSP00000312618
ENSP00000376417	ENSP00000376024
ENSP00000381646	ENSP00000360811
ENSP00000304843	ENSP00000356652
ENSP00000257787	ENSP00000386741
ENSP00000395705	ENSP00000313121
ENSP00000316647	ENSP00000264211
ENSP00000296015	ENSP00000362183
ENSP00000358714	ENSP00000384876
ENSP00000310453	ENSP00000350032
ENSP00000397763	ENSP00000327687
ENSP00000291547	ENSP00000357298
ENSP00000258180	ENSP00000295987
ENSP00000335628	ENSP00000264972
ENSP00000369257	ENSP00000378057
ENSP00000333591	ENSP00000391521
ENSP00000340402	ENSP00000336894
ENSP00000392376	ENSP00000391481
ENSP00000386125	ENSP00000327539
ENSP00000366513	ENSP00000364133
ENSP00000295268	ENSP00000322020
ENSP00000298282	ENSP00000261170
ENSP00000393562	ENSP00000378056
ENSP00000376989	ENSP00000301218
ENSP00000334040	ENSP00000278616
ENSP00000269392	ENSP00000262030
ENSP00000295220	ENSP00000351407
ENSP00000295133	ENSP00000350294
ENSP00000397879	ENSP00000261590
ENSP00000295878	ENSP00000378324
ENSP00000312439	ENSP00000343966
ENSP00000363270	ENSP00000287202
ENSP00000254337	ENSP00000350170
ENSP00000342518	ENSP00000306296
ENSP00000256925	ENSP00000386315
ENSP00000358532	ENSP00000373918
ENSP00000371729	ENSP00000388091
ENSP00000312399	ENSP00000282397
ENSP00000261038	ENSP00000009530
ENSP00000376246	ENSP00000294454
ENSP00000407460	ENSP00000315955
ENSP00000295926	ENSP00000376644
ENSP00000314518	ENSP00000294172
ENSP00000358464	ENSP00000261991
ENSP00000394842	ENSP00000215882
ENSP00000365543	ENSP00000407130
ENSP00000358655	ENSP00000282388
ENSP00000358617	ENSP00000347046
ENSP00000358622	ENSP00000357177
ENSP00000394117	ENSP00000393527
ENSP00000257604	ENSP00000393539
ENSP00000394239	ENSP00000284551
ENSP00000380690	ENSP00000360381
ENSP00000274134	ENSP00000262238
ENSP00000320468	ENSP00000393658
ENSP00000295824	ENSP00000393725
ENSP00000376328	ENSP00000337386
ENSP00000358605	ENSP00000317636
ENSP00000257287	ENSP00000265909
ENSP00000358575	ENSP00000393638
ENSP00000365550	ENSP00000313258
ENSP00000391840	ENSP00000293805
ENSP00000332663	ENSP00000253778
ENSP00000278174	ENSP00000287239
ENSP00000359095	ENSP00000263985
ENSP00000296803	ENSP00000328511
ENSP00000391742	ENSP00000381876
ENSP00000256935	ENSP00000257963
ENSP00000391771	ENSP00000361287
ENSP00000332855	ENSP00000262207
ENSP00000313318	ENSP00000262211
ENSP00000293874	ENSP00000362300
ENSP00000352276	ENSP00000265381
ENSP00000283351	ENSP00000352162
ENSP00000259335	ENSP00000297532
ENSP00000400476	ENSP00000261674
ENSP00000259234	ENSP00000264773
ENSP00000378096	ENSP00000352622
ENSP00000365080	ENSP00000339845
ENSP00000311760	ENSP00000294638
ENSP00000297431	ENSP00000329797
ENSP00000359258	ENSP00000329748
ENSP00000391285	ENSP00000261731
ENSP00000356685	ENSP00000317310
ENSP00000384753	ENSP00000374512
ENSP00000313600	ENSP00000401371
ENSP00000400882	ENSP00000360298
ENSP00000370896	ENSP00000255189
ENSP00000321029	ENSP00000357980
ENSP00000259997	ENSP00000357812
ENSP00000376860	ENSP00000389932
ENSP00000365147	ENSP00000361935
ENSP00000381975	ENSP00000303997
ENSP00000333539	ENSP00000261655
ENSP00000392985	ENSP00000200457
ENSP00000369400	ENSP00000393203
ENSP00000376587	ENSP00000365130
ENSP00000393002	ENSP00000376500
ENSP00000294600	ENSP00000262241
ENSP00000369518	ENSP00000388599
ENSP00000376603	ENSP00000420295
ENSP00000318406	ENSP00000357633
ENSP00000294964	ENSP00000374045
ENSP00000358878	ENSP00000264668
ENSP00000393313	ENSP00000286749
ENSP00000362481	ENSP00000385257
ENSP00000381543	ENSP00000377854
ENSP00000358899	ENSP00000356940
ENSP00000359609	ENSP00000297267
ENSP00000376572	ENSP00000361636
ENSP00000261650	ENSP00000385243
ENSP00000258884	ENSP00000388658
ENSP00000258821	ENSP00000294816
ENSP00000309836	ENSP00000360502
ENSP00000376687	ENSP00000352612
ENSP00000258963	ENSP00000328160
ENSP00000258930	ENSP00000376564
ENSP00000334540	ENSP00000354207
ENSP00000376636	ENSP00000231887
ENSP00000358964	ENSP00000368358
ENSP00000358932	ENSP00000256861
ENSP00000333552	ENSP00000407746
ENSP00000294353	ENSP00000354597
ENSP00000354204	ENSP00000306397
ENSP00000392678	ENSP00000322450
ENSP00000313171	ENSP00000379709
ENSP00000311712	ENSP00000369823
ENSP00000253079	ENSP00000278723
ENSP00000253048	ENSP00000217185
ENSP00000357881	ENSP00000231061
ENSP00000276925	ENSP00000317257
ENSP00000336817	ENSP00000231509
ENSP00000417806	ENSP00000378752
ENSP00000360593	ENSP00000246104
ENSP00000336620	ENSP00000270747
ENSP00000252992	ENSP00000231572
ENSP00000374376	ENSP00000232975
ENSP00000356183	ENSP00000381854
ENSP00000397726	ENSP00000369452
ENSP00000330035	ENSP00000333896
ENSP00000357876	ENSP00000233710
ENSP00000411418	ENSP00000368565
ENSP00000296543	ENSP00000406620
ENSP00000351113	ENSP00000234313
ENSP00000296575	ENSP00000362287
ENSP00000313601	ENSP00000322218
ENSP00000209873	ENSP00000365012
ENSP00000335082	ENSP00000401006
ENSP00000405932	ENSP00000379678
ENSP00000307617	ENSP00000233057
ENSP00000379946	ENSP00000233156
ENSP00000296600	ENSP00000368544
ENSP00000356635	ENSP00000406898
ENSP00000381140	ENSP00000233242
ENSP00000336693	ENSP00000346890
ENSP00000293261	ENSP00000390722
ENSP00000330051	ENSP00000408914
ENSP00000373933	ENSP00000307342
ENSP00000326879	ENSP00000379855
ENSP00000398523	ENSP00000273317
ENSP00000398509	ENSP00000270288
ENSP00000331462	ENSP00000408621
ENSP00000252032	ENSP00000347444
ENSP00000366007	ENSP00000362405
ENSP00000306574	ENSP00000367851
ENSP00000264255	ENSP00000354238
ENSP00000273480	ENSP00000271915
ENSP00000251343	ENSP00000412124
ENSP00000337653	ENSP00000364631
ENSP00000251334	ENSP00000290776
ENSP00000357585	ENSP00000400386
ENSP00000374507	ENSP00000296125
ENSP00000357622	ENSP00000307479
ENSP00000251496	ENSP00000354394
ENSP00000337501	ENSP00000379721
ENSP00000350351	ENSP00000159060
ENSP00000356265	ENSP00000321646
ENSP00000377700	ENSP00000230640
ENSP00000357811	ENSP00000380711
ENSP00000371398	ENSP00000381601
ENSP00000397900	ENSP00000319279
ENSP00000252744	ENSP00000371175
ENSP00000360235	ENSP00000311962
ENSP00000374611	ENSP00000307023
ENSP00000252338	ENSP00000347198
ENSP00000298694	ENSP00000379818
ENSP00000398391	ENSP00000360621
ENSP00000375080	ENSP00000381549
ENSP00000398208	ENSP00000392486
ENSP00000296786	ENSP00000347170
ENSP00000398283	ENSP00000362427
ENSP00000255304	ENSP00000408285
ENSP00000255305	ENSP00000258494
ENSP00000339834	ENSP00000354886
ENSP00000255289	ENSP00000331867
ENSP00000334958	ENSP00000269202
ENSP00000364711	ENSP00000384983
ENSP00000202816	ENSP00000303887
ENSP00000334993	ENSP00000414856
ENSP00000359925	ENSP00000322649
ENSP00000368447	ENSP00000285737
ENSP00000396032	ENSP00000346120
ENSP00000296161	ENSP00000404232
ENSP00000395803	ENSP00000315136
ENSP00000358293	ENSP00000312126
ENSP00000376139	ENSP00000359361
ENSP00000395882	ENSP00000319255
ENSP00000256186	ENSP00000269216
ENSP00000347896	ENSP00000331907
ENSP00000395277	ENSP00000273183
ENSP00000358374	ENSP00000327694
ENSP00000281129	ENSP00000280605
ENSP00000295958	ENSP00000403323
ENSP00000312311	ENSP00000415769
ENSP00000333751	ENSP00000364004
ENSP00000296135	ENSP00000243349
ENSP00000255674	ENSP00000328403
ENSP00000292566	ENSP00000403067
ENSP00000358314	ENSP00000323280
ENSP00000334918	ENSP00000323313
ENSP00000395340	ENSP00000269190
ENSP00000287380	ENSP00000242592
ENSP00000255759	ENSP00000313490
ENSP00000270812	ENSP00000263383
ENSP00000254624	ENSP00000358547
ENSP00000254630	ENSP00000319501
ENSP00000373509	ENSP00000380979
ENSP00000337510	ENSP00000382541
ENSP00000365529	ENSP00000372169
ENSP00000296327	ENSP00000354340
ENSP00000335397	ENSP00000326417
ENSP00000396694	ENSP00000406273
ENSP00000365861	ENSP00000406261
ENSP00000324827	ENSP00000398131
ENSP00000336861	ENSP00000350297
ENSP00000254193	ENSP00000346537
ENSP00000413406	ENSP00000379500
ENSP00000335612	ENSP00000368801
ENSP00000254323	ENSP00000363092
ENSP00000396935	ENSP00000406482
ENSP00000228922	ENSP00000312029
ENSP00000365725	ENSP00000234396
ENSP00000386616	ENSP00000297578
ENSP00000358222	ENSP00000406305
ENSP00000359890	ENSP00000406293
ENSP00000305631	ENSP00000377805
ENSP00000335144	ENSP00000379766
ENSP00000395281	ENSP00000322453
ENSP00000321455	ENSP00000285599
ENSP00000323696	ENSP00000304701
ENSP00000335320	ENSP00000279593
ENSP00000312066	ENSP00000223073
ENSP00000358183	ENSP00000304668
ENSP00000261713	ENSP00000349503
ENSP00000396445	ENSP00000304422
ENSP00000410083	ENSP00000369081
ENSP00000280258	ENSP00000369127
ENSP00000387284	ENSP00000382126
ENSP00000364627	ENSP00000384371
ENSP00000315106	ENSP00000268704
ENSP00000306524	ENSP00000269778
ENSP00000289431	ENSP00000346378
ENSP00000302562	ENSP00000386041
ENSP00000252015	ENSP00000262811
ENSP00000372067	ENSP00000250416
ENSP00000387361	ENSP00000191922
ENSP00000364691	ENSP00000344794
ENSP00000256544	ENSP00000310244
ENSP00000377422	ENSP00000265022
ENSP00000360129	ENSP00000362935
ENSP00000360132	ENSP00000314414
ENSP00000338533	ENSP00000414859
ENSP00000262419	ENSP00000353590
ENSP00000354140	ENSP00000380256
ENSP00000262794	ENSP00000372635
ENSP00000311221	ENSP00000358931
ENSP00000262765	ENSP00000418734
ENSP00000387056	ENSP00000370872
ENSP00000309457	ENSP00000327442
ENSP00000387091	ENSP00000413404
ENSP00000387075	ENSP00000418397
ENSP00000262563	ENSP00000366271
ENSP00000387209	ENSP00000320083
ENSP00000387228	ENSP00000353415
ENSP00000262547	ENSP00000310471
ENSP00000377492	ENSP00000276390
ENSP00000289388	ENSP00000384014
ENSP00000280200	ENSP00000353741
ENSP00000360552	ENSP00000230658
ENSP00000246789	ENSP00000399908
ENSP00000387960	ENSP00000320340
ENSP00000308021	ENSP00000385395
ENSP00000262127	ENSP00000352264
ENSP00000387965	ENSP00000314724
ENSP00000418108	ENSP00000275884
ENSP00000392452	ENSP00000353655
ENSP00000359988	ENSP00000222249
ENSP00000312995	ENSP00000354671
ENSP00000388165	ENSP00000222214
ENSP00000377369	ENSP00000222254
ENSP00000238936	ENSP00000411960
ENSP00000378086	ENSP00000222374
ENSP00000377371	ENSP00000218006
ENSP00000262102	ENSP00000380876
ENSP00000336724	ENSP00000353846
ENSP00000329586	ENSP00000378945
ENSP00000351669	ENSP00000319756
ENSP00000290130	ENSP00000366135
ENSP00000338927	ENSP00000305556
ENSP00000290216	ENSP00000368859
ENSP00000387531	ENSP00000274498
ENSP00000262376	ENSP00000364898
ENSP00000356632	ENSP00000311135
ENSP00000387534	ENSP00000364731
ENSP00000371201	ENSP00000366036
ENSP00000290231	ENSP00000332816
ENSP00000317156	ENSP00000311427
ENSP00000267425	ENSP00000359045
ENSP00000262293	ENSP00000349291
ENSP00000356471	ENSP00000389066
ENSP00000387741	ENSP00000353224
ENSP00000387715	ENSP00000414818
ENSP00000360411	ENSP00000310933
ENSP00000288087	ENSP00000380353
ENSP00000377626	ENSP00000348828
ENSP00000334849	ENSP00000380359
ENSP00000379310	ENSP00000366330
ENSP00000263368	ENSP00000220959
ENSP00000263284	ENSP00000351108
ENSP00000287957	ENSP00000366404
ENSP00000360332	ENSP00000413419
ENSP00000386731	ENSP00000352167
ENSP00000360323	ENSP00000219865
ENSP00000328352	ENSP00000400101
ENSP00000386674	ENSP00000263791
ENSP00000328325	ENSP00000263798
ENSP00000355241	ENSP00000352232
ENSP00000360363	ENSP00000220592
ENSP00000264659	ENSP00000274364
ENSP00000287709	ENSP00000366284
ENSP00000328062	ENSP00000366299
ENSP00000263468	ENSP00000226209
ENSP00000377686	ENSP00000360806
ENSP00000386279	ENSP00000367414
ENSP00000344466	ENSP00000308928
ENSP00000402279	ENSP00000225916
ENSP00000360485	ENSP00000347929
ENSP00000328088	ENSP00000413418
ENSP00000386452	ENSP00000368831
ENSP00000328174	ENSP00000410146
ENSP00000222115	ENSP00000225665
ENSP00000386348	ENSP00000416346
ENSP00000360652	ENSP00000351410
ENSP00000390861	ENSP00000359151
ENSP00000319104	ENSP00000380034
ENSP00000315203	ENSP00000365844
ENSP00000370077	ENSP00000362573
ENSP00000408429	ENSP00000353950
ENSP00000315192	ENSP00000225719
ENSP00000262890	ENSP00000226207
ENSP00000262932	ENSP00000356991
ENSP00000262879	ENSP00000227868
ENSP00000349238	ENSP00000276893
ENSP00000367406	ENSP00000245503
ENSP00000377505	ENSP00000198765
ENSP00000387020	ENSP00000358812
ENSP00000387007	ENSP00000376688
ENSP00000386957	ENSP00000228318
ENSP00000372720	ENSP00000355497
ENSP00000275954	ENSP00000387955
ENSP00000360210	ENSP00000347792
ENSP00000386845	ENSP00000366233
ENSP00000377577	ENSP00000308117
ENSP00000328423	ENSP00000321108
ENSP00000354688	ENSP00000362057
ENSP00000315397	ENSP00000263642
ENSP00000360316	ENSP00000288602
ENSP00000386787	ENSP00000354087
ENSP00000333799	ENSP00000309186
ENSP00000364382	ENSP00000334458
ENSP00000328487	ENSP00000353826
ENSP00000288828	ENSP00000238497
ENSP00000315357	ENSP00000309166
ENSP00000386869	ENSP00000374490
ENSP00000297063	ENSP00000365891
ENSP00000398342	ENSP00000220003
ENSP00000262992	ENSP00000385442
ENSP00000314196	ENSP00000380921
ENSP00000291900	ENSP00000293590
ENSP00000331608	ENSP00000273450
ENSP00000292035	ENSP00000222792
ENSP00000261234	ENSP00000380942
ENSP00000359483	ENSP00000223023
ENSP00000302579	ENSP00000223051
ENSP00000390160	ENSP00000411459
ENSP00000394925	ENSP00000363296
ENSP00000278520	ENSP00000411145
ENSP00000331845	ENSP00000376375
ENSP00000316527	ENSP00000344244
ENSP00000360040	ENSP00000369618
ENSP00000292114	ENSP00000290399
ENSP00000292211	ENSP00000418960
ENSP00000325290	ENSP00000276297
ENSP00000291574	ENSP00000268182
ENSP00000408992	ENSP00000273283
ENSP00000325326	ENSP00000274289
ENSP00000359540	ENSP00000341187
ENSP00000314484	ENSP00000362687
ENSP00000270066	ENSP00000269143
ENSP00000331044	ENSP00000295902
ENSP00000314444	ENSP00000276079
ENSP00000331397	ENSP00000308957
ENSP00000314343	ENSP00000318089
ENSP00000319303	ENSP00000380189
ENSP00000284259	ENSP00000362663
ENSP00000331258	ENSP00000312262
ENSP00000331211	ENSP00000349297
ENSP00000314396	ENSP00000324122
ENSP00000300714	ENSP00000400219
ENSP00000313953	ENSP00000370299
ENSP00000332111	ENSP00000344411
ENSP00000339826	ENSP00000362527
ENSP00000391084	ENSP00000261917
ENSP00000260453	ENSP00000343515
ENSP00000292586	ENSP00000318965
ENSP00000390932	ENSP00000324960
ENSP00000366283	ENSP00000157600
ENSP00000359333	ENSP00000359454
ENSP00000394728	ENSP00000248929
ENSP00000260385	ENSP00000400333
ENSP00000314018	ENSP00000267978
ENSP00000332148	ENSP00000342970
ENSP00000186436	ENSP00000331504
ENSP00000391088	ENSP00000384193
ENSP00000365014	ENSP00000358635
ENSP00000260403	ENSP00000399532
ENSP00000264992	ENSP00000402784
ENSP00000261817	ENSP00000313890
ENSP00000367922	ENSP00000244047
ENSP00000390696	ENSP00000370377
ENSP00000390625	ENSP00000379038
ENSP00000326817	ENSP00000216361
ENSP00000390647	ENSP00000383958
ENSP00000357475	ENSP00000362727
ENSP00000390806	ENSP00000298532
ENSP00000260643	ENSP00000281722
ENSP00000343376	ENSP00000247170
ENSP00000362027	ENSP00000281419
ENSP00000260743	ENSP00000376776
ENSP00000390724	ENSP00000311856
ENSP00000331983	ENSP00000309493
ENSP00000365002	ENSP00000385858
ENSP00000290552	ENSP00000352438
ENSP00000388616	ENSP00000303554
ENSP00000306760	ENSP00000370023
ENSP00000359788	ENSP00000342952
ENSP00000261866	ENSP00000268154
ENSP00000364781	ENSP00000286091
ENSP00000261844	ENSP00000317534
ENSP00000371811	ENSP00000255381
ENSP00000382713	ENSP00000281456
ENSP00000330075	ENSP00000274721
ENSP00000330188	ENSP00000257555
ENSP00000359740	ENSP00000216446
ENSP00000366119	ENSP00000350266
ENSP00000261819	ENSP00000250113
ENSP00000314709	ENSP00000373347
ENSP00000377275	ENSP00000355316
ENSP00000293882	ENSP00000359576
ENSP00000304713	ENSP00000317578
ENSP00000388360	ENSP00000301945
ENSP00000261942	ENSP00000071281
ENSP00000388212	ENSP00000363822
ENSP00000295746	ENSP00000360942
ENSP00000398368	ENSP00000385727
ENSP00000324444	ENSP00000300589
ENSP00000329930	ENSP00000252011
ENSP00000329885	ENSP00000349781
ENSP00000377298	ENSP00000374218
ENSP00000290536	ENSP00000380211
ENSP00000329860	ENSP00000362160
ENSP00000329803	ENSP00000301042
ENSP00000388457	ENSP00000373340
ENSP00000290510	ENSP00000267163
ENSP00000365603	ENSP00000412071
ENSP00000262764	ENSP00000370713
ENSP00000397830	ENSP00000398566
ENSP00000295910	ENSP00000350267
ENSP00000358753	ENSP00000282249
ENSP00000261588	ENSP00000368884
ENSP00000389202	ENSP00000378868
ENSP00000261723	ENSP00000291582
ENSP00000400099	ENSP00000343765
ENSP00000368876	ENSP00000324740
ENSP00000360642	ENSP00000300738
ENSP00000242591	ENSP00000300747
ENSP00000261475	ENSP00000198939
ENSP00000260665	ENSP00000318861
ENSP00000343212	ENSP00000252172
ENSP00000389463	ENSP00000349748
ENSP00000359607	ENSP00000296043
ENSP00000388941	ENSP00000252483
ENSP00000365782	ENSP00000351614
ENSP00000261647	ENSP00000379613
ENSP00000311336	ENSP00000359526
ENSP00000260570	ENSP00000399162
ENSP00000396040	ENSP00000366897
ENSP00000377232	ENSP00000399384
ENSP00000325881	ENSP00000333900
ENSP00000261592	ENSP00000262843
ENSP00000217260	ENSP00000397818
ENSP00000330631	ENSP00000216297
ENSP00000389176	ENSP00000399420
ENSP00000377197	ENSP00000301459
ENSP00000348732	ENSP00000250448
ENSP00000386959	ENSP00000304004
ENSP00000359640	ENSP00000364520
	ENSP00000363277
	ENSP00000324422
	ENSP00000364543
	ENSP00000331242
	ENSP00000282020
	ENSP00000385888
	ENSP00000385607
	ENSP00000323811
	ENSP00000300574
	ENSP00000251472
	ENSP00000359531
	ENSP00000381845
	ENSP00000290277
	ENSP00000374359
	ENSP00000361275
	ENSP00000251241
	ENSP00000267430
	ENSP00000394682
	ENSP00000355110
	ENSP00000415968
	ENSP00000331692
	ENSP00000419361
	ENSP00000216181
	ENSP00000358089
	ENSP00000369429
	ENSP00000302935
	ENSP00000323670
	ENSP00000397073
	ENSP00000281154
	ENSP00000314080
	ENSP00000350459
	ENSP00000312326
	ENSP00000268482
	ENSP00000261799
	ENSP00000350377
	ENSP00000376721
	ENSP00000373343
	ENSP00000254457
	ENSP00000355048
	ENSP00000303279
	ENSP00000352785
	ENSP00000216605
	ENSP00000217909
	ENSP00000355162
	ENSP00000402503
	ENSP00000370889
	ENSP00000371767
	ENSP00000354813
	ENSP00000363381
	ENSP00000244751
	ENSP00000383168
	ENSP00000357156
	ENSP00000325376
	ENSP00000382976
	ENSP00000268720
	ENSP00000254436
	ENSP00000357656
	ENSP00000401907
	ENSP00000253799
	ENSP00000344831
	ENSP00000281182
	ENSP00000336801
	ENSP00000384293
	ENSP00000349677
	ENSP00000401888
	ENSP00000355927
	ENSP00000323740
	ENSP00000330813
	ENSP00000367202
	ENSP00000369917
	ENSP00000302625
	ENSP00000369407
	ENSP00000378198
	ENSP00000371184
	ENSP00000264790
	ENSP00000412045
	ENSP00000333602
	ENSP00000400010
	ENSP00000299752
	ENSP00000395046
	ENSP00000306328
	ENSP00000309606
	ENSP00000342993
	ENSP00000376372
	ENSP00000281171
	ENSP00000357494
	ENSP00000303246
	ENSP00000380861
	ENSP00000406490
	ENSP00000367873
	ENSP00000264834
	ENSP00000416387
	ENSP00000303242
	ENSP00000239451
	ENSP00000384881
	ENSP00000222543
	ENSP00000273600
	ENSP00000313875
	ENSP00000251900
	ENSP00000355089
	ENSP00000367629
	ENSP00000408089
	ENSP00000380352
	ENSP00000345796
	ENSP00000399266
	ENSP00000415847
	ENSP00000342278
	ENSP00000336565
	ENSP00000410312
	ENSP00000264382
	ENSP00000379466
	ENSP00000348842
	ENSP00000420227
	ENSP00000384279
	ENSP00000296181
	ENSP00000379253
	ENSP00000319052
	ENSP00000377386
	ENSP00000304899
	ENSP00000404030
	ENSP00000349678
	ENSP00000264839
	ENSP00000397351
	ENSP00000365924
	ENSP00000322608
	ENSP00000264669
	ENSP00000243938
	ENSP00000332052
	ENSP00000348110
	ENSP00000262891
	ENSP00000219596
	ENSP00000366307
	ENSP00000413929
	ENSP00000371341
	ENSP00000278550
	ENSP00000343656
	ENSP00000357362
	ENSP00000365945
	ENSP00000352685
	ENSP00000413303
	ENSP00000378262
	ENSP00000326759
	ENSP00000292672
	ENSP00000302777
	ENSP00000346168
	ENSP00000413956
	ENSP00000407761
	ENSP00000310878
	ENSP00000355884
	ENSP00000345808
	ENSP00000264088
	ENSP00000337605
	ENSP00000320084
	ENSP00000361132
	ENSP00000264613
	ENSP00000291481
	ENSP00000384164
	ENSP00000217188
	ENSP00000325954
	ENSP00000365387
	ENSP00000352606
	ENSP00000304945
	ENSP00000385205
	ENSP00000356634
	ENSP00000270235
	ENSP00000342422
	ENSP00000355437
	ENSP00000263671
	ENSP00000402060
	ENSP00000381758
	ENSP00000397679
	ENSP00000389466
	ENSP00000332737
	ENSP00000363921
	ENSP00000301785
	ENSP00000322716
	ENSP00000378418
	ENSP00000359610
	ENSP00000377652
	ENSP00000288943
	ENSP00000380414
	ENSP00000283122
[truncated: 9,041 more rows]

## Sheet: Protein_dNdS
Old proteins with domains							Old proteins without domains							Vertebrate proteins with domains							Vertebrate proteins without domains							Mammalian proteins with domains							Mammalian proteins without domains
Human_protein	Mouse_protein	ls	dN/dS	dN	dS		Human_protein	Mouse_protein	ls	dN/dS	dN	dS		Human_protein	Mouse_protein	ls	dN/dS	dN	dS		Human_protein	Mouse_protein	ls	dN/dS	dN	dS		Human_protein	Mouse_protein	ls	dN/dS	dN	dS		Human_protein	Mouse_protein	ls	dN/dS	dN	dS
ENSP00000000233	ENSMUSP00000020717	180	0	0	0.35		ENSP00000005286	ENSMUSP00000025645	1017	0.09	0.07	0.84		ENSP00000006053	ENSMUSP00000034230	390	0.25	0.25	0.97		ENSP00000009606	ENSMUSP00000090291	536	0.74	0.35	0.47		ENSP00000053243	ENSMUSP00000023140	179	0.33	0.25	0.75		ENSP00000062104	ENSMUSP00000085838	81	0.19	0.05	0.27
ENSP00000000412	ENSMUSP00000108229	277	0.08	0.04	0.49		ENSP00000006526	ENSMUSP00000032108	334	0.1	0.06	0.6		ENSP00000046087	ENSMUSP00000020413	350	0.23	0.13	0.56		ENSP00000031135	ENSMUSP00000043583	918	0.05	0.02	0.34		ENSP00000218230	ENSMUSP00000040342	258	0.11	0.09	0.84		ENSP00000158009	ENSMUSP00000018988	321	0.25	0.19	0.76
ENSP00000001146	ENSMUSP00000076886	512	0.01	0.02	1.2		ENSP00000010299	ENSMUSP00000030696	307	0.02	0.01	0.52		ENSP00000170630	ENSMUSP00000033004	806	0.3	0.39	1.27		ENSP00000064778	ENSMUSP00000081977	244	0	0	0.17		ENSP00000221980	ENSMUSP00000019616	917	0.1	0.08	0.84		ENSP00000205194	ENSMUSP00000045354	206	0.02	0.03	1.29
ENSP00000002125	ENSMUSP00000024887	435	0.18	0.09	0.5		ENSP00000039989	ENSMUSP00000106869	1141	0.05	0.02	0.46		ENSP00000176195	ENSMUSP00000041519	121	0.26	0.3	1.14		ENSP00000160874	ENSMUSP00000023018	712	0.35	0.32	0.9		ENSP00000225760	ENSMUSP00000001055	272	0.25	0.28	1.13		ENSP00000227525	ENSMUSP00000039529	243	0.22	0.18	0.8
ENSP00000002165	ENSMUSP00000113499	461	0.14	0.1	0.72		ENSP00000040738	ENSMUSP00000058618	2972	0.28	0.2	0.71		ENSP00000200691	ENSMUSP00000034211	68	0.17	0.09	0.54		ENSP00000177742	ENSMUSP00000045111	218	0.05	0.07	1.4		ENSP00000226730	ENSMUSP00000029275	153	0.35	0.31	0.89		ENSP00000228463	ENSMUSP00000098436	381	0.51	0.43	0.84
ENSP00000002596	ENSMUSP00000113919	307	0.05	0.06	1.34		ENSP00000054950	ENSMUSP00000006128	325	0.03	0.02	0.71		ENSP00000204615	ENSMUSP00000075756	352	0.65	0.2	0.3		ENSP00000203629	ENSMUSP00000032217	517	0.47	0.2	0.43		ENSP00000228850	ENSMUSP00000093091	844	0.22	0.16	0.71		ENSP00000228534	ENSMUSP00000026449	189	0.44	0.17	0.39
ENSP00000002829	ENSMUSP00000040904	785	0.03	0.02	0.7		ENSP00000064780	ENSMUSP00000008462	429	0.14	0.09	0.61		ENSP00000215838	ENSMUSP00000105615	427	0.28	0.19	0.67		ENSP00000204549	ENSMUSP00000035515	484	0.1	0.05	0.52		ENSP00000231454	ENSMUSP00000043369	132	0.42	0.22	0.51		ENSP00000246105	ENSMUSP00000096812	165	0.38	0.43	1.13
ENSP00000003084	ENSMUSP00000049228	1475	0.22	0.13	0.59		ENSP00000074304	ENSMUSP00000027287	938	0.03	0.02	0.56		ENSP00000216492	ENSMUSP00000021610	430	0.14	0.19	1.36		ENSP00000206380	ENSMUSP00000021296	257	0.01	0.01	1.33		ENSP00000246551	ENSMUSP00000074573	79	0.21	0.17	0.8		ENSP00000246532	ENSMUSP00000042312	338	0.26	0.35	1.32
ENSP00000003100	ENSMUSP00000001507	503	0.09	0.04	0.48		ENSP00000083182	ENSMUSP00000018625	585	0.01	0	0.41		ENSP00000217305	ENSMUSP00000028883	243	0.19	0.24	1.29		ENSP00000206474	ENSMUSP00000022784	363	0.18	0.13	0.75		ENSP00000252490	ENSMUSP00000003074	97	0.52	0.31	0.59		ENSP00000246785	ENSMUSP00000003290	250	0.11	0.11	1.01
ENSP00000003302	ENSMUSP00000047467	1045	0.09	0.05	0.55		ENSP00000156471	ENSMUSP00000047157	1477	0.04	0.03	0.66		ENSP00000217429	ENSMUSP00000029183	581	0.13	0.12	0.94		ENSP00000215582	ENSMUSP00000048893	642	0.17	0.23	1.35		ENSP00000263851	ENSMUSP00000066937	113	0.77	0.26	0.34		ENSP00000246801	ENSMUSP00000112673	576	0.1	0.08	0.75
ENSP00000004980	ENSMUSP00000046598	640	0.12	0.06	0.51		ENSP00000167106	ENSMUSP00000021681	365	0.05	0.03	0.66		ENSP00000219235	ENSMUSP00000034231	92	0.39	0.29	0.73		ENSP00000216211	ENSMUSP00000023070	287	0.12	0.09	0.7		ENSP00000264031	ENSMUSP00000040481	184	0.12	0.08	0.63		ENSP00000248089	ENSMUSP00000024697	120	0.14	0.14	0.96
ENSP00000005178	ENSMUSP00000019721	411	0.05	0.03	0.7		ENSP00000168977	ENSMUSP00000005069	195	0.06	0.09	1.64		ENSP00000219244	ENSMUSP00000034232	93	0.23	0.27	1.19		ENSP00000216214	ENSMUSP00000023069	357	0.05	0.04	0.74		ENSP00000264832	ENSMUSP00000083587	530	0.26	0.39	1.52		ENSP00000249330	ENSMUSP00000048273	612	0.11	0.07	0.67
ENSP00000005198	ENSMUSP00000041819	1074	0.05	0.02	0.45		ENSP00000170447	ENSMUSP00000000449	416	0.08	0.06	0.74		ENSP00000220812	ENSMUSP00000033936	221	0.14	0.17	1.27		ENSP00000216445	ENSMUSP00000022398	294	0.52	0.25	0.48		ENSP00000274520	ENSMUSP00000022019	144	0.41	0.36	0.89		ENSP00000255992	ENSMUSP00000110219	1005	0.41	0.31	0.76
ENSP00000005226	ENSMUSP00000009667	899	0.07	0.04	0.57		ENSP00000184956	ENSMUSP00000001002	1181	0.17	0.1	0.57		ENSP00000222139	ENSMUSP00000006397	507	0.15	0.1	0.7		ENSP00000216756	ENSMUSP00000021705	212	0.16	0.19	1.21		ENSP00000278282	ENSMUSP00000025554	91	0.33	0.33	1.01		ENSP00000256246	ENSMUSP00000009772	2642	0.49	0.32	0.65
ENSP00000005257	ENSMUSP00000009003	206	0	0	0.43		ENSP00000185206	ENSMUSP00000024755	251	0.07	0.05	0.64		ENSP00000225474	ENSMUSP00000037762	202	0.16	0.21	1.35		ENSP00000216968	ENSMUSP00000029140	235	0.37	0.21	0.56		ENSP00000295367	ENSMUSP00000056287	169	0.63	0.37	0.59		ENSP00000257572	ENSMUSP00000057532	89	0.23	0.15	0.66
ENSP00000005260	ENSMUSP00000053129	509	0.07	0.06	0.84		ENSP00000186436	ENSMUSP00000027290	1874	0.11	0.05	0.48		ENSP00000225538	ENSMUSP00000021141	399	0.07	0.05	0.75		ENSP00000219542	ENSMUSP00000002344	291	0.1	0.11	1.08		ENSP00000296871	ENSMUSP00000019060	141	0.47	0.36	0.76		ENSP00000257696	ENSMUSP00000110944	63	0.12	0.16	1.33
ENSP00000005284	ENSMUSP00000081664	315	0.01	0.01	0.55		ENSP00000192788	ENSMUSP00000085359	1428	0.14	0.09	0.63		ENSP00000225831	ENSMUSP00000000193	99	0.44	0.43	0.97		ENSP00000220478	ENSMUSP00000034699	468	0.09	0.06	0.68		ENSP00000304915	ENSMUSP00000020650	127	0.3	0.29	0.97		ENSP00000257894	ENSMUSP00000104728	874	0.32	0.3	0.96
ENSP00000005340	ENSMUSP00000019362	736	0.02	0.02	0.72		ENSP00000197268	ENSMUSP00000107547	622	0.14	0.07	0.51		ENSP00000226279	ENSMUSP00000030964	300	0.47	0.31	0.66		ENSP00000220514	ENSMUSP00000106428	223	0.41	0.22	0.52		ENSP00000306190	ENSMUSP00000015460	335	0.54	0.28	0.53		ENSP00000257909	ENSMUSP00000035389	656	0.56	0.28	0.5
ENSP00000005558	ENSMUSP00000001672	449	0.06	0.03	0.4		ENSP00000200453	ENSMUSP00000049488	609	0.51	0.45	0.88		ENSP00000226284	ENSMUSP00000031246	315	0.21	0.21	0.99		ENSP00000220597	ENSMUSP00000104021	425	0.1	0.11	1.07		ENSP00000312652	ENSMUSP00000067046	167	0.14	0.11	0.79		ENSP00000259608	ENSMUSP00000030180	176	0.27	0.13	0.47
ENSP00000005587	ENSMUSP00000077342	358	0.1	0.05	0.51		ENSP00000202017	ENSMUSP00000028972	133	0.09	0.05	0.53		ENSP00000226355	ENSMUSP00000108804	599	0.33	0.21	0.65		ENSP00000221498	ENSMUSP00000033057	230	0.15	0.23	1.48		ENSP00000327513	ENSMUSP00000113617	551	0.5	0.2	0.4		ENSP00000259845	ENSMUSP00000025273	135	0.52	0.26	0.5
ENSP00000005905	ENSMUSP00000010421	2234	0.07	0.03	0.4		ENSP00000202816	ENSMUSP00000036523	841	0.19	0.11	0.58		ENSP00000227665	ENSMUSP00000113413	359	0.1	0.17	1.6		ENSP00000221573	ENSMUSP00000011981	334	0.26	0.27	1.02		ENSP00000329794	ENSMUSP00000108741	98	0.33	0.13	0.41		ENSP00000260058	ENSMUSP00000102824	351	0.18	0.08	0.48
ENSP00000005995	ENSMUSP00000024928	311	0.21	0.24	1.16		ENSP00000203166	ENSMUSP00000019697	619	0.24	0.2	0.83		ENSP00000227752	ENSMUSP00000034594	571	0.36	0.35	0.98		ENSP00000222674	ENSMUSP00000031853	186	0.39	0.3	0.76		ENSP00000334866	ENSMUSP00000023648	101	0.49	0.44	0.89		ENSP00000261058	ENSMUSP00000049864	328	0.44	0.25	0.56
ENSP00000006015	ENSMUSP00000040920	311	0.04	0.01	0.21		ENSP00000204566	ENSMUSP00000034955	308	0.01	0.01	0.78		ENSP00000228217	ENSMUSP00000034554	256	0.11	0.06	0.53		ENSP00000223145	ENSMUSP00000069444	536	0.1	0.03	0.31		ENSP00000340935	ENSMUSP00000068053	498	0.18	0.28	1.53		ENSP00000268981	ENSMUSP00000090602	358	0.36	0.17	0.46
ENSP00000006101	ENSMUSP00000018816	203	0.1	0.05	0.5		ENSP00000204726	ENSMUSP00000031477	1484	0.08	0.12	1.52		ENSP00000228280	ENSMUSP00000100920	273	0.39	0.09	0.24		ENSP00000225388	ENSMUSP00000049412	691	0.2	0.04	0.22		ENSP00000349493	ENSMUSP00000024015	115	0.29	0.24	0.84		ENSP00000269720	ENSMUSP00000062086	125	0.12	0.17	1.37
ENSP00000006275	ENSMUSP00000104095	159	0.08	0.11	1.34		ENSP00000206595	ENSMUSP00000113270	704	0.23	0.12	0.51		ENSP00000228936	ENSMUSP00000032341	292	0.32	0.25	0.77		ENSP00000225805	ENSMUSP00000099515	393	0.15	0.06	0.37		ENSP00000351327	ENSMUSP00000050962	844	0.22	0.12	0.55		ENSP00000270631	ENSMUSP00000041047	100	0.07	0.13	1.89
ENSP00000006658	ENSMUSP00000042572	786	0.08	0.08	0.97		ENSP00000209873	ENSMUSP00000044604	546	0.07	0.03	0.52		ENSP00000229243	ENSMUSP00000085632	539	0.2	0.15	0.75		ENSP00000227349	ENSMUSP00000034521	768	0.26	0.23	0.87		ENSP00000353540	ENSMUSP00000113126	117	0.42	0.37	0.88		ENSP00000273610	ENSMUSP00000060405	112	0.24	0.27	1.13
ENSP00000006777	ENSMUSP00000049060	361	0.07	0.06	0.8		ENSP00000215980	ENSMUSP00000086560	180	0.11	0.12	1.14		ENSP00000229304	ENSMUSP00000108204	229	0.29	0.2	0.67		ENSP00000227618	ENSMUSP00000096931	121	0.04	0.02	0.42		ENSP00000353742	ENSMUSP00000093626	208	0.27	0.31	1.18		ENSP00000273936	ENSMUSP00000008051	389	0.51	0.29	0.57
ENSP00000007390	ENSMUSP00000068511	309	0.17	0.14	0.8		ENSP00000216036	ENSMUSP00000009214	340	0.22	0.28	1.27		ENSP00000229335	ENSMUSP00000040524	198	0.06	0.04	0.69		ENSP00000227638	ENSMUSP00000053557	425	0.1	0.08	0.8		ENSP00000355153	ENSMUSP00000030237	129	1.21	0.46	0.38		ENSP00000274432	ENSMUSP00000022081	251	0.27	0.13	0.49
ENSP00000007414	ENSMUSP00000087474	837	0.04	0.03	0.76		ENSP00000216420	ENSMUSP00000070548	332	0.15	0.09	0.6		ENSP00000229829	ENSMUSP00000025192	250	0.15	0.16	1.02		ENSP00000228843	ENSMUSP00000032496	331	0.33	0.28	0.86		ENSP00000356713	ENSMUSP00000020188	465	0.55	0.39	0.72		ENSP00000276127	ENSMUSP00000098827	296	0.57	0.49	0.86
ENSP00000007510	ENSMUSP00000038412	1277	0.07	0.04	0.66		ENSP00000216468	ENSMUSP00000043742	325	0.16	0.08	0.48		ENSP00000231228	ENSMUSP00000099860	323	0.23	0.21	0.92		ENSP00000229265	ENSMUSP00000024270	266	0.43	0.17	0.4		ENSP00000356969	ENSMUSP00000005824	100	0.44	0.33	0.75		ENSP00000278601	ENSMUSP00000034564	123	0.48	0.26	0.54
ENSP00000007516	ENSMUSP00000033157	156	0.17	0.08	0.44		ENSP00000216489	ENSMUSP00000105782	205	0.23	0.09	0.37		ENSP00000233604	ENSMUSP00000099794	180	0.11	0.05	0.48		ENSP00000229758	ENSMUSP00000019907	421	0.27	0.21	0.8		ENSP00000357751	ENSMUSP00000053751	89	0.35	0.15	0.43		ENSP00000278855	ENSMUSP00000065120	158	0.48	0.36	0.75
ENSP00000007660	ENSMUSP00000031768	173	0.01	0	0.47		ENSP00000216923	ENSMUSP00000085285	676	0.06	0.05	0.94		ENSP00000237696	ENSMUSP00000056728	290	0.19	0.18	0.95		ENSP00000229769	ENSMUSP00000007714	400	0.43	0.47	1.08		ENSP00000358045	ENSMUSP00000029753	539	0.4	0.19	0.49		ENSP00000279804	ENSMUSP00000049161	201	0.14	0.12	0.87
ENSP00000007699	ENSMUSP00000018698	358	0.2	0.05	0.24		ENSP00000217130	ENSMUSP00000104419	868	0.08	0.06	0.75		ENSP00000240652	ENSMUSP00000043956	89	0.32	0.22	0.68		ENSP00000230882	ENSMUSP00000069457	637	0.46	0.19	0.41		ENSP00000361718	ENSMUSP00000108738	111	0.06	0.03	0.58		ENSP00000280358	ENSMUSP00000034568	123	0.18	0.09	0.5
ENSP00000007708	ENSMUSP00000041447	407	0.01	0.01	0.71		ENSP00000217260	ENSMUSP00000041578	228	0.07	0.08	1.2		ENSP00000240687	ENSMUSP00000063954	312	0.56	0.21	0.38		ENSP00000231512	ENSMUSP00000048441	255	0.14	0.25	1.76		ENSP00000361740	ENSMUSP00000108740	104	0.16	0.15	0.91		ENSP00000284245	ENSMUSP00000060254	64	0.11	0.19	1.69
ENSP00000008391	ENSMUSP00000037699	452	0.01	0	0.3		ENSP00000219204	ENSMUSP00000034228	163	0.03	0.03	0.79		ENSP00000241502	ENSMUSP00000023489	317	0.08	0.04	0.47		ENSP00000233840	ENSMUSP00000065439	379	0.19	0.21	1.07		ENSP00000371676	ENSMUSP00000023693	499	0.54	0.45	0.82		ENSP00000289989	ENSMUSP00000061834	358	0.27	0.26	0.96
ENSP00000008527	ENSMUSP00000020227	586	0.03	0.02	0.51		ENSP00000219299	ENSMUSP00000049497	377	0.2	0.13	0.68		ENSP00000242465	ENSMUSP00000101085	152	0.41	0.45	1.11		ENSP00000235332	ENSMUSP00000030886	378	0.26	0.28	1.09		ENSP00000375430	ENSMUSP00000053940	98	0.19	0.1	0.53		ENSP00000292779	ENSMUSP00000111374	501	0.23	0.33	1.4
ENSP00000008938	ENSMUSP00000032573	182	0.12	0.18	1.46		ENSP00000219334	ENSMUSP00000069255	653	0.06	0.04	0.78		ENSP00000242753	ENSMUSP00000103908	351	0.04	0.02	0.41		ENSP00000236938	ENSMUSP00000036380	342	0.33	0.19	0.57		ENSP00000378534	ENSMUSP00000065200	428	0.35	0.37	1.03		ENSP00000293778	ENSMUSP00000019064	242	0.69	0.42	0.62
ENSP00000009530	ENSMUSP00000095171	278	0.14	0.12	0.84		ENSP00000219343	ENSMUSP00000034378	515	0.2	0.06	0.31		ENSP00000243213	ENSMUSP00000033646	373	0.36	0.3	0.82		ENSP00000236976	ENSMUSP00000041878	214	0.14	0.1	0.76		ENSP00000384250	ENSMUSP00000096003	71	0.06	0.06	0.93		ENSP00000293981	ENSMUSP00000024704	139	0.13	0.19	1.43
ENSP00000010132	ENSMUSP00000077606	517	0.3	0.15	0.5		ENSP00000219535	ENSMUSP00000072518	229	0.08	0.13	1.66		ENSP00000243346	ENSMUSP00000108325	307	0.2	0.26	1.26		ENSP00000237201	ENSMUSP00000029927	293	0.28	0.19	0.7		ENSP00000400939	ENSMUSP00000058509	1299	0.46	0.36	0.79		ENSP00000294244	ENSMUSP00000025924	380	0.13	0.1	0.78
ENSP00000011292	ENSMUSP00000031806	419	0.1	0.09	0.94		ENSP00000219837	ENSMUSP00000111984	446	0.2	0.27	1.34		ENSP00000244314	ENSMUSP00000104072	461	0.05	0.05	1.1		ENSP00000238044	ENSMUSP00000027217	148	0.11	0.1	0.89		ENSP00000408432	ENSMUSP00000090157	359	0.21	0.12	0.6		ENSP00000294889	ENSMUSP00000041904	141	0.17	0.19	1.08
ENSP00000011473	ENSMUSP00000075990	259	0.22	0.11	0.49		ENSP00000220659	ENSMUSP00000033877	419	0.15	0.09	0.63		ENSP00000244333	ENSMUSP00000079543	346	0.2	0.16	0.8		ENSP00000240364	ENSMUSP00000049162	451	0.17	0.06	0.38		average		293.875	0.354	0.24875	0.76825		ENSP00000295898	ENSMUSP00000113469	117	0.25	0.31	1.24
ENSP00000011619	ENSMUSP00000045791	653	0.05	0.01	0.27		ENSP00000220669	ENSMUSP00000037459	268	0.12	0.09	0.72		ENSP00000244669	ENSMUSP00000047402	224	0.07	0.05	0.64		ENSP00000242315	ENSMUSP00000103609	400	0.1	0.05	0.51		median		160	0.33	0.27	0.775		ENSP00000296444	ENSMUSP00000107690	230	0.37	0.22	0.59
ENSP00000011653	ENSMUSP00000024044	453	0.49	0.39	0.79		ENSP00000220853	ENSMUSP00000022962	297	0.03	0.01	0.44		ENSP00000244711	ENSMUSP00000002845	172	0.1	0.03	0.3		ENSP00000243189	ENSMUSP00000077226	285	0.19	0.16	0.88									ENSP00000296694	ENSMUSP00000038872	91	0.26	0.24	0.9
ENSP00000011684	ENSMUSP00000037004	782	0.14	0.1	0.74		ENSP00000221114	ENSMUSP00000113716	190	0.09	0.12	1.3		ENSP00000245552	ENSMUSP00000021082	198	0.1	0.08	0.76		ENSP00000244174	ENSMUSP00000020518	464	0.39	0.29	0.76									ENSP00000297819	ENSMUSP00000031798	244	0.18	0.2	1.15
ENSP00000011691	ENSMUSP00000069801	77	0.24	0.3	1.28		ENSP00000221419	ENSMUSP00000096222	555	0.01	0.01	0.46		ENSP00000246043	ENSMUSP00000016072	1401	0.1	0.1	0.98		ENSP00000244321	ENSMUSP00000011776	204	0.35	0.36	1.03									ENSP00000298295	ENSMUSP00000070203	205	0.37	0.32	0.86
ENSP00000012049	ENSMUSP00000032566	382	0.13	0.09	0.7		ENSP00000221671	ENSMUSP00000063244	607	0.33	0.37	1.13		ENSP00000246190	ENSMUSP00000000895	353	0.1	0.07	0.71		ENSP00000244766	ENSMUSP00000113721	141	0.4	0.09	0.24									ENSP00000299140	ENSMUSP00000034473	154	0.28	0.19	0.68
ENSP00000012134	ENSMUSP00000015645	2428	0.11	0.06	0.58		ENSP00000221770	ENSMUSP00000032585	220	0.14	0.11	0.8		ENSP00000246515	ENSMUSP00000023261	103	0.14	0.22	1.5		ENSP00000247087	ENSMUSP00000101536	1594	0.04	0.02	0.64									ENSP00000299320	ENSMUSP00000087942	192	0.31	0.4	1.28
ENSP00000013070	ENSMUSP00000041247	425	0.13	0.07	0.55		ENSP00000221922	ENSMUSP00000114088	522	0.1	0.13	1.31		ENSP00000247270	ENSMUSP00000099526	221	0.32	0.21	0.67		ENSP00000247815	ENSMUSP00000020449	1046	0.25	0.23	0.94									ENSP00000299415	ENSMUSP00000036503	152	0.05	0.08	1.76
ENSP00000014914	ENSMUSP00000061062	354	0.14	0.15	1.05		ENSP00000222115	ENSMUSP00000003762	577	0.01	0.02	1.5		ENSP00000247879	ENSMUSP00000063743	316	0.55	0.25	0.45		ENSP00000249064	ENSMUSP00000020776	277	0.25	0.14	0.53									ENSP00000300618	ENSMUSP00000056084	272	0.6	0.24	0.39
ENSP00000014930	ENSMUSP00000042232	189	0.08	0.08	0.94		ENSP00000222224	ENSMUSP00000019878	260	0.2	0.12	0.59		ENSP00000247881	ENSMUSP00000044089	297	0.47	0.25	0.53		ENSP00000249776	ENSMUSP00000028803	311	0.31	0.21	0.68									ENSP00000300809	ENSMUSP00000036699	582	0.12	0.11	0.92
ENSP00000016171	ENSMUSP00000041820	410	0.13	0.06	0.44		ENSP00000223029	ENSMUSP00000031613	320	0.09	0.07	0.79		ENSP00000249075	ENSMUSP00000105579	202	0.12	0.12	0.98		ENSP00000249806	ENSMUSP00000034776	307	0.04	0.04	1.02									ENSP00000300961	ENSMUSP00000020435	281	0.3	0.35	1.17
ENSP00000017003	ENSMUSP00000112052	865	0.05	0.03	0.58		ENSP00000223274	ENSMUSP00000020898	175	0.22	0.13	0.58		ENSP00000249284	ENSMUSP00000053700	289	0.61	0.38	0.62		ENSP00000252100	ENSMUSP00000007046	493	0.26	0.11	0.42									ENSP00000302938	ENSMUSP00000085594	81	0.53	0.5	0.94
ENSP00000019103	ENSMUSP00000072660	436	0.19	0.12	0.64		ENSP00000223608	ENSMUSP00000103234	867	0.1	0.04	0.44		ENSP00000250056	ENSMUSP00000021164	231	0.18	0.22	1.2		ENSP00000252453	ENSMUSP00000058951	198	0.13	0.22	1.74									ENSP00000303158	ENSMUSP00000092399	527	0.36	0.24	0.68
ENSP00000019317	ENSMUSP00000024905	648	0.06	0.04	0.72		ENSP00000224862	ENSMUSP00000026256	300	0.03	0.02	0.66		ENSP00000250693	ENSMUSP00000033300	320	0.11	0.12	1.02		ENSP00000252729	ENSMUSP00000104287	260	0.09	0.09	0.99									ENSP00000304327	ENSMUSP00000033839	173	0.28	0.15	0.54
ENSP00000020673	ENSMUSP00000039728	1020	0.1	0.04	0.4		ENSP00000225298	ENSMUSP00000068103	548	0.23	0.1	0.43		ENSP00000252486	ENSMUSP00000003066	309	0.13	0.17	1.37		ENSP00000252825	ENSMUSP00000082459	662	0.23	0.43	1.87									ENSP00000304447	ENSMUSP00000035683	199	0.22	0.2	0.92
ENSP00000020926	ENSMUSP00000028648	426	0.08	0.05	0.68		ENSP00000225972	ENSMUSP00000021239	307	0.04	0.02	0.6		ENSP00000252723	ENSMUSP00000031723	192	0.14	0.14	0.94		ENSP00000253047	ENSMUSP00000019302	188	0.02	0.04	1.49									ENSP00000305906	ENSMUSP00000053255	334	0.14	0.27	1.89
ENSP00000025008	ENSMUSP00000027040	1588	0.12	0.05	0.46		ENSP00000226230	ENSMUSP00000099532	176	0.17	0.11	0.65		ENSP00000252939	ENSMUSP00000026541	216	0.06	0.09	1.5		ENSP00000253110	ENSMUSP00000045384	290	0.01	0.02	1.71									ENSP00000307142	ENSMUSP00000066786	180	0.3	0.2	0.67
ENSP00000029410	ENSMUSP00000068532	327	0.05	0.04	0.77		ENSP00000226432	ENSMUSP00000031040	699	0.15	0.1	0.64		ENSP00000252998	ENSMUSP00000047237	613	0.27	0.26	0.94		ENSP00000253669	ENSMUSP00000105698	353	0.22	0.39	1.76									ENSP00000308164	ENSMUSP00000047408	82	0.17	0.2	1.17
ENSP00000031146	ENSMUSP00000082343	307	0.1	0.04	0.34		ENSP00000226578	ENSMUSP00000029814	879	0.18	0.15	0.84		ENSP00000255226	ENSMUSP00000025434	920	0.11	0.07	0.67		ENSP00000253934	ENSMUSP00000024984	226	0.06	0.06	1.11									ENSP00000308279	ENSMUSP00000030163	1032	0.93	0.42	0.46
ENSP00000033079	ENSMUSP00000038199	850	0.12	0.05	0.44		ENSP00000226760	ENSMUSP00000048053	887	0.03	0.06	1.84		ENSP00000256010	ENSMUSP00000020040	169	0.13	0.1	0.77		ENSP00000254262	ENSMUSP00000032704	214	0.13	0.1	0.77									ENSP00000308412	ENSMUSP00000077818	77	11.94	0.15	0.01
ENSP00000035383	ENSMUSP00000101659	1537	0.05	0.02	0.41		ENSP00000227520	ENSMUSP00000025639	344	0.25	0.21	0.83		ENSP00000256474	ENSMUSP00000039418	179	0.11	0.08	0.71		ENSP00000254454	ENSMUSP00000030471	785	0.08	0.03	0.36									ENSP00000309560	ENSMUSP00000019069	560	0.46	0.28	0.61
ENSP00000037243	ENSMUSP00000034428	117	0	0	0.5		ENSP00000228136	ENSMUSP00000032899	181	0.02	0.02	1.16		ENSP00000257248	ENSMUSP00000025585	417	0.23	0.11	0.49		ENSP00000254801	ENSMUSP00000084259	158	0.36	0.16	0.43									ENSP00000310008	ENSMUSP00000060331	228	0.26	0.28	1.06
ENSP00000037502	ENSMUSP00000028020	490	0.15	0.11	0.7		ENSP00000228506	ENSMUSP00000107749	289	0.05	0.03	0.55		ENSP00000257905	ENSMUSP00000023133	171	0.4	0.12	0.3		ENSP00000255476	ENSMUSP00000040917	230	0.11	0.13	1.11									ENSP00000312284	ENSMUSP00000058522	345	0.27	0.42	1.59
ENSP00000039007	ENSMUSP00000056152	354	0.09	0.04	0.41		ENSP00000228515	ENSMUSP00000052144	534	0.05	0.04	0.75		ENSP00000258111	ENSMUSP00000065384	210	0.06	0.03	0.44		ENSP00000256151	ENSMUSP00000020049	239	0.15	0.17	1.11									ENSP00000312774	ENSMUSP00000091991	122	0.2	0.22	1.14
ENSP00000040584	ENSMUSP00000001703	242	0.01	0	0.26		ENSP00000228799	ENSMUSP00000001559	443	0.1	0.05	0.54		ENSP00000259206	ENSMUSP00000028358	180	0.21	0.22	1.07		ENSP00000256362	ENSMUSP00000093207	697	0.16	0.14	0.91									ENSP00000313324	ENSMUSP00000056782	177	0.07	0.05	0.78
ENSP00000042931	ENSMUSP00000053408	507	0.04	0.05	1.37		ENSP00000228922	ENSMUSP00000024470	349	0.08	0.08	0.93		ENSP00000259211	ENSMUSP00000028361	158	0.39	0.36	0.93		ENSP00000256441	ENSMUSP00000104957	102	0.12	0.07	0.61									ENSP00000313419	ENSMUSP00000032968	545	0.3	0.22	0.72
ENSP00000046794	ENSMUSP00000056621	529	0.16	0.09	0.54		ENSP00000229214	ENSMUSP00000096885	380	0.11	0.13	1.24		ENSP00000259212	ENSMUSP00000110134	155	0.06	0.06	0.89		ENSP00000256969	ENSMUSP00000085597	116	0.35	0.24	0.68									ENSP00000315081	ENSMUSP00000091299	140	0.19	0.36	1.85
ENSP00000053468	ENSMUSP00000113343	201	0.14	0.12	0.87		ENSP00000229281	ENSMUSP00000004389	126	0.02	0.02	1.04		ENSP00000259883	ENSMUSP00000089351	360	0.34	0.2	0.58		ENSP00000257336	ENSMUSP00000041964	502	0.12	0.06	0.5									ENSP00000315370	ENSMUSP00000094321	87	0.28	0.21	0.76
ENSP00000053867	ENSMUSP00000046340	589	0.19	0.18	0.92		ENSP00000229384	ENSMUSP00000031510	136	0.14	0.19	1.34		ENSP00000260447	ENSMUSP00000060835	84	0.05	0.03	0.58		ENSP00000257663	ENSMUSP00000110914	133	0.02	0	0.22									ENSP00000315554	ENSMUSP00000037500	306	0.26	0.21	0.81
ENSP00000054666	ENSMUSP00000030797	99	0.04	0.03	0.8		ENSP00000229633	ENSMUSP00000019925	165	0.25	0.2	0.8		ENSP00000261652	ENSMUSP00000010286	247	0.18	0.35	1.89		ENSP00000257724	ENSMUSP00000113050	246	0.25	0.12	0.47									ENSP00000315614	ENSMUSP00000058182	355	0.71	0.43	0.61
ENSP00000055077	ENSMUSP00000023867	349	0.03	0.04	1.27		ENSP00000231357	ENSMUSP00000022095	512	0.07	0.08	1.21		ENSP00000261826	ENSMUSP00000098303	595	0.14	0.11	0.8		ENSP00000257776	ENSMUSP00000108774	205	0.13	0.07	0.55									ENSP00000316122	ENSMUSP00000065011	153	0.31	0.5	1.61
ENSP00000055335	ENSMUSP00000111407	784	0.24	0.09	0.4		ENSP00000232496	ENSMUSP00000010198	110	0.06	0.03	0.59		ENSP00000262580	ENSMUSP00000023238	483	0.35	0.36	1.05		ENSP00000258457	ENSMUSP00000010434	232	0.14	0.08	0.54									ENSP00000317564	ENSMUSP00000092235	159	0.21	0.38	1.77
ENSP00000056217	ENSMUSP00000031750	380	0.04	0.02	0.55		ENSP00000233099	ENSMUSP00000094882	2070	0.03	0.02	0.62		ENSP00000262726	ENSMUSP00000016589	1481	0.14	0.22	1.53		ENSP00000259874	ENSMUSP00000003635	154	0.17	0.17	1.01									ENSP00000317671	ENSMUSP00000104907	641	0.37	0.32	0.87
ENSP00000056233	ENSMUSP00000005103	655	0.36	0.18	0.51		ENSP00000234195	ENSMUSP00000108062	388	0.26	0.37	1.42		ENSP00000262947	ENSMUSP00000019723	166	0.06	0.07	1.06		ENSP00000260011	ENSMUSP00000040703	239	0.4	0.42	1.05									ENSP00000318131	ENSMUSP00000040929	427	0.25	0.23	0.95
ENSP00000058691	ENSMUSP00000020000	205	0.17	0.09	0.54		ENSP00000234739	ENSMUSP00000046152	1425	0.12	0.02	0.21		ENSP00000263119	ENSMUSP00000001712	2186	0.08	0.05	0.61		ENSP00000260359	ENSMUSP00000068713	413	0.38	0.26	0.67									ENSP00000319336	ENSMUSP00000064524	134	0.58	0.41	0.7
ENSP00000061240	ENSMUSP00000070560	1013	0.06	0.03	0.54		ENSP00000234923	ENSMUSP00000102236	1009	0.09	0.05	0.55		ENSP00000263174	ENSMUSP00000113107	550	0.22	0.15	0.67		ENSP00000260372	ENSMUSP00000028741	234	0.7	0.21	0.3									ENSP00000319590	ENSMUSP00000069019	279	0.15	0.19	1.29
ENSP00000064571	ENSMUSP00000085263	198	0.02	0.01	0.58		ENSP00000235307	ENSMUSP00000113971	121	0.07	0.02	0.28		ENSP00000263266	ENSMUSP00000066490	257	0.12	0.17	1.36		ENSP00000260442	ENSMUSP00000034709	190	0.43	0.43	1.01									ENSP00000320532	ENSMUSP00000096693	83	0.33	0.39	1.17
ENSP00000066014	ENSMUSP00000042667	411	0.21	0.13	0.63		ENSP00000235345	ENSMUSP00000072027	325	0.04	0.01	0.29		ENSP00000263314	ENSMUSP00000028465	397	0.05	0.03	0.63		ENSP00000261275	ENSMUSP00000113680	514	0.14	0.12	0.83									ENSP00000320849	ENSMUSP00000031914	191	0.06	0.04	0.65
ENSP00000071281	ENSMUSP00000110417	323	0.15	0.02	0.14		ENSP00000237275	ENSMUSP00000019954	172	0.25	0.17	0.67		ENSP00000263339	ENSMUSP00000028882	266	0.45	0.27	0.59		ENSP00000261455	ENSMUSP00000027940	350	0.05	0.05	0.86									ENSP00000321021	ENSMUSP00000102417	333	0.25	0.08	0.32
ENSP00000072644	ENSMUSP00000102358	306	0.08	0.07	0.87		ENSP00000237353	ENSMUSP00000034162	1005	0.19	0.21	1.06		ENSP00000263341	ENSMUSP00000028881	267	0.34	0.22	0.66		ENSP00000261530	ENSMUSP00000065858	471	0.13	0.07	0.55									ENSP00000321249	ENSMUSP00000013497	170	0.4	0.49	1.22
ENSP00000072869	ENSMUSP00000050256	617	0.2	0.17	0.82		ENSP00000237380	ENSMUSP00000015948	178	0.04	0.03	0.69		ENSP00000264218	ENSMUSP00000031146	172	0.29	0.17	0.6		ENSP00000261556	ENSMUSP00000107364	703	0.2	0.1	0.51									ENSP00000321519	ENSMUSP00000032541	183	0.4	0.43	1.08
ENSP00000075503	ENSMUSP00000044098	422	0.3	0.14	0.48		ENSP00000238628	ENSMUSP00000105844	205	0.11	0.19	1.8		ENSP00000264265	ENSMUSP00000060732	222	0.11	0.08	0.7		ENSP00000261584	ENSMUSP00000095675	1100	0.5	0.25	0.51									ENSP00000323300	ENSMUSP00000045286	1154	0.49	0.24	0.5
ENSP00000078445	ENSMUSP00000112836	454	0.12	0.18	1.5		ENSP00000238647	ENSMUSP00000041070	774	0.02	0.01	0.67		ENSP00000264563	ENSMUSP00000092492	199	0.09	0.08	0.85		ENSP00000262074	ENSMUSP00000032774	446	0.36	0.19	0.52									ENSP00000324445	ENSMUSP00000095217	130	0.28	0.43	1.53
ENSP00000081029	ENSMUSP00000048348	320	0.15	0.16	1.05		ENSP00000238936	ENSMUSP00000084189	517	0.07	0.06	0.83		ENSP00000264605	ENSMUSP00000027528	585	0.26	0.27	1.03		ENSP00000262109	ENSMUSP00000106436	332	0.37	0.33	0.91									ENSP00000325508	ENSMUSP00000040380	117	0.49	0.3	0.6
ENSP00000084795	ENSMUSP00000103365	188	0.02	0.02	0.77		ENSP00000239830	ENSMUSP00000032283	485	0.16	0.12	0.71		ENSP00000264771	ENSMUSP00000112780	499	0.1	0.12	1.14		ENSP00000262198	ENSMUSP00000068560	1124	0.14	0.12	0.85									ENSP00000325589	ENSMUSP00000053412	196	0.22	0.26	1.21
ENSP00000084798	ENSMUSP00000003360	328	0.03	0.01	0.49		ENSP00000240316	ENSMUSP00000103530	569	0.29	0.23	0.78		ENSP00000265343	ENSMUSP00000051479	1158	0.08	0.03	0.42		ENSP00000262629	ENSMUSP00000032800	112	0.1	0.18	1.68									ENSP00000325638	ENSMUSP00000059630	97	0.11	0.16	1.39
ENSP00000085068	ENSMUSP00000066859	205	0.08	0.14	1.71		ENSP00000240587	ENSMUSP00000021641	1081	0.03	0.02	0.78		ENSP00000265643	ENSMUSP00000025842	123	0.15	0.19	1.23		ENSP00000262817	ENSMUSP00000043659	334	0.11	0.15	1.38									ENSP00000326309	ENSMUSP00000096809	71	0.43	0.22	0.5
ENSP00000085219	ENSMUSP00000103760	843	0.28	0.3	1.07		ENSP00000241527	ENSMUSP00000027492	345	0.43	0.24	0.57		ENSP00000266395	ENSMUSP00000053550	83	0.06	0.05	0.84		ENSP00000263100	ENSMUSP00000094151	493	0.24	0.48	1.97									ENSP00000327234	ENSMUSP00000028834	288	0.45	0.27	0.59
ENSP00000086933	ENSMUSP00000012279	200	0.08	0.13	1.62		ENSP00000242591	ENSMUSP00000031426	676	0.05	0.04	0.75		ENSP00000266556	ENSMUSP00000047105	443	0.35	0.22	0.62		ENSP00000263285	ENSMUSP00000069319	652	0.61	0.35	0.56									ENSP00000327506	ENSMUSP00000063016	223	0.19	0.18	0.98
ENSP00000095634	ENSMUSP00000033731	460	0.09	0.07	0.78		ENSP00000242607	ENSMUSP00000072401	269	0.12	0.13	1.09		ENSP00000269701	ENSMUSP00000002699	685	0.16	0.12	0.73		ENSP00000264229	ENSMUSP00000113947	1194	0.19	0.2	1.04									ENSP00000327786	ENSMUSP00000033100	350	0.3	0.43	1.44
ENSP00000155840	ENSMUSP00000009689	666	0.05	0.05	1.05		ENSP00000242784	ENSMUSP00000044129	172	0.09	0.03	0.32		ENSP00000270560	ENSMUSP00000019063	196	0.19	0.1	0.51		ENSP00000264313	ENSMUSP00000083684	580	0.09	0.03	0.3									ENSP00000327950	ENSMUSP00000020456	206	0.14	0.26	1.88
ENSP00000155926	ENSMUSP00000020922	343	0.02	0.01	0.49		ENSP00000243326	ENSMUSP00000064155	2408	0.29	0.17	0.61		ENSP00000270800	ENSMUSP00000099605	574	0.23	0.17	0.74		ENSP00000264447	ENSMUSP00000087024	1952	0.31	0.12	0.4									ENSP00000328061	ENSMUSP00000051204	489	0.23	0.23	0.99
ENSP00000156084	ENSMUSP00000111331	571	0.02	0.01	0.45		ENSP00000243878	ENSMUSP00000013299	346	0.11	0.08	0.75		ENSP00000271331	ENSMUSP00000060617	105	0.08	0.09	1.17		ENSP00000264497	ENSMUSP00000029273	146	0.43	0.23	0.55									ENSP00000328336	ENSMUSP00000081476	146	0.13	0.11	0.87
ENSP00000156109	ENSMUSP00000076178	474	0.25	0.16	0.63		ENSP00000245105	ENSMUSP00000070610	1334	0.13	0.17	1.37		ENSP00000271417	ENSMUSP00000107047	637	0.1	0.04	0.43		ENSP00000264982	ENSMUSP00000091312	595	0.25	0.12	0.49									ENSP00000329266	ENSMUSP00000023243	178	0.26	0.36	1.38
ENSP00000156476	ENSMUSP00000065308	275	0.11	0.12	1.08		ENSP00000245157	ENSMUSP00000034206	721	0.11	0.05	0.5		ENSP00000271835	ENSMUSP00000102921	477	0.39	0.36	0.91		ENSP00000264993	ENSMUSP00000044420	253	0.13	0.07	0.59									ENSP00000329557	ENSMUSP00000026744	159	0.38	0.37	0.97
ENSP00000156499	ENSMUSP00000056935	250	0.15	0.18	1.2		ENSP00000245441	ENSMUSP00000082422	2110	0.2	0.14	0.7		ENSP00000272641	ENSMUSP00000100009	261	0.08	0.06	0.67		ENSP00000265843	ENSMUSP00000062632	1935	0.47	0.3	0.64									ENSP00000329920	ENSMUSP00000014118	168	0.25	0.48	1.88
ENSP00000157600	ENSMUSP00000032376	365	0.05	0.04	0.83		ENSP00000245680	ENSMUSP00000027580	523	0.05	0.03	0.55		ENSP00000273951	ENSMUSP00000046636	474	0.22	0.14	0.65		ENSP00000266534	ENSMUSP00000079038	514	0.03	0.02	0.67									ENSP00000330269	ENSMUSP00000043783	152	0.48	0.4	0.83
ENSP00000157812	ENSMUSP00000032824	418	0	0	0.6		ENSP00000245812	ENSMUSP00000002737	221	0.08	0.1	1.36		ENSP00000274629	ENSMUSP00000020362	191	0.11	0.09	0.82		ENSP00000266671	ENSMUSP00000020424	251	0.04	0.05	1.26									ENSP00000330342	ENSMUSP00000091908	288	0.54	0.36	0.67
ENSP00000158762	ENSMUSP00000001631	740	0.07	0.04	0.55		ENSP00000245934	ENSMUSP00000023882	1271	0.03	0.02	0.85		ENSP00000277746	ENSMUSP00000097254	286	0.08	0.06	0.76		ENSP00000267260	ENSMUSP00000075488	597	0.11	0.07	0.6									ENSP00000330877	ENSMUSP00000056681	192	0.27	0.46	1.67
ENSP00000158771	ENSMUSP00000104163	239	0.1	0.03	0.31		ENSP00000246077	ENSMUSP00000028963	402	0.08	0.04	0.47		ENSP00000278175	ENSMUSP00000033054	183	0.27	0.25	0.91		ENSP00000267415	ENSMUSP00000098104	419	0.38	0.29	0.75									ENSP00000331012	ENSMUSP00000070291	322	0.33	0.4	1.19
ENSP00000159060	ENSMUSP00000024565	568	0.17	0.12	0.69		ENSP00000246117	ENSMUSP00000020463	563	0.02	0.03	1.51		ENSP00000278207	ENSMUSP00000006956	121	0.34	0.23	0.69		ENSP00000268130	ENSMUSP00000037467	681	0.47	0.25	0.53									ENSP00000331086	ENSMUSP00000040050	221	0.29	0.39	1.38
ENSP00000159087	ENSMUSP00000091157	1056	0.04	0.06	1.72		ENSP00000246229	ENSMUSP00000055709	496	0.02	0.01	0.3		ENSP00000278222	ENSMUSP00000006952	130	0.37	0.3	0.81		ENSP00000269394	ENSMUSP00000089951	698	0.2	0.18	0.89									ENSP00000331167	ENSMUSP00000026573	624	0.21	0.37	1.77
ENSP00000159111	ENSMUSP00000025036	1056	0.04	0.08	1.97		ENSP00000246789	ENSMUSP00000103474	371	0	0	0.85		ENSP00000279716	ENSMUSP00000005114	87	0.57	0.27	0.46		ENSP00000270824	ENSMUSP00000101758	163	0.04	0.04	1.08									ENSP00000331214	ENSMUSP00000020508	136	0.23	0.31	1.34
ENSP00000160382	ENSMUSP00000031725	426	0	0	0.57		ENSP00000248306	ENSMUSP00000038665	593	0.25	0.15	0.58		ENSP00000280357	ENSMUSP00000054591	190	0.33	0.27	0.81		ENSP00000272342	ENSMUSP00000075957	862	0.52	0.34	0.65									ENSP00000331363	ENSMUSP00000104172	596	0.1	0.19	1.77
ENSP00000160740	ENSMUSP00000092284	1600	0.1	0.05	0.49		ENSP00000248550	ENSMUSP00000114087	747	0.07	0.03	0.47		ENSP00000281030	ENSMUSP00000042988	146	0.09	0.09	1.03		ENSP00000272746	ENSMUSP00000092268	492	0.15	0.08	0.54									ENSP00000331691	ENSMUSP00000049512	243	0.43	0.38	0.87
ENSP00000160827	ENSMUSP00000101927	657	0.18	0.11	0.6		ENSP00000249363	ENSMUSP00000062158	652	0.03	0.01	0.34		ENSP00000281950	ENSMUSP00000063554	166	0.12	0.07	0.56		ENSP00000272907	ENSMUSP00000065468	650	0.08	0.08	1.01									ENSP00000332162	ENSMUSP00000092122	162	0.55	0.47	0.86
ENSP00000161006	ENSMUSP00000039808	307	0.17	0.15	0.87		ENSP00000249842	ENSMUSP00000045142	427	0.09	0.08	0.84		ENSP00000282091	ENSMUSP00000078723	115	0.34	0.21	0.62		ENSP00000273146	ENSMUSP00000040221	559	0.31	0.21	0.68									ENSP00000332805	ENSMUSP00000072129	61	0.31	0.19	0.61
ENSP00000161863	ENSMUSP00000048340	1272	0.03	0.01	0.44		ENSP00000249883	ENSMUSP00000035121	770	0.06	0.06	0.86		ENSP00000283006	ENSMUSP00000074988	241	0.41	0.27	0.67		ENSP00000273590	ENSMUSP00000045063	103	0.11	0.05	0.4									ENSP00000333779	ENSMUSP00000091519	431	0.5	0.31	0.62
ENSP00000162044	ENSMUSP00000002413	479	0.11	0.1	0.93		ENSP00000250173	ENSMUSP00000023006	466	0.17	0.12	0.7		ENSP00000284268	ENSMUSP00000022875	492	0.01	0.01	0.63		ENSP00000274000	ENSMUSP00000059669	298	0.04	0.05	1.07									ENSP00000333919	ENSMUSP00000067877	278	0.49	0.35	0.7
ENSP00000162391	ENSMUSP00000003238	565	0.09	0.04	0.47		ENSP00000250377	ENSMUSP00000021411	576	0.22	0.13	0.59		ENSP00000284881	ENSMUSP00000109857	290	0.15	0.09	0.59		ENSP00000274258	ENSMUSP00000106247	1981	0.36	0.25	0.7									ENSP00000334042	ENSMUSP00000021242	101	0.24	0.34	1.41
ENSP00000162749	ENSMUSP00000032491	450	0.27	0.25	0.92		ENSP00000250872	ENSMUSP00000041635	1288	0.05	0.1	1.91		ENSP00000285311	ENSMUSP00000029665	259	0.05	0.02	0.47		ENSP00000274897	ENSMUSP00000034910	267	0.58	0.19	0.32									ENSP00000334902	ENSMUSP00000058145	82	0.52	0.47	0.9
ENSP00000163416	ENSMUSP00000021609	727	0.12	0.09	0.71		ENSP00000251038	ENSMUSP00000065569	735	0.2	0.05	0.27		ENSP00000287641	ENSMUSP00000004480	116	0.04	0.02	0.47		ENSP00000275764	ENSMUSP00000031876	306	0.33	0.2	0.61									ENSP00000334940	ENSMUSP00000096209	640	0.31	0.18	0.57
ENSP00000164024	ENSMUSP00000024238	3297	0.07	0.04	0.58		ENSP00000251108	ENSMUSP00000052233	514	0.11	0.06	0.51		ENSP00000288065	ENSMUSP00000025060	340	0.15	0.09	0.64		ENSP00000275766	ENSMUSP00000062475	291	0.25	0.13	0.52									ENSP00000335017	ENSMUSP00000060206	397	0.64	0.43	0.67
ENSP00000164133	ENSMUSP00000025695	497	0.01	0.01	0.45		ENSP00000251143	ENSMUSP00000051263	963	0.04	0.03	0.72		ENSP00000290953	ENSMUSP00000005849	131	0.14	0.13	0.92		ENSP00000275767	ENSMUSP00000074482	185	0.47	0.28	0.6									ENSP00000339238	ENSMUSP00000052005	253	0.26	0.32	1.23
ENSP00000164139	ENSMUSP00000047564	842	0.02	0.01	0.79		ENSP00000251296	ENSMUSP00000046558	467	0.03	0.03	0.89		ENSP00000293330	ENSMUSP00000057578	130	0.1	0.12	1.3		ENSP00000276110	ENSMUSP00000112905	297	0.41	0.28	0.68									ENSP00000339251	ENSMUSP00000096159	99	0.34	0.36	1.06
ENSP00000164305	ENSMUSP00000096165	539	0.15	0.14	0.94		ENSP00000251334	ENSMUSP00000018212	1197	0.04	0.02	0.5		ENSP00000293443	ENSMUSP00000038486	822	0.04	0.03	0.74		ENSP00000276414	ENSMUSP00000106724	92	0.19	0.19	0.97									ENSP00000340429	ENSMUSP00000106628	179	0.48	0.42	0.87
ENSP00000165698	ENSMUSP00000065766	201	0.06	0.03	0.46		ENSP00000251343	ENSMUSP00000022831	671	0.19	0.12	0.63		ENSP00000295619	ENSMUSP00000032152	128	0.13	0.08	0.6		ENSP00000276704	ENSMUSP00000098220	371	0.27	0.2	0.74									ENSP00000340584	ENSMUSP00000029018	402	0.32	0.46	1.45
ENSP00000166244	ENSMUSP00000030420	1004	0.02	0.02	1.19		ENSP00000251496	ENSMUSP00000112871	1004	0.22	0.09	0.41		ENSP00000296145	ENSMUSP00000035075	171	0.36	0.21	0.58		ENSP00000277570	ENSMUSP00000060780	430	0.17	0.24	1.39									ENSP00000340887	ENSMUSP00000099893	165	0.39	0.41	1.03
ENSP00000166345	ENSMUSP00000022053	432	0.07	0.04	0.54		ENSP00000252015	ENSMUSP00000037574	797	0.03	0.01	0.38		ENSP00000296420	ENSMUSP00000112603	257	0.59	0.44	0.75		ENSP00000278071	ENSMUSP00000093697	546	0.1	0.12	1.23									ENSP00000341013	ENSMUSP00000073081	208	0.73	0.28	0.38
ENSP00000167218	ENSMUSP00000052523	343	0.14	0.09	0.66		ENSP00000252032	ENSMUSP00000046992	1175	0.22	0.08	0.38		ENSP00000296435	ENSMUSP00000035274	165	0.52	0.43	0.83		ENSP00000278505	ENSMUSP00000045861	500	0.24	0.14	0.61									ENSP00000341139	ENSMUSP00000035234	251	0.23	0.11	0.46
ENSP00000167586	ENSMUSP00000007272	467	0.05	0.03	0.66		ENSP00000252338	ENSMUSP00000094090	471	0.13	0.03	0.23		ENSP00000296452	ENSMUSP00000035208	3903	0.11	0.06	0.52		ENSP00000279992	ENSMUSP00000091395	221	0.19	0.16	0.88									ENSP00000341368	ENSMUSP00000045345	193	0.25	0.15	0.59
ENSP00000167588	ENSMUSP00000017743	424	0.19	0.14	0.72		ENSP00000252603	ENSMUSP00000034264	257	0.04	0.06	1.31		ENSP00000296777	ENSMUSP00000022150	116	0.05	0.02	0.3		ENSP00000280057	ENSMUSP00000047681	536	0.21	0.17	0.78									ENSP00000341963	ENSMUSP00000047530	582	0.61	0.32	0.53
ENSP00000168216	ENSMUSP00000108236	261	0.15	0.07	0.49		ENSP00000252744	ENSMUSP00000060841	1017	0.03	0.01	0.27		ENSP00000296980	ENSMUSP00000101166	231	0.31	0.19	0.62		ENSP00000280236	ENSMUSP00000028821	419	0.43	0.34	0.78									ENSP00000342012	ENSMUSP00000060362	450	0.54	0.39	0.72
ENSP00000168712	ENSMUSP00000056752	202	0.09	0.1	1.1		ENSP00000252826	ENSMUSP00000040367	1206	0.08	0.1	1.22		ENSP00000297574	ENSMUSP00000022905	117	0.18	0.23	1.31		ENSP00000280295	ENSMUSP00000088265	108	0.18	0.07	0.41									ENSP00000342162	ENSMUSP00000058317	153	0.14	0.19	1.41
ENSP00000169298	ENSMUSP00000110992	403	0.18	0.11	0.64		ENSP00000252992	ENSMUSP00000039889	761	0.19	0.08	0.45		ENSP00000300086	ENSMUSP00000052170	393	0.12	0.07	0.6		ENSP00000280325	ENSMUSP00000036912	235	0.13	0.11	0.82									ENSP00000342709	ENSMUSP00000104047	356	0.2	0.2	0.99
ENSP00000169551	ENSMUSP00000025547	244	0.33	0.19	0.56		ENSP00000253048	ENSMUSP00000096388	1291	0.06	0.04	0.7		ENSP00000301242	ENSMUSP00000035642	147	0.07	0.08	1.03		ENSP00000280749	ENSMUSP00000020488	184	0.22	0.17	0.79									ENSP00000343171	ENSMUSP00000056196	193	0.33	0.22	0.68
ENSP00000169565	ENSMUSP00000102353	264	0.1	0.19	1.84		ENSP00000253079	ENSMUSP00000091878	459	0.24	0.19	0.79		ENSP00000301258	ENSMUSP00000023265	123	0.22	0.36	1.62		ENSP00000280756	ENSMUSP00000093030	115	0.06	0.01	0.19									ENSP00000344218	ENSMUSP00000096354	126	0.61	0.32	0.53
ENSP00000170150	ENSMUSP00000028983	458	0.38	0.23	0.6		ENSP00000253270	ENSMUSP00000097040	325	0.13	0.05	0.41		ENSP00000301263	ENSMUSP00000047419	127	0.28	0.39	1.4		ENSP00000281453	ENSMUSP00000034045	410	0.36	0.33	0.93									ENSP00000344996	ENSMUSP00000051396	631	0.33	0.3	0.91
ENSP00000170564	ENSMUSP00000078632	928	0.12	0.09	0.72		ENSP00000253697	ENSMUSP00000053778	893	0.31	0.24	0.8		ENSP00000301691	ENSMUSP00000001534	211	0.05	0.05	0.99		ENSP00000282030	ENSMUSP00000025430	1535	0.08	0.04	0.54									ENSP00000345317	ENSMUSP00000073687	116	0.76	0.46	0.61
ENSP00000171214	ENSMUSP00000067662	311	0.1	0.09	0.91		ENSP00000254193	ENSMUSP00000032723	255	0.02	0.01	0.44		ENSP00000301908	ENSMUSP00000054210	176	0.14	0.09	0.66		ENSP00000282059	ENSMUSP00000074225	398	0.08	0.02	0.28									ENSP00000347178	ENSMUSP00000017976	156	0.2	0.32	1.59
ENSP00000171887	ENSMUSP00000053841	201	0.07	0.09	1.34		ENSP00000254323	ENSMUSP00000040078	984	0.02	0.04	1.44		ENSP00000302046	ENSMUSP00000093613	150	0.49	0.26	0.54		ENSP00000283141	ENSMUSP00000043290	548	0.38	0.38	1									ENSP00000349204	ENSMUSP00000108546	116	0.16	0.27	1.67
ENSP00000172196	ENSMUSP00000090443	287	0.02	0.01	0.54		ENSP00000254337	ENSMUSP00000038568	600	0.05	0.05	0.97		ENSP00000302234	ENSMUSP00000000342	97	0.78	0.37	0.48		ENSP00000283285	ENSMUSP00000023336	564	0.59	0.27	0.45									ENSP00000349365	ENSMUSP00000054637	232	0.32	0.18	0.58
ENSP00000172229	ENSMUSP00000000122	424	0.03	0.04	1.05		ENSP00000254624	ENSMUSP00000065622	816	0.07	0.04	0.58		ENSP00000303028	ENSMUSP00000027331	226	0.42	0.15	0.36		ENSP00000283474	ENSMUSP00000037809	175	0.07	0.03	0.5									ENSP00000349669	ENSMUSP00000038152	134	0.18	0.16	0.89
ENSP00000173229	ENSMUSP00000021284	604	0	0	1.02		ENSP00000254630	ENSMUSP00000080743	680	0.3	0.16	0.53		ENSP00000303231	ENSMUSP00000103446	215	0.41	0.32	0.77		ENSP00000284288	ENSMUSP00000011262	392	0.16	0.07	0.41									ENSP00000349884	ENSMUSP00000037408	115	0.57	0.28	0.5
ENSP00000173527	ENSMUSP00000025503	297	0.04	0.03	0.66		ENSP00000254940	ENSMUSP00000034392	180	0.01	0.01	1.08		ENSP00000303452	ENSMUSP00000006046	228	0.3	0.31	1.04		ENSP00000284437	ENSMUSP00000080443	303	0.45	0.32	0.71									ENSP00000350716	ENSMUSP00000069652	205	0.16	0.17	1.01
ENSP00000175091	ENSMUSP00000020909	233	0.04	0.01	0.34		ENSP00000255289	ENSMUSP00000082694	1349	0.23	0.19	0.84		ENSP00000304078	ENSMUSP00000096146	1011	0.13	0.1	0.78		ENSP00000284694	ENSMUSP00000091539	643	0.41	0.24	0.58									ENSP00000350961	ENSMUSP00000030103	110	0.26	0.38	1.47
ENSP00000175756	ENSMUSP00000027302	452	0.18	0.14	0.76		ENSP00000255304	ENSMUSP00000050172	1067	0.41	0.27	0.65		ENSP00000304108	ENSMUSP00000062702	820	0.12	0.06	0.48		ENSP00000285023	ENSMUSP00000042098	171	0.16	0.22	1.42									ENSP00000351040	ENSMUSP00000091805	378	0.25	0.25	0.99
ENSP00000176183	ENSMUSP00000026569	387	0.09	0.12	1.27		ENSP00000255305	ENSMUSP00000086909	1151	0.02	0.01	0.34		ENSP00000304133	ENSMUSP00000062556	615	0.14	0.1	0.72		ENSP00000285402	ENSMUSP00000080632	235	0.02	0.02	1.28									ENSP00000351325	ENSMUSP00000096505	109	0.37	0.26	0.71
ENSP00000176763	ENSMUSP00000099885	966	0.05	0.06	1.15		ENSP00000255631	ENSMUSP00000078886	357	0.02	0.02	0.98		ENSP00000305651	ENSMUSP00000047646	98	0.17	0.22	1.28		ENSP00000286688	ENSMUSP00000103966	207	0.27	0.12	0.45									ENSP00000352173	ENSMUSP00000110492	173	0.28	0.28	1.01
ENSP00000177648	ENSMUSP00000029662	1229	0.3	0.19	0.63		ENSP00000255674	ENSMUSP00000023828	2223	0.24	0.11	0.44		ENSP00000305852	ENSMUSP00000029377	202	0.19	0.08	0.41		ENSP00000287773	ENSMUSP00000070369	321	0.26	0.17	0.65									ENSP00000354874	ENSMUSP00000053087	507	0.64	0.34	0.53
ENSP00000177694	ENSMUSP00000001484	530	0.1	0.06	0.59		ENSP00000255759	ENSMUSP00000023357	173	0.22	0.13	0.58		ENSP00000306887	ENSMUSP00000032844	195	0.3	0.18	0.58		ENSP00000287916	ENSMUSP00000111105	244	0.09	0.05	0.52									ENSP00000356186	ENSMUSP00000068348	378	0.65	0.36	0.56
ENSP00000178638	ENSMUSP00000071786	353	0.19	0.1	0.55		ENSP00000256186	ENSMUSP00000102256	652	0.42	0.27	0.65		ENSP00000306900	ENSMUSP00000105800	176	0.08	0.14	1.76		ENSP00000288757	ENSMUSP00000031538	253	0.25	0.23	0.93									ENSP00000357103	ENSMUSP00000045134	333	0.51	0.36	0.7
ENSP00000178640	ENSMUSP00000034920	448	0.03	0.01	0.44		ENSP00000256447	ENSMUSP00000022124	661	0.27	0.17	0.61		ENSP00000306997	ENSMUSP00000029761	264	0.11	0.06	0.51		ENSP00000288873	ENSMUSP00000110217	240	0.21	0.09	0.44									ENSP00000357235	ENSMUSP00000010682	124	0.68	0.29	0.42
ENSP00000179259	ENSMUSP00000048643	268	0.16	0.17	1.07		ENSP00000256544	ENSMUSP00000028552	299	0.14	0.06	0.44		ENSP00000307093	ENSMUSP00000064787	770	0.35	0.19	0.53		ENSP00000289707	ENSMUSP00000067527	278	0.26	0.17	0.63									ENSP00000357308	ENSMUSP00000097565	86	0.22	0.17	0.77
ENSP00000180166	ENSMUSP00000034014	211	0.06	0.03	0.46		ENSP00000256637	ENSMUSP00000088052	825	0.09	0.04	0.5		ENSP00000307449	ENSMUSP00000095966	386	0.07	0.07	0.97		ENSP00000289805	ENSMUSP00000095932	423	0.07	0.09	1.26									ENSP00000357511	ENSMUSP00000029551	101	0.38	0.16	0.41
ENSP00000180173	ENSMUSP00000043367	660	0.04	0.03	0.57		ENSP00000256858	ENSMUSP00000083926	1216	0.1	0.03	0.32		ENSP00000307461	ENSMUSP00000046111	916	0.07	0.05	0.71		ENSP00000290310	ENSMUSP00000109604	123	0.04	0.07	1.79									ENSP00000357645	ENSMUSP00000063508	80	0.14	0.05	0.36
ENSP00000181383	ENSMUSP00000022576	422	0.19	0.1	0.53		ENSP00000256897	ENSMUSP00000022030	323	0.05	0.02	0.46		ENSP00000307722	ENSMUSP00000020537	171	0.03	0.01	0.5		ENSP00000290871	ENSMUSP00000034247	216	0.09	0.11	1.24									ENSP00000357736	ENSMUSP00000029535	87	0.33	0.38	1.17
ENSP00000181796	ENSMUSP00000110704	131	0.01	0.01	0.71		ENSP00000256925	ENSMUSP00000040639	562	0.11	0.07	0.58		ENSP00000307954	ENSMUSP00000057670	190	0.35	0.21	0.61		ENSP00000291358	ENSMUSP00000040584	417	0.56	0.35	0.62									ENSP00000357922	ENSMUSP00000088324	336	0.32	0.27	0.83
ENSP00000181839	ENSMUSP00000036013	1509	0.09	0.02	0.25		ENSP00000256935	ENSMUSP00000090884	1828	0.04	0.02	0.59		ENSP00000308352	ENSMUSP00000052522	748	0.11	0.09	0.84		ENSP00000291560	ENSMUSP00000002145	334	0.12	0.07	0.57									ENSP00000358098	ENSMUSP00000102749	131	0.46	0.27	0.6
ENSP00000182096	ENSMUSP00000037682	1016	0.15	0.1	0.68		ENSP00000257287	ENSMUSP00000112602	1140	0.1	0.1	0.99		ENSP00000308620	ENSMUSP00000038204	527	0.12	0.06	0.5		ENSP00000291634	ENSMUSP00000036382	215	0.17	0.15	0.86									ENSP00000359845	ENSMUSP00000099121	323	0.36	0.36	1
ENSP00000182290	ENSMUSP00000009396	255	0.28	0.25	0.91		ENSP00000257604	ENSMUSP00000047475	580	0.23	0.14	0.61		ENSP00000309103	ENSMUSP00000025910	162	0.27	0.14	0.5		ENSP00000291672	ENSMUSP00000009259	339	0.04	0.08	1.93									ENSP00000360166	ENSMUSP00000038655	279	0.53	0.36	0.68
ENSP00000182377	ENSMUSP00000032443	515	0.09	0.07	0.74		ENSP00000257626	ENSMUSP00000043679	850	0.26	0.15	0.59		ENSP00000309376	ENSMUSP00000019962	187	0.62	0.26	0.42		ENSP00000291691	ENSMUSP00000090061	231	0.38	0.33	0.87									ENSP00000360190	ENSMUSP00000095426	65	0.62	0.18	0.29
ENSP00000182527	ENSMUSP00000047992	370	0.12	0.05	0.43		ENSP00000257787	ENSMUSP00000081322	201	0.1	0.03	0.3		ENSP00000310036	ENSMUSP00000016638	380	0.49	0.25	0.5		ENSP00000291890	ENSMUSP00000006792	304	0.34	0.28	0.84									ENSP00000360214	ENSMUSP00000084422	141	0.16	0.14	0.85
ENSP00000185150	ENSMUSP00000072929	483	0.04	0.02	0.42		ENSP00000258180	ENSMUSP00000104578	407	0.04	0.05	1.38		ENSP00000310622	ENSMUSP00000069723	358	0.48	0.27	0.56		ENSP00000292330	ENSMUSP00000031739	249	0.14	0.16	1.11									ENSP00000360244	ENSMUSP00000102686	543	0.4	0.24	0.61
ENSP00000187762	ENSMUSP00000034244	298	0.04	0.04	1.04		ENSP00000258821	ENSMUSP00000006451	440	0.1	0.05	0.54		ENSP00000312293	ENSMUSP00000071084	168	0.18	0.1	0.53		ENSP00000292524	ENSMUSP00000049466	493	0.03	0.03	1.17									ENSP00000360824	ENSMUSP00000099786	198	0.52	0.33	0.63
ENSP00000188312	ENSMUSP00000020109	396	0.01	0.01	0.75		ENSP00000258884	ENSMUSP00000112988	320	0.02	0.01	0.56		ENSP00000313809	ENSMUSP00000031226	416	0.51	0.23	0.44		ENSP00000292574	ENSMUSP00000101022	499	0.12	0.13	1.08									ENSP00000361556	ENSMUSP00000058055	372	0.42	0.43	1.02
ENSP00000188403	ENSMUSP00000100933	486	0.04	0.04	0.85		ENSP00000258930	ENSMUSP00000038527	187	0.01	0.01	1.28		ENSP00000314976	ENSMUSP00000020185	543	0.38	0.25	0.66		ENSP00000293273	ENSMUSP00000010506	281	0.22	0.2	0.89									ENSP00000361597	ENSMUSP00000017911	223	0.34	0.12	0.35
ENSP00000188790	ENSMUSP00000099793	760	0.14	0.05	0.39		ENSP00000258963	ENSMUSP00000018521	518	0.03	0.01	0.19		ENSP00000315130	ENSMUSP00000022616	448	0.11	0.13	1.14		ENSP00000293695	ENSMUSP00000003922	171	0.15	0.19	1.24									ENSP00000361599	ENSMUSP00000095518	66	0.02	0.03	1.49
ENSP00000189978	ENSMUSP00000095665	874	0.07	0.04	0.57		ENSP00000259234	ENSMUSP00000025109	1056	0.07	0.03	0.46		ENSP00000317895	ENSMUSP00000044998	758	0.48	0.45	0.93		ENSP00000294064	ENSMUSP00000045222	417	0.35	0.21	0.59									ENSP00000361852	ENSMUSP00000101875	182	0.57	0.15	0.26
ENSP00000191922	ENSMUSP00000002572	337	0.05	0.04	0.83		ENSP00000259335	ENSMUSP00000103185	1839	0.05	0.02	0.43		ENSP00000318822	ENSMUSP00000004560	192	0.25	0.25	1.02		ENSP00000294485	ENSMUSP00000030862	342	0.14	0.13	0.9									ENSP00000362638	ENSMUSP00000055637	195	0.07	0.02	0.25
ENSP00000193322	ENSMUSP00000035516	333	0.17	0.13	0.75		ENSP00000259698	ENSMUSP00000106013	1050	0.08	0.06	0.69		ENSP00000319412	ENSMUSP00000073611	292	0.26	0.14	0.54		ENSP00000294811	ENSMUSP00000106455	263	0.24	0.13	0.53									ENSP00000362743	ENSMUSP00000027429	168	0.24	0.22	0.93
ENSP00000193391	ENSMUSP00000063648	1221	0.46	0.17	0.38		ENSP00000259997	ENSMUSP00000109700	491	0.01	0.01	0.37		ENSP00000320430	ENSMUSP00000022186	99	0.06	0.05	0.81		ENSP00000295049	ENSMUSP00000027121	500	0.14	0.12	0.83									ENSP00000363055	ENSMUSP00000101071	246	0.21	0.41	1.92
ENSP00000194130	ENSMUSP00000031713	594	0.22	0.11	0.5		ENSP00000260382	ENSMUSP00000070606	685	0.08	0.05	0.65		ENSP00000320838	ENSMUSP00000085022	325	0.28	0.15	0.53		ENSP00000295148	ENSMUSP00000082948	660	0.42	0.27	0.64									ENSP00000363259	ENSMUSP00000093741	1402	0.31	0.22	0.72
ENSP00000194155	ENSMUSP00000057921	798	0.22	0.13	0.61		ENSP00000260385	ENSMUSP00000092283	469	0.15	0.09	0.59		ENSP00000321260	ENSMUSP00000040717	69	0.27	0.21	0.78		ENSP00000295756	ENSMUSP00000097302	186	0.38	0.19	0.5									ENSP00000363405	ENSMUSP00000103171	1401	0.45	0.27	0.59
ENSP00000194530	ENSMUSP00000027185	418	0.15	0.05	0.33		ENSP00000260403	ENSMUSP00000064310	643	0.25	0.1	0.39		ENSP00000323034	ENSMUSP00000050051	258	0.07	0.06	0.93		ENSP00000295872	ENSMUSP00000058832	852	0.22	0.14	0.62									ENSP00000363416	ENSMUSP00000101492	338	0.62	0.29	0.47
ENSP00000194900	ENSMUSP00000085299	849	0.02	0.01	0.34		ENSP00000260570	ENSMUSP00000049335	1749	0.04	0.02	0.5		ENSP00000323505	ENSMUSP00000034148	162	0.32	0.18	0.55		ENSP00000295896	ENSMUSP00000108271	292	0.3	0.23	0.76									ENSP00000363495	ENSMUSP00000105257	234	0.21	0.06	0.29
ENSP00000195654	ENSMUSP00000034987	2462	0.08	0.03	0.43		ENSP00000260643	ENSMUSP00000074387	417	0.16	0.07	0.41		ENSP00000324248	ENSMUSP00000066822	267	0.08	0.1	1.13		ENSP00000295930	ENSMUSP00000066644	334	0.06	0.04	0.67									ENSP00000364166	ENSMUSP00000036816	222	0.58	0.46	0.79
ENSP00000196489	ENSMUSP00000057159	580	0.33	0.39	1.16		ENSP00000260665	ENSMUSP00000107927	1392	0.27	0.16	0.59		ENSP00000324882	ENSMUSP00000051177	787	0.28	0.21	0.75		ENSP00000296129	ENSMUSP00000042057	833	0.15	0.1	0.69									ENSP00000364370	ENSMUSP00000105331	153	0.46	0.37	0.8
ENSP00000196548	ENSMUSP00000080566	570	0.22	0.16	0.71		ENSP00000260743	ENSMUSP00000047278	323	0.03	0.04	1.22		ENSP00000327724	ENSMUSP00000070247	312	0.51	0.34	0.65		ENSP00000296238	ENSMUSP00000057368	79	0.01	0	0.56									ENSP00000364625	ENSMUSP00000053632	202	0.32	0.35	1.09
ENSP00000196551	ENSMUSP00000104179	204	0.01	0	0.74		ENSP00000261038	ENSMUSP00000023554	477	0.06	0.03	0.46		ENSP00000328069	ENSMUSP00000015663	330	0.42	0.35	0.84		ENSP00000296506	ENSMUSP00000034023	98	0.27	0.13	0.49									ENSP00000364964	ENSMUSP00000094950	191	0.24	0.24	1
ENSP00000198765	ENSMUSP00000029885	533	0.07	0.03	0.42		ENSP00000261168	ENSMUSP00000032335	1262	0.24	0.15	0.64		ENSP00000328412	ENSMUSP00000026452	87	0.03	0.02	0.64		ENSP00000296564	ENSMUSP00000036482	1703	0.35	0.3	0.86									ENSP00000364978	ENSMUSP00000007260	125	0.11	0.08	0.72
ENSP00000198801	ENSMUSP00000064041	334	0.12	0.11	0.9		ENSP00000261234	ENSMUSP00000045258	443	0.19	0.09	0.47		ENSP00000328737	ENSMUSP00000078287	246	0.38	0.21	0.56		ENSP00000296776	ENSMUSP00000057581	243	0.18	0.11	0.63									ENSP00000364994	ENSMUSP00000046380	297	0.44	0.29	0.67
ENSP00000198939	ENSMUSP00000078469	916	0.01	0.02	1.69		ENSP00000261441	ENSMUSP00000069246	794	0.13	0.03	0.2		ENSP00000329040	ENSMUSP00000103080	152	0.08	0.1	1.29		ENSP00000296824	ENSMUSP00000022063	260	0.1	0.1	0.97									ENSP00000365076	ENSMUSP00000061264	293	0.33	0.17	0.53
ENSP00000199280	ENSMUSP00000023752	271	0.09	0.06	0.64		ENSP00000261475	ENSMUSP00000021410	453	0.01	0.01	0.62		ENSP00000329117	ENSMUSP00000109502	1111	0.25	0.12	0.46		ENSP00000297001	ENSMUSP00000059803	146	0.19	0.12	0.64									ENSP00000365465	ENSMUSP00000048596	501	0.34	0.27	0.8
ENSP00000199320	ENSMUSP00000022203	313	0.04	0.02	0.51		ENSP00000261588	ENSMUSP00000065744	1607	0.22	0.17	0.75		ENSP00000329295	ENSMUSP00000058254	252	0.02	0.02	0.77		ENSP00000297156	ENSMUSP00000021963	294	0.09	0.07	0.72									ENSP00000366050	ENSMUSP00000108465	163	0.35	0.26	0.73
ENSP00000199389	ENSMUSP00000098056	619	0.16	0.1	0.59		ENSP00000261592	ENSMUSP00000080150	523	0.08	0.03	0.41		ENSP00000329548	ENSMUSP00000061634	173	0.11	0.12	1.08		ENSP00000297324	ENSMUSP00000096424	281	0.43	0.33	0.77									ENSP00000366223	ENSMUSP00000108392	94	0.23	0.28	1.2
ENSP00000199448	ENSMUSP00000002885	224	0.13	0.11	0.88		ENSP00000261647	ENSMUSP00000054367	365	0.21	0.09	0.41		ENSP00000330393	ENSMUSP00000037385	1161	0.28	0.14	0.5		ENSP00000297423	ENSMUSP00000038820	903	0.46	0.25	0.55									ENSP00000366901	ENSMUSP00000031419	243	0.26	0.19	0.74
ENSP00000199814	ENSMUSP00000025506	420	0	0	0.58		ENSP00000261650	ENSMUSP00000049116	394	0.04	0.03	0.72		ENSP00000330432	ENSMUSP00000023044	491	0.13	0.11	0.8		ENSP00000297459	ENSMUSP00000070748	305	0.23	0.14	0.59									ENSP00000367189	ENSMUSP00000093972	89	0.2	0.29	1.45
ENSP00000199936	ENSMUSP00000034304	379	0.37	0.29	0.78		ENSP00000261713	ENSMUSP00000042825	226	0.01	0.01	0.79		ENSP00000330774	ENSMUSP00000045832	261	0.37	0.22	0.6		ENSP00000297623	ENSMUSP00000030152	260	0.26	0.13	0.51									ENSP00000367429	ENSMUSP00000096260	130	0.35	0.37	1.04
ENSP00000200135	ENSMUSP00000034803	779	0.14	0.08	0.55		ENSP00000261723	ENSMUSP00000078866	560	0.08	0.02	0.31		ENSP00000331291	ENSMUSP00000075876	331	0.51	0.26	0.5		ENSP00000297977	ENSMUSP00000043482	690	0.13	0.04	0.33									ENSP00000367528	ENSMUSP00000087479	153	0.28	0.31	1.12
ENSP00000200181	ENSMUSP00000102069	1816	0.07	0.06	0.87		ENSP00000261817	ENSMUSP00000053348	222	0.08	0.1	1.35		ENSP00000331358	ENSMUSP00000017309	101	0.47	0.23	0.48		ENSP00000298569	ENSMUSP00000026989	303	0.25	0.11	0.43									ENSP00000367802	ENSMUSP00000090789	833	0.21	0.23	1.08
ENSP00000200457	ENSMUSP00000024119	476	0.12	0.08	0.64		ENSP00000261819	ENSMUSP00000083393	740	0.07	0.03	0.38		ENSP00000331474	ENSMUSP00000093206	237	0.1	0.06	0.6		ENSP00000298699	ENSMUSP00000042828	413	0.23	0.1	0.44									ENSP00000368296	ENSMUSP00000044861	190	0.13	0.08	0.64
ENSP00000200557	ENSMUSP00000069466	769	0.04	0.03	0.65		ENSP00000261844	ENSMUSP00000080442	1065	0.19	0.16	0.82		ENSP00000331662	ENSMUSP00000108818	627	0.26	0.14	0.55		ENSP00000298894	ENSMUSP00000043336	350	0.25	0.15	0.59									ENSP00000368503	ENSMUSP00000029388	111	0.24	0.1	0.44
ENSP00000200652	ENSMUSP00000020586	551	0.18	0.08	0.43		ENSP00000261866	ENSMUSP00000037543	2429	0.27	0.15	0.55		ENSP00000331746	ENSMUSP00000032907	134	0.29	0.13	0.44		ENSP00000299088	ENSMUSP00000022786	536	0.11	0.07	0.64									ENSP00000369371	ENSMUSP00000030309	283	0.42	0.34	0.81
ENSP00000201023	ENSMUSP00000032446	377	0.07	0.03	0.45		ENSP00000261942	ENSMUSP00000026991	445	0.02	0.01	0.49		ENSP00000332225	ENSMUSP00000044352	165	0.16	0.06	0.39		ENSP00000299238	ENSMUSP00000096991	774	0.22	0.12	0.53									ENSP00000369441	ENSMUSP00000102725	174	0.35	0.37	1.07
ENSP00000201031	ENSMUSP00000096657	449	0.07	0.08	1.13		ENSP00000261948	ENSMUSP00000021937	294	0.27	0.09	0.33		ENSP00000333593	ENSMUSP00000092900	304	0.1	0.05	0.53		ENSP00000299290	ENSMUSP00000101097	345	0.21	0.21	0.99									ENSP00000369963	ENSMUSP00000028898	130	0.73	0.38	0.52
ENSP00000201586	ENSMUSP00000103363	339	0.09	0.16	1.82		ENSP00000262102	ENSMUSP00000112626	1206	0.33	0.22	0.68		ENSP00000333727	ENSMUSP00000030585	340	0.22	0.2	0.92		ENSP00000299377	ENSMUSP00000090464	134	0.12	0.07	0.62									ENSP00000370842	ENSMUSP00000113829	262	0.39	0.34	0.86
ENSP00000201647	ENSMUSP00000083559	715	0.06	0.07	1.14		ENSP00000262127	ENSMUSP00000095149	659	0.02	0.01	0.51		ENSP00000334145	ENSMUSP00000029771	288	0.5	0.37	0.74		ENSP00000299381	ENSMUSP00000020307	110	0	0	0.51									ENSP00000371054	ENSMUSP00000054488	189	0.6	0.41	0.69
ENSP00000201979	ENSMUSP00000000369	297	0.07	0.06	0.83		ENSP00000262139	ENSMUSP00000099349	446	0.04	0.03	0.65		ENSP00000334225	ENSMUSP00000056379	107	0.09	0.1	1.22		ENSP00000299505	ENSMUSP00000103709	1058	0.08	0.03	0.38									ENSP00000371234	ENSMUSP00000073796	145	0.26	0.27	1.07
ENSP00000202625	ENSMUSP00000028888	706	0.08	0.07	0.91		ENSP00000262291	ENSMUSP00000018315	406	0.09	0.03	0.34		ENSP00000335357	ENSMUSP00000070575	211	0.12	0.05	0.42		ENSP00000299694	ENSMUSP00000090931	245	0.11	0.1	0.88									ENSP00000371644	ENSMUSP00000106834	75	0.39	0.5	1.27
ENSP00000202677	ENSMUSP00000105613	1872	0.11	0.04	0.42		ENSP00000262293	ENSMUSP00000060803	360	0.35	0.17	0.49		ENSP00000335384	ENSMUSP00000017339	326	0.23	0.16	0.69		ENSP00000299721	ENSMUSP00000025397	160	0.03	0.04	1.1									ENSP00000372410	ENSMUSP00000087203	153	0.15	0.17	1.14
ENSP00000202788	ENSMUSP00000031410	473	0.03	0.01	0.45		ENSP00000262306	ENSMUSP00000066210	118	0.02	0.01	0.73		ENSP00000336607	ENSMUSP00000031429	388	0.09	0.07	0.74		ENSP00000300035	ENSMUSP00000038877	110	0.19	0.09	0.5									ENSP00000373536	ENSMUSP00000028299	224	0.35	0.3	0.87
ENSP00000202831	ENSMUSP00000064714	584	0.09	0.11	1.17		ENSP00000262370	ENSMUSP00000087946	553	0.07	0.06	0.85		ENSP00000337255	ENSMUSP00000052248	129	0.11	0.14	1.25		ENSP00000300213	ENSMUSP00000097087	355	0.36	0.22	0.6									ENSP00000375073	ENSMUSP00000062345	231	0.08	0.12	1.59
ENSP00000202967	ENSMUSP00000107698	311	0.09	0.08	0.8		ENSP00000262376	ENSMUSP00000061843	1131	0.15	0.07	0.49		ENSP00000337513	ENSMUSP00000006209	219	0.19	0.1	0.5		ENSP00000300557	ENSMUSP00000056647	101	0.12	0.11	0.89									ENSP00000375247	ENSMUSP00000063478	111	0.29	0.23	0.79
ENSP00000203001	ENSMUSP00000105753	496	0.18	0.09	0.49		ENSP00000262384	ENSMUSP00000079657	893	0.18	0.1	0.56		ENSP00000337843	ENSMUSP00000111983	289	0.06	0.03	0.48		ENSP00000301599	ENSMUSP00000055528	159	0.09	0.07	0.76									ENSP00000375311	ENSMUSP00000061994	259	0.19	0.32	1.68
ENSP00000203407	ENSMUSP00000026743	480	0.11	0.07	0.58		ENSP00000262419	ENSMUSP00000102587	1099	0.15	0.04	0.27		ENSP00000338706	ENSMUSP00000111186	181	0.06	0.04	0.77		ENSP00000302144	ENSMUSP00000070358	181	0.35	0.28	0.82									ENSP00000376227	ENSMUSP00000087207	426	0.18	0.12	0.7
ENSP00000203556	ENSMUSP00000045676	964	0.12	0.1	0.8		ENSP00000262547	ENSMUSP00000080643	752	0.32	0.13	0.42		ENSP00000339067	ENSMUSP00000059682	244	0.26	0.27	1.04		ENSP00000302537	ENSMUSP00000020437	701	0.27	0.18	0.68									ENSP00000376278	ENSMUSP00000052968	61	0.3	0.17	0.57
ENSP00000203664	ENSMUSP00000098655	234	0.07	0.03	0.38		ENSP00000262563	ENSMUSP00000110645	713	0.11	0.03	0.25		ENSP00000339328	ENSMUSP00000002284	324	0.19	0.3	1.56		ENSP00000302578	ENSMUSP00000098200	310	0.03	0.04	1.31									ENSP00000376441	ENSMUSP00000072200	566	0.42	0.3	0.71
ENSP00000204517	ENSMUSP00000005862	338	0.01	0.01	0.78		ENSP00000262764	ENSMUSP00000017859	553	0.03	0.02	0.67		ENSP00000340200	ENSMUSP00000043308	296	0.3	0.17	0.57		ENSP00000302724	ENSMUSP00000102482	135	0.19	0.33	1.7									ENSP00000376823	ENSMUSP00000110658	153	0.26	0.21	0.83
ENSP00000204604	ENSMUSP00000007171	945	0.16	0.08	0.47		ENSP00000262765	ENSMUSP00000091437	503	0.1	0.11	1.08		ENSP00000341268	ENSMUSP00000034359	310	0.11	0.13	1.2		ENSP00000303398	ENSMUSP00000022998	893	0.16	0.13	0.8									ENSP00000377537	ENSMUSP00000098812	726	0.3	0.2	0.68
ENSP00000204679	ENSMUSP00000110807	305	0.14	0.12	0.83		ENSP00000262794	ENSMUSP00000015509	1121	0.13	0.1	0.77		ENSP00000341794	ENSMUSP00000063004	152	0.13	0.11	0.8		ENSP00000303490	ENSMUSP00000026519	635	0.22	0.14	0.66									ENSP00000378718	ENSMUSP00000093076	223	0.13	0.14	1.07
ENSP00000204961	ENSMUSP00000050716	345	0.04	0.02	0.5		ENSP00000262879	ENSMUSP00000105112	1494	0.04	0.01	0.31		ENSP00000341911	ENSMUSP00000040596	383	0.06	0.1	1.81		ENSP00000303788	ENSMUSP00000043713	559	0.16	0.07	0.42									ENSP00000378845	ENSMUSP00000032997	231	0.26	0.19	0.74
ENSP00000205061	ENSMUSP00000003404	1172	0.03	0.02	0.55		ENSP00000262890	ENSMUSP00000005583	231	0.03	0.02	0.64		ENSP00000342011	ENSMUSP00000022115	326	0.23	0.15	0.65		ENSP00000304236	ENSMUSP00000056669	366	0.32	0.26	0.8									ENSP00000378865	ENSMUSP00000100995	475	0.89	0.47	0.53
ENSP00000205143	ENSMUSP00000051147	592	0.11	0.1	0.88		ENSP00000262932	ENSMUSP00000106559	237	0.11	0.09	0.78		ENSP00000342986	ENSMUSP00000108761	823	0.33	0.15	0.45		ENSP00000304553	ENSMUSP00000059154	178	0.45	0.07	0.15									ENSP00000379383	ENSMUSP00000031222	1110	0.51	0.25	0.5
ENSP00000205214	ENSMUSP00000113792	1092	0.25	0.18	0.7		ENSP00000262967	ENSMUSP00000094908	466	0.08	0.11	1.31		ENSP00000343279	ENSMUSP00000090697	812	0.12	0.1	0.87		ENSP00000304642	ENSMUSP00000022881	480	0.12	0.05	0.44									ENSP00000379401	ENSMUSP00000108899	273	0.31	0.23	0.76
ENSP00000205557	ENSMUSP00000002850	1489	0.14	0.12	0.88		ENSP00000262992	ENSMUSP00000105478	924	0.13	0.08	0.64		ENSP00000343314	ENSMUSP00000103745	92	0.15	0.1	0.67		ENSP00000304956	ENSMUSP00000092034	1297	0.06	0.05	0.8									ENSP00000379997	ENSMUSP00000053775	156	0.42	0.34	0.82
ENSP00000205636	ENSMUSP00000035007	183	0.11	0.11	1.06		ENSP00000263243	ENSMUSP00000105181	977	0.02	0.02	0.73		ENSP00000343339	ENSMUSP00000054233	471	0.13	0.1	0.75		ENSP00000305096	ENSMUSP00000055979	100	0.24	0.32	1.34									ENSP00000380041	ENSMUSP00000073311	231	0.45	0.26	0.57
ENSP00000205890	ENSMUSP00000071777	3496	0.09	0.09	0.96		ENSP00000263284	ENSMUSP00000096377	472	0.09	0.07	0.81		ENSP00000344430	ENSMUSP00000101608	201	0.03	0.02	0.78		ENSP00000305596	ENSMUSP00000055079	578	0.39	0.28	0.72									ENSP00000380116	ENSMUSP00000103800	412	0.33	0.37	1.11
ENSP00000205948	ENSMUSP00000000049	345	0.21	0.16	0.76		ENSP00000263354	ENSMUSP00000006181	295	0.01	0.01	0.7		ENSP00000345359	ENSMUSP00000086870	597	0.18	0.14	0.76		ENSP00000305675	ENSMUSP00000055694	418	0.08	0.1	1.25									ENSP00000380671	ENSMUSP00000090873	214	0.23	0.15	0.64
ENSP00000206020	ENSMUSP00000018431	227	0.03	0.01	0.51		ENSP00000263368	ENSMUSP00000103995	206	0.19	0.14	0.74		ENSP00000345667	ENSMUSP00000023617	530	0.16	0.1	0.62		ENSP00000305875	ENSMUSP00000057009	205	0.46	0.28	0.61									ENSP00000380920	ENSMUSP00000083547	218	0.16	0.16	0.98
ENSP00000206262	ENSMUSP00000065825	210	0.06	0.04	0.71		ENSP00000263468	ENSMUSP00000042904	1093	0.41	0.27	0.64		ENSP00000345964	ENSMUSP00000075426	1177	0.1	0.06	0.59		ENSP00000306822	ENSMUSP00000003705	342	0.26	0.15	0.59									ENSP00000381092	ENSMUSP00000075472	192	0.82	0.42	0.52
ENSP00000206513	ENSMUSP00000068927	281	0.04	0.03	0.7		ENSP00000263563	ENSMUSP00000020289	856	0.08	0.1	1.36		ENSP00000346294	ENSMUSP00000102953	101	0.04	0.04	0.96		ENSP00000307040	ENSMUSP00000051392	141	0.08	0.14	1.71									ENSP00000381115	ENSMUSP00000110070	154	0.51	0.28	0.55
ENSP00000206542	ENSMUSP00000006452	335	0.05	0.03	0.64		ENSP00000263655	ENSMUSP00000050036	164	0.03	0.02	0.61		ENSP00000346324	ENSMUSP00000044188	109	0.05	0.02	0.39		ENSP00000307046	ENSMUSP00000022871	201	0.17	0.1	0.56									ENSP00000381250	ENSMUSP00000050300	320	0.44	0.29	0.67
ENSP00000206765	ENSMUSP00000002389	811	0.07	0.05	0.7		ENSP00000263657	ENSMUSP00000020317	248	0.07	0.04	0.53		ENSP00000346398	ENSMUSP00000051433	175	0.09	0.08	0.86		ENSP00000307052	ENSMUSP00000107778	234	0.43	0.22	0.51									ENSP00000381703	ENSMUSP00000095427	81	0.27	0.37	1.37
ENSP00000207457	ENSMUSP00000030658	430	0.12	0.09	0.79		ENSP00000263663	ENSMUSP00000075339	586	0.22	0.15	0.68		ENSP00000346442	ENSMUSP00000032396	538	0.24	0.23	0.97		ENSP00000307264	ENSMUSP00000047063	383	0.53	0.4	0.74									ENSP00000381796	ENSMUSP00000043802	285	0.57	0.47	0.82
ENSP00000207771	ENSMUSP00000020190	499	0.18	0.11	0.58		ENSP00000263717	ENSMUSP00000029839	426	0.32	0.13	0.42		ENSP00000348064	ENSMUSP00000059837	367	0.31	0.38	1.23		ENSP00000307292	ENSMUSP00000044979	252	0.12	0.09	0.79									ENSP00000381859	ENSMUSP00000108926	74	0.03	0.06	1.77
ENSP00000207870	ENSMUSP00000047254	536	0.14	0.07	0.52		ENSP00000263765	ENSMUSP00000097291	472	0.06	0.06	0.88		ENSP00000348183	ENSMUSP00000072170	345	0.18	0.13	0.69		ENSP00000308292	ENSMUSP00000100529	241	0.09	0.17	1.88									ENSP00000382213	ENSMUSP00000108391	934	0.3	0.38	1.28
ENSP00000209540	ENSMUSP00000093127	313	0.17	0.14	0.84		ENSP00000263795	ENSMUSP00000106234	618	0.29	0.17	0.61		ENSP00000348273	ENSMUSP00000046185	249	0.18	0.07	0.37		ENSP00000308820	ENSMUSP00000056990	367	0.23	0.08	0.34									ENSP00000382509	ENSMUSP00000074157	134	0.32	0.24	0.75
ENSP00000209718	ENSMUSP00000006969	422	0.15	0.11	0.74		ENSP00000263849	ENSMUSP00000054734	324	0.09	0.07	0.75		ENSP00000349456	ENSMUSP00000102224	539	0.24	0.15	0.64		ENSP00000309132	ENSMUSP00000107591	322	0.35	0.21	0.61									ENSP00000382842	ENSMUSP00000042247	307	0.64	0.36	0.56
ENSP00000209728	ENSMUSP00000091469	559	0.23	0.12	0.52		ENSP00000263956	ENSMUSP00000039420	882	0.07	0.03	0.44		ENSP00000350005	ENSMUSP00000099446	144	0.17	0.18	1.06		ENSP00000309338	ENSMUSP00000045562	225	0.04	0.01	0.42									ENSP00000383398	ENSMUSP00000112697	88	0.46	0.43	0.93
ENSP00000209929	ENSMUSP00000044405	471	0.09	0.08	0.85		ENSP00000263997	ENSMUSP00000039029	304	0.17	0.15	0.86		ENSP00000350136	ENSMUSP00000064467	386	0.04	0.01	0.4		ENSP00000309432	ENSMUSP00000017946	466	0.16	0.04	0.29									ENSP00000384117	ENSMUSP00000013302	295	0.22	0.26	1.17
ENSP00000210060	ENSMUSP00000077733	369	0.06	0.04	0.71		ENSP00000264020	ENSMUSP00000113845	301	0.04	0.03	0.8		ENSP00000350311	ENSMUSP00000105970	194	0.2	0.06	0.3		ENSP00000309681	ENSMUSP00000104211	279	0.04	0.04	1.01									ENSP00000384212	ENSMUSP00000091685	189	0.39	0.3	0.75
ENSP00000210187	ENSMUSP00000046089	256	0.06	0.07	1.14		ENSP00000264079	ENSMUSP00000106705	576	0.08	0.09	1.16		ENSP00000351268	ENSMUSP00000044044	682	0.19	0.21	1.1		ENSP00000310110	ENSMUSP00000064511	349	0.06	0.02	0.36									ENSP00000385199	ENSMUSP00000102689	179	0.75	0.23	0.31
ENSP00000210313	ENSMUSP00000028225	504	0.13	0.05	0.42		ENSP00000264169	ENSMUSP00000028098	433	0.11	0.05	0.47		ENSP00000351608	ENSMUSP00000052727	333	0.27	0.12	0.45		ENSP00000310182	ENSMUSP00000062387	128	0.37	0.12	0.32									ENSP00000386190	ENSMUSP00000097028	562	0.75	0.35	0.47
ENSP00000210444	ENSMUSP00000030018	359	0.03	0.02	0.74		ENSP00000264198	ENSMUSP00000039604	352	0.07	0.05	0.74		ENSP00000351671	ENSMUSP00000027351	96	0.63	0.45	0.71		ENSP00000310335	ENSMUSP00000037503	230	0.15	0.15	1.02									ENSP00000386487	ENSMUSP00000056220	155	0.27	0.38	1.42
ENSP00000210633	ENSMUSP00000026225	836	0.11	0.05	0.41		ENSP00000264230	ENSMUSP00000045948	690	0.29	0.16	0.56		ENSP00000351737	ENSMUSP00000032843	230	0.47	0.31	0.66		ENSP00000310338	ENSMUSP00000041180	1456	0.36	0.35	0.98									ENSP00000386628	ENSMUSP00000099690	319	0.3	0.18	0.62
ENSP00000211287	ENSMUSP00000004986	365	0.03	0.03	1.14		ENSP00000264255	ENSMUSP00000072096	226	0.09	0.06	0.67		ENSP00000352148	ENSMUSP00000102952	92	0.04	0.03	0.7		ENSP00000310459	ENSMUSP00000033335	209	0.25	0.17	0.67									ENSP00000386649	ENSMUSP00000110137	95	0.5	0.34	0.67
ENSP00000211314	ENSMUSP00000027064	99	0.33	0.13	0.4		ENSP00000264434	ENSMUSP00000109330	574	0.08	0.04	0.52		ENSP00000352272	ENSMUSP00000087955	296	0.15	0.04	0.28		ENSP00000310557	ENSMUSP00000039353	103	0.05	0.04	0.75									ENSP00000386794	ENSMUSP00000092653	140	0.42	0.45	1.08
ENSP00000211998	ENSMUSP00000022369	1066	0.01	0	0.41		ENSP00000264448	ENSMUSP00000071904	3187	0.52	0.27	0.51		ENSP00000352455	ENSMUSP00000032210	164	0.14	0.11	0.75		ENSP00000310593	ENSMUSP00000088535	641	0.14	0.2	1.44									ENSP00000387027	ENSMUSP00000020712	150	0.2	0.33	1.67
ENSP00000212015	ENSMUSP00000112595	729	0.15	0.06	0.44		ENSP00000264454	ENSMUSP00000107185	303	0.2	0.11	0.54		ENSP00000353940	ENSMUSP00000051869	626	0.36	0.13	0.37		ENSP00000310594	ENSMUSP00000060509	224	0.1	0.08	0.79									ENSP00000387044	ENSMUSP00000100590	116	1.04	0.4	0.38
ENSP00000212355	ENSMUSP00000031224	846	0.17	0.09	0.53		ENSP00000264499	ENSMUSP00000103791	715	0.08	0.04	0.55		ENSP00000354575	ENSMUSP00000103750	589	0.1	0.1	1.03		ENSP00000311122	ENSMUSP00000023920	196	0.23	0.17	0.75									ENSP00000388684	ENSMUSP00000039338	209	0.17	0.22	1.31
ENSP00000214869	ENSMUSP00000034698	227	0.03	0.02	0.86		ENSP00000264659	ENSMUSP00000065424	1181	0.05	0.04	0.76		ENSP00000354826	ENSMUSP00000038700	767	0.1	0.12	1.12		ENSP00000311218	ENSMUSP00000016106	144	0.4	0.21	0.52									ENSP00000389111	ENSMUSP00000096871	223	0.06	0.08	1.32
ENSP00000215057	ENSMUSP00000005709	733	0.09	0.09	1.09		ENSP00000264717	ENSMUSP00000072084	587	0.12	0.07	0.57		ENSP00000354901	ENSMUSP00000031365	124	0.2	0.3	1.51		ENSP00000312367	ENSMUSP00000047024	329	0.62	0.29	0.46									ENSP00000389550	ENSMUSP00000100745	324	0.31	0.47	1.53
ENSP00000215061	ENSMUSP00000002469	216	0.19	0.27	1.47		ENSP00000264866	ENSMUSP00000040585	526	0.04	0.01	0.35		ENSP00000355058	ENSMUSP00000109715	107	0.12	0.03	0.26		ENSP00000313079	ENSMUSP00000059391	295	0.03	0.04	1.03									ENSP00000390400	ENSMUSP00000006403	398	0.24	0.21	0.9
ENSP00000215071	ENSMUSP00000051657	289	0.04	0.03	0.93		ENSP00000264867	ENSMUSP00000031059	796	0.09	0.03	0.28		ENSP00000355260	ENSMUSP00000045110	164	0.06	0.04	0.65		ENSP00000313759	ENSMUSP00000112063	1212	0.43	0.23	0.53									ENSP00000390590	ENSMUSP00000074895	654	0.28	0.16	0.56
ENSP00000215095	ENSMUSP00000101874	288	0	0	0.66		ENSP00000264935	ENSMUSP00000037788	644	0.24	0.24	1		ENSP00000355299	ENSMUSP00000015124	168	0.07	0.04	0.5		ENSP00000314038	ENSMUSP00000030064	1335	0.02	0.01	0.55									ENSP00000390864	ENSMUSP00000083736	91	2	0.07	0.04
ENSP00000215368	ENSMUSP00000003154	209	0.03	0.05	1.68		ENSP00000264977	ENSMUSP00000075327	1147	0.2	0.08	0.37		ENSP00000355370	ENSMUSP00000108555	198	0.2	0.11	0.52		ENSP00000314560	ENSMUSP00000043332	191	0.29	0.14	0.49									ENSP00000391404	ENSMUSP00000034109	202	0.58	0.39	0.67
ENSP00000215565	ENSMUSP00000037341	137	0.07	0.1	1.5		ENSP00000264992	ENSMUSP00000035181	671	0.36	0.14	0.38		ENSP00000355812	ENSMUSP00000095030	399	0.21	0.09	0.41		ENSP00000314829	ENSMUSP00000097538	176	0.02	0.02	0.85									ENSP00000395470	ENSMUSP00000098203	204	0.4	0.22	0.54
ENSP00000215570	ENSMUSP00000020440	95	0.02	0.03	1.44		ENSP00000265018	ENSMUSP00000016023	935	0.12	0.15	1.23		ENSP00000355922	ENSMUSP00000027900	2985	0.39	0.25	0.64		ENSP00000314971	ENSMUSP00000034415	269	0.27	0.31	1.16									ENSP00000396459	ENSMUSP00000077049	97	0.34	0.48	1.39
ENSP00000215659	ENSMUSP00000086207	367	0.02	0.04	1.49		ENSP00000265107	ENSMUSP00000037340	654	0.09	0.04	0.49		ENSP00000356156	ENSMUSP00000057062	696	0.4	0.22	0.55		ENSP00000315289	ENSMUSP00000031639	912	0.18	0.11	0.63									ENSP00000396880	ENSMUSP00000092401	355	0.12	0.24	1.94
ENSP00000215727	ENSMUSP00000023450	478	0.11	0.09	0.78		ENSP00000265154	ENSMUSP00000063441	219	0.1	0.07	0.68		ENSP00000356213	ENSMUSP00000019906	170	0.12	0.11	0.89		ENSP00000315383	ENSMUSP00000046121	337	0.19	0.19	0.99									ENSP00000397002	ENSMUSP00000105351	150	0.24	0.34	1.45
ENSP00000215730	ENSMUSP00000023449	258	0.13	0.09	0.71		ENSP00000265195	ENSMUSP00000025215	461	0.13	0.09	0.69		ENSP00000356549	ENSMUSP00000056948	304	0.17	0.12	0.71		ENSP00000315731	ENSMUSP00000038126	311	0.1	0.13	1.28									ENSP00000397932	ENSMUSP00000043890	127	0.27	0.23	0.85
ENSP00000215793	ENSMUSP00000002198	791	0.02	0.01	0.49		ENSP00000265239	ENSMUSP00000110752	418	0.28	0.24	0.85		ENSP00000356552	ENSMUSP00000027744	335	0.29	0.15	0.51		ENSP00000316664	ENSMUSP00000041232	611	0.11	0.06	0.58									ENSP00000398751	ENSMUSP00000070601	394	0.43	0.35	0.81
ENSP00000215812	ENSMUSP00000065084	400	0.03	0.02	0.53		ENSP00000265260	ENSMUSP00000093720	177	0.25	0.09	0.36		ENSP00000356584	ENSMUSP00000050817	470	0.34	0.21	0.61		ENSP00000316794	ENSMUSP00000060157	465	0.84	0.34	0.4									ENSP00000399392	ENSMUSP00000037651	191	0.43	0.5	1.16
ENSP00000215832	ENSMUSP00000111396	358	0	0	0.31		ENSP00000265271	ENSMUSP00000111212	1059	0.06	0.02	0.39		ENSP00000356623	ENSMUSP00000038405	269	0.08	0.02	0.27		ENSP00000317439	ENSMUSP00000113956	92	0.24	0.21	0.88									ENSP00000399514	ENSMUSP00000050509	190	0.34	0.4	1.18
ENSP00000215855	ENSMUSP00000113347	211	0.06	0.04	0.64		ENSP00000265295	ENSMUSP00000090882	603	0.18	0.19	1.05		ENSP00000356846	ENSMUSP00000045828	434	0.14	0.05	0.35		ENSP00000317818	ENSMUSP00000032479	276	0.06	0.03	0.51									ENSP00000401498	ENSMUSP00000051464	98	0.11	0.09	0.82
ENSP00000215882	ENSMUSP00000003622	311	0.04	0.03	0.73		ENSP00000265299	ENSMUSP00000061221	738	0.27	0.15	0.54		ENSP00000357112	ENSMUSP00000049422	123	0.31	0.4	1.27		ENSP00000317905	ENSMUSP00000051211	369	0.33	0.16	0.48									ENSP00000402757	ENSMUSP00000109157	84	0.26	0.17	0.64
ENSP00000215885	ENSMUSP00000068699	499	0.33	0.22	0.65		ENSP00000265729	ENSMUSP00000003245	198	0.03	0.02	0.63		ENSP00000357431	ENSMUSP00000075374	87	0.19	0.24	1.31		ENSP00000318032	ENSMUSP00000053993	117	0.03	0.03	1.09									ENSP00000404262	ENSMUSP00000020527	185	0.57	0.32	0.55
ENSP00000215886	ENSMUSP00000036598	130	0.24	0.24	0.99		ENSP00000265965	ENSMUSP00000033127	454	0.38	0.17	0.44		ENSP00000357540	ENSMUSP00000026539	153	0.08	0.14	1.74		ENSP00000318185	ENSMUSP00000030360	421	0.1	0.07	0.63									ENSP00000404547	ENSMUSP00000058002	132	0.37	0.32	0.87
ENSP00000215904	ENSMUSP00000086796	292	0.04	0.04	0.96		ENSP00000265997	ENSMUSP00000078690	695	0.03	0.01	0.37		ENSP00000357624	ENSMUSP00000090245	306	0.15	0.16	1.06		ENSP00000318883	ENSMUSP00000009256	434	0.24	0.16	0.65									ENSP00000405712	ENSMUSP00000066383	454	0.52	0.47	0.91
ENSP00000215909	ENSMUSP00000086795	135	0.05	0.06	1.33		ENSP00000266214	ENSMUSP00000012161	830	0.08	0.08	1.05		ENSP00000357690	ENSMUSP00000044941	104	0.05	0.06	1.14		ENSP00000318914	ENSMUSP00000060783	353	0.06	0.04	0.64									ENSP00000407031	ENSMUSP00000048263	1116	0.55	0.25	0.45
ENSP00000215912	ENSMUSP00000036921	263	0.15	0.11	0.74		ENSP00000266397	ENSMUSP00000032343	272	0.34	0.25	0.73		ENSP00000357701	ENSMUSP00000001047	101	0.08	0.04	0.55		ENSP00000319006	ENSMUSP00000057891	432	0.32	0.18	0.54									ENSP00000407200	ENSMUSP00000104002	97	0.34	0.17	0.5
ENSP00000215917	ENSMUSP00000031289	247	0.21	0.21	1.04		ENSP00000266546	ENSMUSP00000008297	956	0.04	0.02	0.55		ENSP00000357709	ENSMUSP00000001051	89	0.09	0.03	0.33		ENSP00000319062	ENSMUSP00000052179	708	0.43	0.18	0.43									ENSP00000407396	ENSMUSP00000108568	225	0.18	0.13	0.72
ENSP00000215957	ENSMUSP00000042053	851	0.14	0.13	0.91		ENSP00000266581	ENSMUSP00000059913	519	0.08	0.06	0.77		ENSP00000357722	ENSMUSP00000064385	89	0.36	0.33	0.92		ENSP00000319179	ENSMUSP00000048768	397	0.05	0.04	0.81									ENSP00000408259	ENSMUSP00000095222	123	0.41	0.33	0.82
ENSP00000216027	ENSMUSP00000062811	234	0.28	0.16	0.59		ENSP00000266594	ENSMUSP00000082652	131	0.26	0.11	0.4		ENSP00000357796	ENSMUSP00000029516	628	0.7	0.41	0.59		ENSP00000319417	ENSMUSP00000022536	403	0.49	0.26	0.53									ENSP00000408948	ENSMUSP00000060464	122	0.2	0.2	0.98
ENSP00000216034	ENSMUSP00000023062	142	0.06	0.03	0.45		ENSP00000266813	ENSMUSP00000031599	253	0.32	0.23	0.72		ENSP00000357799	ENSMUSP00000036949	97	0.08	0.04	0.53		ENSP00000319476	ENSMUSP00000027162	199	0.28	0.22	0.76									ENSP00000409223	ENSMUSP00000078674	267	0.67	0.38	0.56
ENSP00000216038	ENSMUSP00000001834	505	0.01	0	0.4		ENSP00000266984	ENSMUSP00000003444	487	0.1	0.15	1.44		ENSP00000358490	ENSMUSP00000029456	342	0.48	0.41	0.84		ENSP00000319914	ENSMUSP00000058631	106	0.05	0.04	0.91									ENSP00000409937	ENSMUSP00000094845	511	0.54	0.45	0.82
ENSP00000216039	ENSMUSP00000023061	202	0.03	0.01	0.53		ENSP00000267023	ENSMUSP00000026439	211	0.05	0.03	0.61		ENSP00000358525	ENSMUSP00000040345	241	0.15	0.08	0.53		ENSP00000320318	ENSMUSP00000067402	491	0.16	0.21	1.29									ENSP00000412423	ENSMUSP00000068470	116	0.26	0.17	0.65
ENSP00000216044	ENSMUSP00000043575	668	0.02	0.01	0.51		ENSP00000267425	ENSMUSP00000019441	636	0.22	0.11	0.49		ENSP00000358531	ENSMUSP00000029448	970	0.38	0.16	0.41		ENSP00000320520	ENSMUSP00000053085	306	0.09	0.09	1.03									ENSP00000412935	ENSMUSP00000003071	124	0.23	0.3	1.28
ENSP00000216068	ENSMUSP00000070325	105	0.13	0.13	1		ENSP00000267622	ENSMUSP00000021605	1975	0.14	0.1	0.74		ENSP00000358595	ENSMUSP00000103765	116	0.22	0.16	0.73		ENSP00000320924	ENSMUSP00000046991	440	0.13	0.04	0.32									ENSP00000413076	ENSMUSP00000101938	243	0.3	0.36	1.22
ENSP00000216075	ENSMUSP00000023282	285	0.04	0.05	1.48		ENSP00000267859	ENSMUSP00000113466	314	0.09	0.08	0.84		ENSP00000358715	ENSMUSP00000077919	1219	0.08	0.04	0.49		ENSP00000321026	ENSMUSP00000062628	221	0.08	0.05	0.59									ENSP00000413719	ENSMUSP00000070911	401	0.09	0.06	0.59
ENSP00000216080	ENSMUSP00000023283	677	0.08	0.11	1.44		ENSP00000267889	ENSMUSP00000037136	1345	0.17	0.14	0.85		ENSP00000359464	ENSMUSP00000027343	451	0.24	0.12	0.48		ENSP00000321106	ENSMUSP00000088175	129	0.08	0.03	0.33									ENSP00000414599	ENSMUSP00000096566	235	0.26	0.27	1.04
ENSP00000216117	ENSMUSP00000005548	288	0.09	0.1	1.12		ENSP00000267984	ENSMUSP00000091769	362	0.01	0.01	0.83		ENSP00000359489	ENSMUSP00000033532	1268	0.15	0.06	0.38		ENSP00000321345	ENSMUSP00000113342	623	0.32	0.19	0.61									ENSP00000414964	ENSMUSP00000103555	265	0.46	0.3	0.66
ENSP00000216121	ENSMUSP00000091062	282	0.06	0.08	1.26		ENSP00000268138	ENSMUSP00000041377	1872	0.38	0.2	0.54		ENSP00000360058	ENSMUSP00000052788	231	0.11	0.13	1.13		ENSP00000321706	ENSMUSP00000099558	1058	0.14	0.11	0.77									ENSP00000415026	ENSMUSP00000110948	692	0.18	0.11	0.62
ENSP00000216122	ENSMUSP00000005545	734	0.02	0.02	0.96		ENSP00000268184	ENSMUSP00000113540	619	0.15	0.06	0.42		ENSP00000360060	ENSMUSP00000091897	272	0.19	0.2	1.1		ENSP00000321962	ENSMUSP00000097221	211	0.04	0.03	0.73									ENSP00000415628	ENSMUSP00000070840	113	0.59	0.5	0.84
ENSP00000216133	ENSMUSP00000086708	251	0.12	0.06	0.48		ENSP00000268383	ENSMUSP00000033169	453	0.09	0.06	0.72		ENSP00000360133	ENSMUSP00000030277	176	0.54	0.33	0.61		ENSP00000322280	ENSMUSP00000052254	232	0.11	0.06	0.59									ENSP00000416033	ENSMUSP00000095224	451	0.23	0.23	0.99
ENSP00000216139	ENSMUSP00000023295	414	0.28	0.21	0.76		ENSP00000268459	ENSMUSP00000034086	470	0.08	0.06	0.81		ENSP00000360730	ENSMUSP00000033418	424	0.31	0.15	0.48		ENSP00000322486	ENSMUSP00000061683	89	0.13	0.12	0.95									ENSP00000416268	ENSMUSP00000112901	466	0.36	0.35	0.98
ENSP00000216144	ENSMUSP00000009219	215	0	0	0.7		ENSP00000268699	ENSMUSP00000090730	478	0.02	0.04	1.83		ENSP00000360829	ENSMUSP00000048642	276	0.19	0.27	1.46		ENSP00000323099	ENSMUSP00000044831	782	0.44	0.17	0.38									ENSP00000416753	ENSMUSP00000106646	331	0.44	0.28	0.64
ENSP00000216160	ENSMUSP00000023050	502	0.01	0.01	0.84		ENSP00000269025	ENSMUSP00000021251	317	0.43	0.2	0.47		ENSP00000361066	ENSMUSP00000085416	1379	0.13	0.08	0.64		ENSP00000323199	ENSMUSP00000040450	72	0.21	0.14	0.66									ENSP00000417363	ENSMUSP00000021851	582	0.42	0.28	0.66
ENSP00000216177	ENSMUSP00000019012	423	0.13	0.22	1.66		ENSP00000269064	ENSMUSP00000018516	816	0.26	0.17	0.67		ENSP00000361087	ENSMUSP00000023826	123	0.05	0.06	1.37		ENSP00000324241	ENSMUSP00000032468	286	0.29	0.36	1.25									ENSP00000418983	ENSMUSP00000050646	633	0.46	0.43	0.93
ENSP00000216180	ENSMUSP00000043826	384	0.1	0.19	1.84		ENSP00000269127	ENSMUSP00000018623	236	0.21	0.19	0.92		ENSP00000361110	ENSMUSP00000028172	347	0.13	0.12	0.96		ENSP00000324404	ENSMUSP00000092009	497	0.11	0.16	1.44									ENSP00000419485	ENSMUSP00000086926	176	0.41	0.35	0.84
ENSP00000216181	ENSMUSP00000016771	1960	0.01	0.01	1.34		ENSP00000269197	ENSMUSP00000112793	2189	0.19	0.1	0.54		ENSP00000361548	ENSMUSP00000006556	626	0.3	0.11	0.38		ENSP00000324651	ENSMUSP00000046021	573	0.25	0.14	0.55									ENSP00000419705	ENSMUSP00000095531	124	0.14	0.09	0.63
ENSP00000216198	ENSMUSP00000016781	149	0.33	0.22	0.67		ENSP00000269209	ENSMUSP00000048914	875	0.09	0.04	0.48		ENSP00000361569	ENSMUSP00000100613	399	0.05	0.02	0.35		ENSP00000324920	ENSMUSP00000035376	574	0.29	0.16	0.57									ENSP00000420140	ENSMUSP00000110941	239	0.47	0.18	0.39
ENSP00000216200	ENSMUSP00000112598	110	0.23	0.07	0.32		ENSP00000269214	ENSMUSP00000025142	837	0.27	0.14	0.51		ENSP00000361721	ENSMUSP00000092408	179	0.13	0.12	0.94		ENSP00000325402	ENSMUSP00000058718	387	0.1	0.06	0.59									ENSP00000420217	ENSMUSP00000052133	194	0.34	0.26	0.76
ENSP00000216237	ENSMUSP00000023029	703	0.07	0.04	0.67		ENSP00000269391	ENSMUSP00000097776	678	0.06	0.04	0.58		ENSP00000361795	ENSMUSP00000064437	158	0.12	0.08	0.7		ENSP00000325776	ENSMUSP00000064870	107	0.02	0.02	1.33									average		282.062	0.388029	0.271277	0.896058
ENSP00000216252	ENSMUSP00000023117	110	0	0	0.6		ENSP00000269392	ENSMUSP00000044785	1060	0.1	0.16	1.58		ENSP00000361917	ENSMUSP00000108822	453	0.15	0.09	0.61		ENSP00000326110	ENSMUSP00000051034	206	0.05	0.03	0.46									median		202	0.31	0.27	0.82
ENSP00000216259	ENSMUSP00000023112	262	0.04	0.02	0.6		ENSP00000269724	ENSMUSP00000092853	409	0.16	0.12	0.73		ENSP00000361981	ENSMUSP00000068344	76	0.04	0.05	1.23		ENSP00000326445	ENSMUSP00000084494	238	0.03	0.03	0.94
ENSP00000216264	ENSMUSP00000038203	531	0.08	0.09	1.09		ENSP00000270066	ENSMUSP00000002280	520	0.02	0.01	0.89		ENSP00000362466	ENSMUSP00000027518	203	0.24	0.21	0.86		ENSP00000326519	ENSMUSP00000032918	253	0.08	0.07	0.92
ENSP00000216268	ENSMUSP00000105003	1166	0.09	0.09	1.05		ENSP00000270115	ENSMUSP00000048691	535	0.33	0.2	0.62		ENSP00000363081	ENSMUSP00000025803	266	0.18	0.1	0.54		ENSP00000326652	ENSMUSP00000087973	341	0.28	0.13	0.48
ENSP00000216271	ENSMUSP00000080832	666	0.19	0.17	0.91		ENSP00000270139	ENSMUSP00000112670	545	0.35	0.39	1.12		ENSP00000363142	ENSMUSP00000095464	153	0.16	0.15	0.92		ENSP00000326737	ENSMUSP00000024698	129	0.19	0.11	0.58
ENSP00000216274	ENSMUSP00000022830	481	0.39	0.32	0.82		ENSP00000270172	ENSMUSP00000000746	382	0.2	0.27	1.34		ENSP00000363668	ENSMUSP00000078390	726	0.22	0.16	0.75		ENSP00000326819	ENSMUSP00000098643	843	0.78	0.41	0.53
ENSP00000216294	ENSMUSP00000021532	368	0.15	0.13	0.87		ENSP00000270176	ENSMUSP00000025890	804	0.07	0.04	0.68		ENSP00000364080	ENSMUSP00000041008	264	0.21	0.16	0.78		ENSP00000326846	ENSMUSP00000059435	310	0.06	0.02	0.26
ENSP00000216297	ENSMUSP00000042283	1047	0.01	0.01	0.53		ENSP00000270645	ENSMUSP00000112739	328	0.03	0.03	1.21		ENSP00000364092	ENSMUSP00000029123	130	0.14	0.1	0.7		ENSP00000327077	ENSMUSP00000039056	2016	0.11	0.05	0.48
ENSP00000216327	ENSMUSP00000044134	342	0.04	0.02	0.43		ENSP00000270708	ENSMUSP00000030895	460	0.06	0.06	0.96		ENSP00000364271	ENSMUSP00000097566	352	0.03	0.02	0.73		ENSP00000327168	ENSMUSP00000046776	269	0.02	0.01	0.65
ENSP00000216336	ENSMUSP00000015583	255	0.31	0.24	0.78		ENSP00000270812	ENSMUSP00000030644	125	0.2	0.27	1.34		ENSP00000364454	ENSMUSP00000021916	555	0.47	0.22	0.47		ENSP00000327570	ENSMUSP00000033611	449	0.13	0.04	0.32
ENSP00000216361	ENSMUSP00000082533	550	0.07	0.03	0.43		ENSP00000271636	ENSMUSP00000088356	1192	0.11	0.07	0.66		ENSP00000364469	ENSMUSP00000034588	264	0.17	0.23	1.36		ENSP00000327824	ENSMUSP00000074009	518	0.35	0.27	0.76
ENSP00000216366	ENSMUSP00000021338	134	0.09	0.18	1.92		ENSP00000272091	ENSMUSP00000037890	438	0.29	0.21	0.72		ENSP00000364597	ENSMUSP00000026381	662	0.15	0.15	0.97		ENSP00000328133	ENSMUSP00000114046	306	0.22	0.13	0.61
ENSP00000216367	ENSMUSP00000021359	527	0.08	0.05	0.62		ENSP00000272321	ENSMUSP00000020568	712	0.32	0.13	0.41		ENSP00000364609	ENSMUSP00000026377	664	0.06	0.07	1.04		ENSP00000328335	ENSMUSP00000066705	77	0.35	0.33	0.93
ENSP00000216373	ENSMUSP00000044866	1332	0.04	0.02	0.57		ENSP00000273308	ENSMUSP00000026446	182	0.04	0.01	0.37		ENSP00000364620	ENSMUSP00000026378	662	0.1	0.14	1.44		ENSP00000328672	ENSMUSP00000051805	759	0.57	0.31	0.55
ENSP00000216392	ENSMUSP00000071231	847	0.05	0.03	0.56		ENSP00000273347	ENSMUSP00000097296	463	0.11	0.08	0.69		ENSP00000364635	ENSMUSP00000030765	665	0.03	0.03	1.01		ENSP00000329137	ENSMUSP00000024338	296	0.12	0.17	1.41
ENSP00000216410	ENSMUSP00000042860	184	0.02	0.01	0.41		ENSP00000273359	ENSMUSP00000065282	297	0.22	0.13	0.58		ENSP00000364683	ENSMUSP00000025075	260	0.06	0.03	0.55		ENSP00000329360	ENSMUSP00000062540	286	0.15	0.21	1.41
ENSP00000216416	ENSMUSP00000015903	144	0	0	0.37		ENSP00000273390	ENSMUSP00000023501	766	0.25	0.16	0.65		ENSP00000365663	ENSMUSP00000099520	150	0.16	0.12	0.71		ENSP00000329384	ENSMUSP00000094449	179	0.14	0.14	0.99
ENSP00000216442	ENSMUSP00000021536	247	0.02	0.01	0.4		ENSP00000273480	ENSMUSP00000097258	112	0.07	0.02	0.33		ENSP00000366058	ENSMUSP00000096869	258	0.03	0.03	1		ENSP00000329735	ENSMUSP00000040433	282	0.24	0.12	0.48
ENSP00000216446	ENSMUSP00000021544	353	0.04	0.02	0.53		ENSP00000273612	ENSMUSP00000060025	1419	0.07	0.03	0.44		ENSP00000367356	ENSMUSP00000110751	890	0.06	0.04	0.62		ENSP00000329926	ENSMUSP00000107444	344	0.03	0.04	1.21
ENSP00000216452	ENSMUSP00000072018	188	0.1	0.06	0.57		ENSP00000273859	ENSMUSP00000092300	1414	0.16	0.09	0.55		ENSP00000367817	ENSMUSP00000026698	467	0.38	0.47	1.24		ENSP00000330240	ENSMUSP00000028580	364	0.33	0.2	0.6
ENSP00000216455	ENSMUSP00000071624	255	0.01	0.01	0.48		ENSP00000274134	ENSMUSP00000022844	229	0.21	0.15	0.74		ENSP00000367832	ENSMUSP00000021011	97	0.43	0.31	0.73		ENSP00000330488	ENSMUSP00000059095	319	0.15	0.08	0.5
ENSP00000216456	ENSMUSP00000057462	232	0.1	0.04	0.4		ENSP00000274217	ENSMUSP00000066783	353	0.12	0.08	0.73		ENSP00000367916	ENSMUSP00000044166	76	0.21	0.18	0.84		ENSP00000330509	ENSMUSP00000047676	95	0.03	0.02	0.97
ENSP00000216465	ENSMUSP00000053540	216	0.14	0.09	0.67		ENSP00000274276	ENSMUSP00000022746	970	0.52	0.33	0.64		ENSP00000368244	ENSMUSP00000028826	662	0.28	0.25	0.9		ENSP00000330930	ENSMUSP00000106118	1359	0.13	0.12	0.92
ENSP00000216479	ENSMUSP00000021425	338	0.06	0.02	0.41		ENSP00000274382	ENSMUSP00000111239	282	0.06	0.02	0.44		ENSP00000369581	ENSMUSP00000056720	182	0.61	0.47	0.77		ENSP00000331062	ENSMUSP00000055178	319	0.12	0.07	0.6
ENSP00000216484	ENSMUSP00000021424	560	0.04	0.02	0.41		ENSP00000274711	ENSMUSP00000089225	514	0.05	0.01	0.16		ENSP00000369647	ENSMUSP00000035551	164	0.05	0.09	1.81		ENSP00000331087	ENSMUSP00000056582	311	0.18	0.23	1.28
ENSP00000216487	ENSMUSP00000105651	968	0.13	0.13	0.97		ENSP00000274712	ENSMUSP00000001419	199	0	0	1.03		ENSP00000370290	ENSMUSP00000031314	607	0.2	0.18	0.92		ENSP00000331100	ENSMUSP00000000356	161	0.42	0.32	0.75
ENSP00000216513	ENSMUSP00000036150	774	0.14	0.04	0.31		ENSP00000274849	ENSMUSP00000045888	260	0.13	0.11	0.8		ENSP00000370316	ENSMUSP00000026383	402	0.17	0.12	0.71		ENSP00000331288	ENSMUSP00000025207	378	0.33	0.22	0.65
ENSP00000216520	ENSMUSP00000021559	104	0	0	0.34		ENSP00000275053	ENSMUSP00000103857	1237	0.23	0.11	0.48		ENSP00000371255	ENSMUSP00000006104	377	0.33	0.4	1.23		ENSP00000331647	ENSMUSP00000061079	458	0.24	0.31	1.33
ENSP00000216540	ENSMUSP00000093229	349	0.22	0.15	0.7		ENSP00000275072	ENSMUSP00000095783	431	0.16	0.1	0.65		ENSP00000371277	ENSMUSP00000022561	504	0.15	0.09	0.61		ENSP00000331734	ENSMUSP00000023660	148	0.22	0.23	1.06
ENSP00000216554	ENSMUSP00000061616	429	0.03	0.01	0.38		ENSP00000275159	ENSMUSP00000097328	556	0.17	0.11	0.64		ENSP00000371770	ENSMUSP00000056900	234	0.24	0.27	1.1		ENSP00000331915	ENSMUSP00000021207	144	0.09	0.08	0.99
ENSP00000216602	ENSMUSP00000021714	234	0.07	0.08	1.19		ENSP00000275428	ENSMUSP00000002874	188	0.15	0.1	0.65		ENSP00000371783	ENSMUSP00000098796	311	0.23	0.18	0.79		ENSP00000332034	ENSMUSP00000055253	909	0.15	0.11	0.77
ENSP00000216605	ENSMUSP00000021443	935	0.06	0.04	0.55		ENSP00000275954	ENSMUSP00000026760	181	0.02	0.01	0.3		ENSP00000371932	ENSMUSP00000050277	296	0.45	0.43	0.96		ENSP00000332389	ENSMUSP00000059792	174	0.15	0.2	1.29
ENSP00000216629	ENSMUSP00000045335	326	0.15	0.17	1.11		ENSP00000276282	ENSMUSP00000044135	1048	0.05	0.03	0.54		ENSP00000372059	ENSMUSP00000026562	132	0.1	0.11	1.07		ENSP00000332530	ENSMUSP00000093825	300	0.44	0.16	0.37
ENSP00000216639	ENSMUSP00000021539	396	0.11	0.08	0.71		ENSP00000276326	ENSMUSP00000096517	365	0.06	0.06	1		ENSP00000372460	ENSMUSP00000087231	145	0.26	0.17	0.68		ENSP00000332615	ENSMUSP00000095981	179	0.46	0.31	0.67
ENSP00000216714	ENSMUSP00000042602	317	0.04	0.03	0.69		ENSP00000276569	ENSMUSP00000029125	282	0.02	0.01	0.53		ENSP00000372527	ENSMUSP00000029376	202	0.35	0.15	0.43		ENSP00000332766	ENSMUSP00000101801	119	0.21	0.27	1.29
ENSP00000216727	ENSMUSP00000022808	302	0.05	0.01	0.18		ENSP00000276658	ENSMUSP00000022964	213	0.02	0.01	0.61		ENSP00000373244	ENSMUSP00000035058	560	0.14	0.07	0.5		ENSP00000332809	ENSMUSP00000051871	1247	0.4	0.29	0.73
ENSP00000216733	ENSMUSP00000022813	560	0.16	0.13	0.81		ENSP00000276659	ENSMUSP00000067325	243	0.05	0.02	0.36		ENSP00000373555	ENSMUSP00000052014	2598	0.01	0.01	0.54		ENSP00000333283	ENSMUSP00000026448	729	0.17	0.16	0.97
ENSP00000216780	ENSMUSP00000038555	640	0.08	0.04	0.46		ENSP00000276925	ENSMUSP00000095595	130	0.06	0.07	1.05		ENSP00000373952	ENSMUSP00000045217	1436	0.31	0.24	0.78		ENSP00000333374	ENSMUSP00000049912	542	0.08	0.14	1.89
ENSP00000216799	ENSMUSP00000022828	206	0.09	0.05	0.57		ENSP00000277225	ENSMUSP00000095677	2492	0.07	0.03	0.44		ENSP00000375147	ENSMUSP00000100671	490	0.22	0.19	0.84		ENSP00000333438	ENSMUSP00000055899	300	0.31	0.33	1.07
ENSP00000216807	ENSMUSP00000082500	323	0	0	0.65		ENSP00000277540	ENSMUSP00000028351	443	0.25	0.23	0.93		ENSP00000375216	ENSMUSP00000039600	91	0.18	0.1	0.58		ENSP00000333456	ENSMUSP00000051618	529	0.1	0.05	0.52
ENSP00000216832	ENSMUSP00000021381	717	0.09	0.03	0.36		ENSP00000277632	ENSMUSP00000028105	444	0.07	0.02	0.3		ENSP00000376053	ENSMUSP00000009831	172	0.55	0.46	0.84		ENSP00000333680	ENSMUSP00000097946	263	0.24	0.42	1.73
ENSP00000216862	ENSMUSP00000047954	514	0.11	0.1	0.95		ENSP00000278174	ENSMUSP00000113496	466	0.09	0.04	0.48		ENSP00000376400	ENSMUSP00000047737	98	0.07	0.1	1.38		ENSP00000333697	ENSMUSP00000010249	219	0.37	0.12	0.33
ENSP00000216951	ENSMUSP00000078630	474	0.19	0.07	0.36		ENSP00000278426	ENSMUSP00000028469	559	0.13	0.09	0.68		ENSP00000376478	ENSMUSP00000072693	1178	0.31	0.22	0.7		ENSP00000333845	ENSMUSP00000034558	168	0.31	0.22	0.71
ENSP00000216962	ENSMUSP00000035743	843	0.02	0.02	0.99		ENSP00000278520	ENSMUSP00000106212	516	0.21	0.17	0.81		ENSP00000376693	ENSMUSP00000082393	99	0.33	0.11	0.32		ENSP00000333948	ENSMUSP00000061167	136	0.08	0.11	1.47
ENSP00000217026	ENSMUSP00000018005	697	0.09	0.07	0.83		ENSP00000278671	ENSMUSP00000033131	161	0.01	0	0.41		ENSP00000376699	ENSMUSP00000074420	158	0.11	0.13	1.15		ENSP00000334072	ENSMUSP00000049832	187	0.23	0.15	0.63
ENSP00000217043	ENSMUSP00000105043	253	0.1	0.13	1.24		ENSP00000278780	ENSMUSP00000044026	274	0.05	0.05	1.13		ENSP00000376859	ENSMUSP00000060275	219	0.1	0.12	1.14		ENSP00000334134	ENSMUSP00000065511	235	0.04	0.08	2
ENSP00000217073	ENSMUSP00000096701	602	0.13	0.12	0.91		ENSP00000278856	ENSMUSP00000043315	384	0.1	0.06	0.55		ENSP00000377296	ENSMUSP00000043074	133	0.02	0.02	0.69		ENSP00000334153	ENSMUSP00000046524	552	0.24	0.18	0.77
ENSP00000217086	ENSMUSP00000029061	1047	0.15	0.14	0.91		ENSP00000278927	ENSMUSP00000002011	390	0.31	0.18	0.58		ENSP00000377303	ENSMUSP00000112277	427	0.18	0.11	0.6		ENSP00000334848	ENSMUSP00000106862	219	0.28	0.25	0.91
ENSP00000217121	ENSMUSP00000104427	229	0.09	0.04	0.47		ENSP00000278935	ENSMUSP00000110275	1441	0.34	0.24	0.72		ENSP00000377470	ENSMUSP00000099409	420	0.11	0.07	0.7		ENSP00000334851	ENSMUSP00000066614	257	0.08	0.02	0.32
ENSP00000217131	ENSMUSP00000016400	303	0.1	0.09	0.93		ENSP00000278951	ENSMUSP00000110220	845	0.05	0.03	0.65		ENSP00000378091	ENSMUSP00000031227	574	0.21	0.08	0.37		ENSP00000334974	ENSMUSP00000062303	248	0.04	0.02	0.66
ENSP00000217133	ENSMUSP00000016399	451	0.04	0.04	1.13		ENSP00000279024	ENSMUSP00000040546	1185	0.33	0.25	0.77		ENSP00000378442	ENSMUSP00000109907	140	0.09	0.03	0.34		ENSP00000335040	ENSMUSP00000073469	400	0.14	0.26	1.91
ENSP00000217159	ENSMUSP00000046502	713	0.15	0.14	0.93		ENSP00000279101	ENSMUSP00000039577	471	0.05	0.05	0.9		ENSP00000378517	ENSMUSP00000084043	293	0.27	0.26	0.96		ENSP00000335463	ENSMUSP00000097140	2102	0.55	0.25	0.46
ENSP00000217169	ENSMUSP00000084779	271	0.17	0.22	1.32		ENSP00000279146	ENSMUSP00000113807	330	0.03	0.03	0.93		ENSP00000378520	ENSMUSP00000094045	557	0.49	0.26	0.52		ENSP00000335475	ENSMUSP00000077119	386	0.39	0.27	0.71
ENSP00000217173	ENSMUSP00000028761	539	0.26	0.12	0.46		ENSP00000279168	ENSMUSP00000109154	128	0.06	0.1	1.76		ENSP00000378535	ENSMUSP00000059839	1162	0.05	0.07	1.45		ENSP00000335557	ENSMUSP00000065166	405	0.58	0.19	0.33
ENSP00000217185	ENSMUSP00000016511	451	0.1	0.1	1.07		ENSP00000279907	ENSMUSP00000020112	1457	0.11	0.08	0.69		ENSP00000378554	ENSMUSP00000084097	379	0.03	0.02	0.53		ENSP00000335623	ENSMUSP00000103611	436	0.21	0.17	0.82
ENSP00000217188	ENSMUSP00000016498	487	0.09	0.11	1.34		ENSP00000280020	ENSMUSP00000046227	414	0.4	0.21	0.51		ENSP00000378560	ENSMUSP00000108819	300	0.28	0.18	0.66		ENSP00000336866	ENSMUSP00000028915	186	0.16	0.04	0.25
ENSP00000217270	ENSMUSP00000056659	381	0.05	0.04	0.98		ENSP00000280200	ENSMUSP00000043551	330	0.45	0.35	0.78		ENSP00000378578	ENSMUSP00000098535	1185	0.25	0.16	0.64		ENSP00000336931	ENSMUSP00000040377	297	0.14	0.1	0.69
ENSP00000217289	ENSMUSP00000047616	677	0.1	0.06	0.62		ENSP00000280245	ENSMUSP00000102839	407	0.35	0.27	0.77		ENSP00000378786	ENSMUSP00000041560	227	0.16	0.15	0.93		ENSP00000337174	ENSMUSP00000043857	422	0.08	0.05	0.6
ENSP00000217299	ENSMUSP00000049346	579	0.06	0.05	0.72		ENSP00000280258	ENSMUSP00000045191	382	0.06	0.05	0.75		ENSP00000378912	ENSMUSP00000045693	1335	0.3	0.23	0.75		ENSP00000337289	ENSMUSP00000084353	265	0.38	0.25	0.67
ENSP00000217320	ENSMUSP00000096743	198	0.09	0.08	0.84		ENSP00000280330	ENSMUSP00000039094	228	0.11	0.16	1.38		ENSP00000379138	ENSMUSP00000041006	605	0.35	0.24	0.69		ENSP00000337439	ENSMUSP00000058943	777	0.14	0.09	0.7
ENSP00000217381	ENSMUSP00000028991	499	0.06	0.04	0.62		ENSP00000280571	ENSMUSP00000031347	197	0.09	0.11	1.27		ENSP00000379158	ENSMUSP00000072125	778	0.34	0.21	0.61		ENSP00000337998	ENSMUSP00000023747	1323	0.12	0.07	0.6
ENSP00000217402	ENSMUSP00000036206	224	0	0	0.58		ENSP00000280979	ENSMUSP00000106350	2302	0.2	0.11	0.55		ENSP00000379170	ENSMUSP00000020990	235	0.06	0.11	1.91		ENSP00000338010	ENSMUSP00000033000	525	0.26	0.25	0.96
ENSP00000217407	ENSMUSP00000016168	481	0.27	0.21	0.78		ENSP00000281129	ENSMUSP00000046574	1026	0.16	0.13	0.77		ENSP00000379566	ENSMUSP00000046612	763	0.26	0.18	0.69		ENSP00000338235	ENSMUSP00000022865	579	0.16	0.04	0.28
ENSP00000217420	ENSMUSP00000036299	524	0.01	0	0.9		ENSP00000281142	ENSMUSP00000026866	688	0.33	0.16	0.48		ENSP00000379662	ENSMUSP00000032902	127	0.18	0.15	0.85		ENSP00000338532	ENSMUSP00000070763	420	0.15	0.08	0.54
ENSP00000217446	ENSMUSP00000076816	435	0.04	0.01	0.33		ENSP00000281156	ENSMUSP00000027226	349	0.06	0.02	0.34		ENSP00000379696	ENSMUSP00000028999	76	0.03	0.01	0.41		ENSP00000338885	ENSMUSP00000065233	706	0.1	0.05	0.47
ENSP00000217455	ENSMUSP00000099383	319	0.11	0.08	0.7		ENSP00000281189	ENSMUSP00000072871	1478	0.25	0.15	0.62		ENSP00000379784	ENSMUSP00000060890	81	0.67	0.36	0.54		ENSP00000339207	ENSMUSP00000069112	247	0.22	0.08	0.36
ENSP00000217456	ENSMUSP00000040840	415	0.12	0.06	0.49		ENSP00000281243	ENSMUSP00000015950	241	0.05	0.03	0.61		ENSP00000379902	ENSMUSP00000031556	274	0.03	0.02	0.66		ENSP00000339356	ENSMUSP00000093732	373	0.21	0.25	1.16
ENSP00000217515	ENSMUSP00000025476	289	0.02	0.01	0.36		ENSP00000281282	ENSMUSP00000112479	1296	0.1	0.1	1.01		ENSP00000379915	ENSMUSP00000085695	1173	0.09	0.04	0.42		ENSP00000339621	ENSMUSP00000109836	163	0.1	0.19	1.85
ENSP00000217740	ENSMUSP00000039074	232	0.12	0.07	0.58		ENSP00000281471	ENSMUSP00000107158	258	0.34	0.17	0.5		ENSP00000380258	ENSMUSP00000081896	287	0.22	0.12	0.57		ENSP00000339704	ENSMUSP00000058204	232	0.04	0.03	0.87
ENSP00000217800	ENSMUSP00000112563	732	0.15	0.13	0.84		ENSP00000281508	ENSMUSP00000036369	268	0.23	0.35	1.49		ENSP00000380557	ENSMUSP00000051389	639	0.07	0.04	0.52		ENSP00000340083	ENSMUSP00000112523	256	0.43	0.16	0.36
ENSP00000217901	ENSMUSP00000056502	393	0.03	0.03	0.84		ENSP00000281581	ENSMUSP00000021494	231	0.4	0.29	0.73		ENSP00000381049	ENSMUSP00000031009	185	0.02	0.01	0.38		ENSP00000340125	ENSMUSP00000059708	155	0.23	0.12	0.53
ENSP00000217909	ENSMUSP00000035392	341	0.18	0.08	0.46		ENSP00000281631	ENSMUSP00000022239	852	0.04	0.02	0.52		ENSP00000381057	ENSMUSP00000079025	149	0.23	0.19	0.85		ENSP00000340212	ENSMUSP00000053782	269	0.77	0.31	0.4
ENSP00000217971	ENSMUSP00000073061	195	0.05	0.02	0.42		ENSP00000281741	ENSMUSP00000022377	818	0.23	0.14	0.61		ENSP00000381087	ENSMUSP00000022428	147	0.12	0.08	0.71		ENSP00000340434	ENSMUSP00000069947	239	0.02	0.03	1.81
ENSP00000218004	ENSMUSP00000108538	196	0.39	0.21	0.54		ENSP00000281772	ENSMUSP00000063843	944	0.32	0.11	0.34		ENSP00000381227	ENSMUSP00000075362	304	0.31	0.19	0.6		ENSP00000340590	ENSMUSP00000108462	304	0.46	0.28	0.6
ENSP00000218006	ENSMUSP00000044521	1108	0.15	0.05	0.35		ENSP00000281881	ENSMUSP00000039711	1302	0.02	0.01	0.47		ENSP00000381489	ENSMUSP00000103060	145	0.12	0.18	1.55		ENSP00000340625	ENSMUSP00000075059	510	0.29	0.27	0.96
ENSP00000218008	ENSMUSP00000016471	356	0.19	0.06	0.31		ENSP00000281923	ENSMUSP00000038359	740	0.02	0.01	0.66		ENSP00000381817	ENSMUSP00000095135	576	0.31	0.19	0.61		ENSP00000340644	ENSMUSP00000028661	216	0.24	0.12	0.51
ENSP00000218089	ENSMUSP00000110725	1268	0.01	0	0.32		ENSP00000281924	ENSMUSP00000027585	287	0.07	0.05	0.7		ENSP00000382298	ENSMUSP00000081649	235	0.22	0.2	0.93		ENSP00000340671	ENSMUSP00000026475	168	0.09	0.06	0.69
ENSP00000218176	ENSMUSP00000009875	647	0.03	0.02	0.77		ENSP00000281961	ENSMUSP00000025092	297	0.02	0.01	0.38		ENSP00000382650	ENSMUSP00000085921	300	0.19	0.19	0.98		ENSP00000340761	ENSMUSP00000037609	247	0.06	0.08	1.36
ENSP00000218316	ENSMUSP00000064608	576	0.25	0.14	0.57		ENSP00000282003	ENSMUSP00000022716	722	0.17	0.11	0.62		ENSP00000384364	ENSMUSP00000031843	97	0.08	0.04	0.51		ENSP00000340842	ENSMUSP00000062468	272	0.08	0.07	0.95
ENSP00000218340	ENSMUSP00000111050	347	0.18	0.12	0.66		ENSP00000282032	ENSMUSP00000028536	259	0.05	0.04	0.69		ENSP00000384551	ENSMUSP00000060926	271	0.01	0	0.33		ENSP00000341031	ENSMUSP00000052585	275	0.22	0.11	0.49
ENSP00000218348	ENSMUSP00000033383	909	0.14	0.09	0.65		ENSP00000282041	ENSMUSP00000038681	1577	0.17	0.09	0.52		ENSP00000385216	ENSMUSP00000072285	1441	0.1	0.04	0.35		ENSP00000341178	ENSMUSP00000068999	175	0.16	0.09	0.56
ENSP00000218364	ENSMUSP00000086027	742	0.13	0.13	0.99		ENSP00000282058	ENSMUSP00000035826	278	0.18	0.1	0.54		ENSP00000385276	ENSMUSP00000033965	2699	0.01	0.01	0.6		ENSP00000341274	ENSMUSP00000111752	134	0.31	0.17	0.54
ENSP00000218516	ENSMUSP00000033621	419	0.27	0.13	0.5		ENSP00000282516	ENSMUSP00000059385	2798	0.04	0.01	0.35		ENSP00000385711	ENSMUSP00000025704	247	0.23	0.19	0.83		ENSP00000341324	ENSMUSP00000025406	429	0.27	0.27	0.99
ENSP00000218548	ENSMUSP00000007340	1035	0.12	0.07	0.61		ENSP00000282892	ENSMUSP00000032429	144	0.03	0.01	0.31		ENSP00000386201	ENSMUSP00000056581	307	0.33	0.23	0.7		ENSP00000341765	ENSMUSP00000043378	569	0.21	0.13	0.62
ENSP00000218652	ENSMUSP00000065489	308	0.18	0.09	0.49		ENSP00000283351	ENSMUSP00000025177	1031	0.07	0.04	0.55		ENSP00000386210	ENSMUSP00000067734	319	0.47	0.22	0.47		ENSP00000342023	ENSMUSP00000047541	1188	0.07	0.03	0.45
ENSP00000218758	ENSMUSP00000110970	325	0.07	0.09	1.18		ENSP00000283357	ENSMUSP00000105221	411	0.21	0.13	0.59		ENSP00000386670	ENSMUSP00000031845	496	0.23	0.18	0.79		ENSP00000342144	ENSMUSP00000055130	1212	0.15	0.19	1.24
ENSP00000218867	ENSMUSP00000112576	291	0.16	0.1	0.63		ENSP00000283478	ENSMUSP00000058860	364	0.19	0.27	1.4		ENSP00000386834	ENSMUSP00000044128	1244	0.1	0.06	0.57		ENSP00000342336	ENSMUSP00000051206	173	0.08	0.15	1.95
ENSP00000219022	ENSMUSP00000086112	496	0.31	0.21	0.68		ENSP00000283632	ENSMUSP00000002292	391	0	0	0.22		ENSP00000387159	ENSMUSP00000027449	126	0.09	0.05	0.51		ENSP00000342356	ENSMUSP00000067539	130	0.28	0.15	0.52
ENSP00000219069	ENSMUSP00000023176	677	0.16	0.09	0.56		ENSP00000283684	ENSMUSP00000025482	1251	0.04	0.03	0.69		ENSP00000388548	ENSMUSP00000098890	193	0.25	0.12	0.49		ENSP00000342411	ENSMUSP00000056940	159	0.11	0.16	1.49
ENSP00000219084	ENSMUSP00000105243	2880	0.07	0.04	0.56		ENSP00000283905	ENSMUSP00000031852	588	0.25	0.16	0.62		ENSP00000388762	ENSMUSP00000033184	562	0.14	0.06	0.46		ENSP00000342840	ENSMUSP00000053341	254	0.23	0.3	1.32
ENSP00000219091	ENSMUSP00000111178	512	0.12	0.14	1.24		ENSP00000283928	ENSMUSP00000074129	243	0	0	0.52		ENSP00000390020	ENSMUSP00000067132	271	0.2	0.16	0.79		ENSP00000343000	ENSMUSP00000108084	176	0.39	0.23	0.6
ENSP00000219097	ENSMUSP00000034132	251	0.29	0.14	0.5		ENSP00000283937	ENSMUSP00000060805	203	0.02	0.02	0.74		ENSP00000390695	ENSMUSP00000099756	219	0.19	0.2	1.02		ENSP00000343087	ENSMUSP00000091074	708	0.16	0.14	0.91
ENSP00000219139	ENSMUSP00000034361	422	0.04	0.02	0.34		ENSP00000284259	ENSMUSP00000065125	424	0.02	0.01	0.56		ENSP00000391406	ENSMUSP00000069567	117	0.12	0.09	0.74		ENSP00000343115	ENSMUSP00000073384	562	0.1	0.01	0.14
ENSP00000219169	ENSMUSP00000008594	127	0	0	0.33		ENSP00000284274	ENSMUSP00000057893	352	0.1	0.05	0.51		ENSP00000392210	ENSMUSP00000088833	252	0.06	0.06	1.01		ENSP00000343348	ENSMUSP00000064120	169	0.14	0.16	1.1
ENSP00000219197	ENSMUSP00000034076	193	0.01	0	0.36		ENSP00000284476	ENSMUSP00000003035	1507	0.1	0.08	0.82		ENSP00000392573	ENSMUSP00000077150	248	0.3	0.35	1.18		ENSP00000344087	ENSMUSP00000062515	1256	0.07	0.04	0.64
ENSP00000219207	ENSMUSP00000034227	182	0.08	0.06	0.68		ENSP00000284486	ENSMUSP00000113962	214	0.11	0.1	0.84		ENSP00000392812	ENSMUSP00000021283	871	0.09	0.07	0.76		ENSP00000344215	ENSMUSP00000029865	239	0.12	0.06	0.54
ENSP00000219240	ENSMUSP00000070303	395	0.12	0.07	0.58		ENSP00000284509	ENSMUSP00000046444	1192	0.15	0.07	0.49		ENSP00000392996	ENSMUSP00000022424	236	0.31	0.29	0.92		ENSP00000344545	ENSMUSP00000048722	95	0.15	0.19	1.22
ENSP00000219252	ENSMUSP00000034235	268	0.11	0.09	0.77		ENSP00000284676	ENSMUSP00000092548	546	0.21	0.17	0.79		ENSP00000393665	ENSMUSP00000054748	768	0.26	0.22	0.84		ENSP00000344582	ENSMUSP00000040799	1583	0.27	0.14	0.53
ENSP00000219255	ENSMUSP00000112132	346	0.11	0.04	0.32		ENSP00000285071	ENSMUSP00000091696	579	0.04	0.04	0.88		ENSP00000393691	ENSMUSP00000108772	1333	0.46	0.28	0.61		ENSP00000345466	ENSMUSP00000068011	314	0.21	0.22	1.02
ENSP00000219281	ENSMUSP00000034245	265	0.16	0.1	0.64		ENSP00000285141	ENSMUSP00000114128	544	0.06	0.04	0.8		ENSP00000394954	ENSMUSP00000073591	176	0.03	0.03	1.04		ENSP00000345468	ENSMUSP00000052129	235	0.06	0.04	0.64
ENSP00000219301	ENSMUSP00000058859	380	0.42	0.3	0.71		ENSP00000285871	ENSMUSP00000037479	955	0.17	0.16	0.93		ENSP00000395232	ENSMUSP00000020167	343	0.33	0.21	0.63		ENSP00000345826	ENSMUSP00000104743	274	0.04	0.04	1.05
ENSP00000219313	ENSMUSP00000041968	320	0.01	0.01	0.68		ENSP00000285968	ENSMUSP00000039656	2007	0.07	0.04	0.53		ENSP00000395280	ENSMUSP00000110802	202	0.43	0.38	0.87		ENSP00000345972	ENSMUSP00000102415	721	0.42	0.32	0.75
ENSP00000219315	ENSMUSP00000034096	449	0.17	0.1	0.57		ENSP00000286149	ENSMUSP00000044177	1137	0.25	0.14	0.56		ENSP00000395590	ENSMUSP00000010502	286	0.25	0.2	0.81		ENSP00000346196	ENSMUSP00000049000	461	0.54	0.45	0.83
ENSP00000219320	ENSMUSP00000037023	462	0.04	0.02	0.66		ENSP00000286307	ENSMUSP00000057343	359	0.12	0.06	0.54		ENSP00000396274	ENSMUSP00000029143	741	0.18	0.13	0.71		ENSP00000346359	ENSMUSP00000044701	627	0.3	0.24	0.78
ENSP00000219345	ENSMUSP00000034377	412	0.09	0.06	0.71		ENSP00000286349	ENSMUSP00000035026	723	0.07	0.07	0.98		ENSP00000397297	ENSMUSP00000107863	270	0.04	0.02	0.48		ENSP00000346634	ENSMUSP00000079722	947	0.08	0.03	0.4
ENSP00000219368	ENSMUSP00000104784	368	0.14	0.13	0.9		ENSP00000287078	ENSMUSP00000020284	565	0.1	0.11	1.1		ENSP00000397483	ENSMUSP00000113234	235	0.03	0.02	0.76		ENSP00000347224	ENSMUSP00000102084	470	0.13	0.05	0.42
ENSP00000219400	ENSMUSP00000077663	79	0.07	0.14	1.95		ENSP00000287196	ENSMUSP00000026267	630	0.01	0	0.24		ENSP00000397566	ENSMUSP00000098217	941	0.07	0.07	0.92		ENSP00000347322	ENSMUSP00000113315	347	0.2	0.09	0.47
ENSP00000219431	ENSMUSP00000020528	272	0.16	0.14	0.88		ENSP00000287218	ENSMUSP00000062234	227	0.07	0.02	0.29		ENSP00000398350	ENSMUSP00000061960	251	0.04	0.02	0.43		ENSP00000347620	ENSMUSP00000031405	329	0.33	0.21	0.64
ENSP00000219439	ENSMUSP00000044371	330	0.05	0.07	1.36		ENSP00000287380	ENSMUSP00000105807	1061	0.16	0.09	0.59		ENSP00000398365	ENSMUSP00000033036	349	0.13	0.09	0.73		ENSP00000348161	ENSMUSP00000103893	336	0.27	0.25	0.92
ENSP00000219454	ENSMUSP00000024107	211	0.1	0.11	1.08		ENSP00000287396	ENSMUSP00000022986	355	0.03	0.01	0.53		ENSP00000398495	ENSMUSP00000107214	237	0.14	0.08	0.6		ENSP00000348489	ENSMUSP00000043682	372	0.09	0.03	0.36
ENSP00000219473	ENSMUSP00000104616	791	0.12	0.09	0.78		ENSP00000287437	ENSMUSP00000078641	247	0.13	0.09	0.63		ENSP00000398665	ENSMUSP00000046891	854	0.14	0.12	0.8		ENSP00000348815	ENSMUSP00000110763	296	0.23	0.15	0.66
ENSP00000219476	ENSMUSP00000085764	1801	0.06	0.06	0.94		ENSP00000287482	ENSMUSP00000029571	654	0.13	0.09	0.66		ENSP00000399149	ENSMUSP00000063108	245	0.17	0.14	0.84		ENSP00000349274	ENSMUSP00000042173	1134	0.21	0.3	1.42
ENSP00000219481	ENSMUSP00000045621	292	0.09	0.11	1.23		ENSP00000287647	ENSMUSP00000045667	1438	0.32	0.16	0.5		ENSP00000399571	ENSMUSP00000040230	206	0.06	0.03	0.49		ENSP00000349541	ENSMUSP00000058321	390	0.02	0.03	1.37
ENSP00000219551	ENSMUSP00000026831	373	0.03	0.03	1.04		ENSP00000287706	ENSMUSP00000023362	310	0.09	0.04	0.43		ENSP00000399968	ENSMUSP00000006037	1462	0.07	0.03	0.39		ENSP00000349687	ENSMUSP00000000608	190	0.28	0.21	0.75
ENSP00000219593	ENSMUSP00000033207	711	0.44	0.29	0.67		ENSP00000287709	ENSMUSP00000036347	639	0.12	0.1	0.86		ENSP00000400020	ENSMUSP00000075279	622	0.25	0.33	1.31		ENSP00000349699	ENSMUSP00000108665	675	0.21	0.22	1.05
ENSP00000219596	ENSMUSP00000097795	673	0.26	0.46	1.81		ENSP00000287859	ENSMUSP00000092050	447	0.18	0.07	0.4		ENSP00000400471	ENSMUSP00000069764	248	0.16	0.11	0.7		ENSP00000349732	ENSMUSP00000047093	162	0.12	0.08	0.69
ENSP00000219611	ENSMUSP00000039528	1080	0.04	0.06	1.52		ENSP00000287957	ENSMUSP00000007559	266	0.09	0.04	0.5		ENSP00000400664	ENSMUSP00000001271	179	0.32	0.25	0.78		ENSP00000349805	ENSMUSP00000069212	297	0.15	0.13	0.83
ENSP00000219660	ENSMUSP00000033023	260	0.16	0.17	1.03		ENSP00000288048	ENSMUSP00000030323	194	0.21	0.16	0.74		ENSP00000403130	ENSMUSP00000107628	109	0.06	0.07	1.26		ENSP00000350049	ENSMUSP00000079929	515	0.23	0.13	0.56
ENSP00000219782	ENSMUSP00000032916	476	0.14	0.07	0.51		ENSP00000288087	ENSMUSP00000002400	164	0.19	0.1	0.51		ENSP00000403226	ENSMUSP00000068067	537	0.27	0.16	0.6		ENSP00000350260	ENSMUSP00000109838	197	0.21	0.09	0.44
ENSP00000219789	ENSMUSP00000032920	213	0.02	0.02	0.69		ENSP00000288228	ENSMUSP00000034749	364	0.05	0.03	0.67		ENSP00000404304	ENSMUSP00000050946	469	0.26	0.15	0.56		ENSP00000350704	ENSMUSP00000092362	203	0.17	0.16	0.89
ENSP00000219833	ENSMUSP00000072709	617	0.04	0.04	0.94		ENSP00000288266	ENSMUSP00000042875	707	0.02	0.01	0.39		ENSP00000405095	ENSMUSP00000062919	318	0.72	0.38	0.53		ENSP00000350990	ENSMUSP00000107232	1712	0.3	0.2	0.65
ENSP00000219865	ENSMUSP00000032732	749	0.04	0.04	1		ENSP00000288710	ENSMUSP00000098992	737	0.14	0.15	1.1		ENSP00000405674	ENSMUSP00000071818	252	0.28	0.14	0.5		ENSP00000351207	ENSMUSP00000058789	306	0.13	0.16	1.22
ENSP00000219905	ENSMUSP00000106401	3037	0.26	0.09	0.36		ENSP00000288828	ENSMUSP00000045201	436	0.02	0.01	0.76		ENSP00000408738	ENSMUSP00000099550	180	0.05	0.05	0.89		ENSP00000351783	ENSMUSP00000045724	451	0.05	0.05	0.96
ENSP00000219919	ENSMUSP00000050127	288	0.34	0.22	0.64		ENSP00000288912	ENSMUSP00000113309	1146	0.17	0.2	1.17		ENSP00000409668	ENSMUSP00000037088	257	0.23	0.2	0.88		ENSP00000352447	ENSMUSP00000046172	596	0.34	0.27	0.79
ENSP00000220003	ENSMUSP00000034863	450	0	0	0.85		ENSP00000289388	ENSMUSP00000095303	355	0.11	0.18	1.65		ENSP00000410425	ENSMUSP00000070149	209	0.24	0.19	0.81		ENSP00000352671	ENSMUSP00000041306	265	0.28	0.3	1.07
ENSP00000220058	ENSMUSP00000074347	384	0.22	0.13	0.59		ENSP00000289431	ENSMUSP00000057095	514	0.09	0.07	0.87		ENSP00000410818	ENSMUSP00000041724	275	0.22	0.18	0.81		ENSP00000353013	ENSMUSP00000054451	458	0.22	0.22	0.99
ENSP00000220062	ENSMUSP00000082580	266	0.04	0.03	0.89		ENSP00000289488	ENSMUSP00000102579	192	0.2	0.08	0.39		ENSP00000411658	ENSMUSP00000067057	175	0.16	0.09	0.55		ENSP00000353321	ENSMUSP00000113537	351	0.03	0.01	0.37
ENSP00000220166	ENSMUSP00000034915	333	0.12	0.1	0.78		ENSP00000290130	ENSMUSP00000023703	204	0.16	0.16	0.98		ENSP00000412209	ENSMUSP00000005497	415	0.41	0.23	0.56		ENSP00000353470	ENSMUSP00000037024	353	0.25	0.44	1.8
ENSP00000220244	ENSMUSP00000102907	1361	0.08	0.05	0.61		ENSP00000290216	ENSMUSP00000021249	425	0.1	0.08	0.82		ENSP00000412237	ENSMUSP00000016673	178	0.22	0.16	0.73		ENSP00000353854	ENSMUSP00000034846	1009	0.16	0.14	0.85
ENSP00000220325	ENSMUSP00000028755	541	0.02	0.01	0.79		ENSP00000290231	ENSMUSP00000046388	579	0.1	0.04	0.37		ENSP00000412309	ENSMUSP00000025433	440	0.22	0.11	0.51		ENSP00000354163	ENSMUSP00000053266	295	0.1	0.09	0.9
ENSP00000220420	ENSMUSP00000099547	719	0.15	0.09	0.63		ENSP00000290510	ENSMUSP00000023958	726	0.12	0.06	0.54		ENSP00000414303	ENSMUSP00000057989	255	0.04	0.01	0.36		ENSP00000354416	ENSMUSP00000096847	127	0.27	0.27	1.01
ENSP00000220496	ENSMUSP00000041841	303	0.12	0.06	0.48		ENSP00000290536	ENSMUSP00000109613	525	0.36	0.18	0.49		ENSP00000414330	ENSMUSP00000058996	380	0.08	0.06	0.67		ENSP00000354481	ENSMUSP00000004133	783	0.06	0.03	0.45
ENSP00000220509	ENSMUSP00000036915	973	0.02	0.02	0.83		ENSP00000290552	ENSMUSP00000034185	439	0.2	0.14	0.69		ENSP00000414598	ENSMUSP00000102286	897	0.17	0.09	0.54		ENSP00000354777	ENSMUSP00000065461	610	0.03	0.03	0.88
ENSP00000220562	ENSMUSP00000106795	919	0.01	0.01	0.81		ENSP00000291547	ENSMUSP00000094966	436	0.03	0.02	0.67		ENSP00000414608	ENSMUSP00000112752	328	0.34	0.18	0.54		ENSP00000354869	ENSMUSP00000016088	329	0.01	0.01	0.89
ENSP00000220584	ENSMUSP00000055313	416	0.07	0.06	0.8		ENSP00000291574	ENSMUSP00000000384	1258	0.08	0.06	0.7		ENSP00000416193	ENSMUSP00000023441	379	0.14	0.11	0.8		ENSP00000354891	ENSMUSP00000015628	166	0.24	0.07	0.31
ENSP00000220592	ENSMUSP00000042207	859	0.01	0	0.6		ENSP00000291900	ENSMUSP00000046441	766	0.02	0.02	0.95		ENSP00000417404	ENSMUSP00000089298	347	0.2	0.2	0.99		ENSP00000355022	ENSMUSP00000024930	427	0.3	0.27	0.9
ENSP00000220616	ENSMUSP00000070239	2761	0.24	0.17	0.68		ENSP00000292035	ENSMUSP00000028139	311	0.01	0.01	0.73		ENSP00000417626	ENSMUSP00000098969	235	0.35	0.41	1.15		ENSP00000355064	ENSMUSP00000046033	197	0.14	0.04	0.3
ENSP00000220676	ENSMUSP00000111202	2084	0.43	0.27	0.62		ENSP00000292114	ENSMUSP00000058599	208	0.09	0.06	0.72		ENSP00000417656	ENSMUSP00000033582	80	0.51	0.16	0.3		ENSP00000355250	ENSMUSP00000021162	956	0.28	0.15	0.53
ENSP00000220751	ENSMUSP00000038833	539	0.18	0.09	0.48		ENSP00000292211	ENSMUSP00000037939	422	0.02	0	0.21		ENSP00000418018	ENSMUSP00000059199	192	0.92	0.44	0.48		ENSP00000355306	ENSMUSP00000054638	230	0.23	0.22	0.96
ENSP00000220764	ENSMUSP00000029877	335	0.15	0.1	0.65		ENSP00000292566	ENSMUSP00000040403	300	0.08	0.11	1.39		ENSP00000418460	ENSMUSP00000047518	147	0.06	0.08	1.33		ENSP00000355319	ENSMUSP00000038630	397	0.14	0.08	0.53
ENSP00000220772	ENSMUSP00000033952	314	0.04	0.02	0.57		ENSP00000292586	ENSMUSP00000020647	332	0.58	0.43	0.74		ENSP00000419258	ENSMUSP00000098972	261	0.54	0.41	0.77		ENSP00000355470	ENSMUSP00000048205	710	0.28	0.22	0.77
ENSP00000220809	ENSMUSP00000033941	558	0.09	0.11	1.25		ENSP00000293218	ENSMUSP00000021116	810	0.06	0.02	0.39		average		389.178	0.212764	0.155986	0.774255		ENSP00000355492	ENSMUSP00000106779	950	0.48	0.41	0.85
ENSP00000220822	ENSMUSP00000026879	358	0.12	0.04	0.32		ENSP00000293261	ENSMUSP00000070405	456	0.09	0.09	0.93		median		267	0.18	0.13	0.71		ENSP00000355614	ENSMUSP00000058156	175	0.08	0.08	1.02
ENSP00000220849	ENSMUSP00000022960	445	0	0	0.55		ENSP00000293845	ENSMUSP00000090662	312	0.04	0.08	1.82									ENSP00000355648	ENSMUSP00000034452	252	0.17	0.17	1
ENSP00000220876	ENSMUSP00000029002	179	0	0	0.48		ENSP00000293874	ENSMUSP00000085567	858	0.17	0.19	1.14									ENSP00000355721	ENSMUSP00000010038	413	0.12	0.21	1.68
ENSP00000220913	ENSMUSP00000087197	129	0.22	0.11	0.47		ENSP00000293882	ENSMUSP00000026832	268	0.08	0.11	1.31									ENSP00000355760	ENSMUSP00000051638	738	0.18	0.31	1.72
ENSP00000220959	ENSMUSP00000105965	2799	0.02	0.01	0.51		ENSP00000293889	ENSMUSP00000093155	417	0.3	0.36	1.18									ENSP00000355840	ENSMUSP00000095053	604	0.19	0.31	1.66
ENSP00000220966	ENSMUSP00000049605	274	0.08	0.12	1.51		ENSP00000294258	ENSMUSP00000025707	310	0.06	0.04	0.64									ENSP00000355996	ENSMUSP00000009777	103	0.07	0.14	1.92
ENSP00000221086	ENSMUSP00000059894	545	0.04	0.02	0.54		ENSP00000294353	ENSMUSP00000043844	744	0.02	0.01	0.51									ENSP00000356063	ENSMUSP00000027673	176	0.45	0.17	0.38
ENSP00000221130	ENSMUSP00000033992	500	0.08	0.07	0.89		ENSP00000294964	ENSMUSP00000025094	293	0.07	0.04	0.59									ENSP00000356110	ENSMUSP00000062576	234	0.05	0.02	0.43
ENSP00000221166	ENSMUSP00000022638	838	0.06	0.05	0.79		ENSP00000295083	ENSMUSP00000054462	202	0.17	0.1	0.56									ENSP00000356135	ENSMUSP00000062565	252	0.3	0.21	0.7
ENSP00000221167	ENSMUSP00000042349	315	0.02	0.01	0.47		ENSP00000295124	ENSMUSP00000043040	663	0.19	0.13	0.67									ENSP00000356214	ENSMUSP00000050430	187	0.12	0.07	0.59
ENSP00000221169	ENSMUSP00000022639	542	0.02	0.02	1.1		ENSP00000295133	ENSMUSP00000058653	873	0.02	0.01	0.81									ENSP00000356389	ENSMUSP00000040961	327	0.36	0.16	0.45
ENSP00000221232	ENSMUSP00000039098	751	0.05	0.02	0.43		ENSP00000295213	ENSMUSP00000040922	482	0.28	0.23	0.83									ENSP00000356432	ENSMUSP00000074201	766	0.02	0.01	0.45
ENSP00000221233	ENSMUSP00000078580	235	0.05	0.05	1.08		ENSP00000295220	ENSMUSP00000037703	551	0.22	0.21	0.94									ENSP00000356481	ENSMUSP00000083448	904	0.25	0.17	0.66
ENSP00000221265	ENSMUSP00000003529	531	0.01	0.01	0.7		ENSP00000295268	ENSMUSP00000051539	451	0.53	0.28	0.52									ENSP00000356560	ENSMUSP00000037456	867	0.32	0.35	1.07
ENSP00000221270	ENSMUSP00000000808	652	0.28	0.35	1.25		ENSP00000295628	ENSMUSP00000077779	366	0.08	0.03	0.39									ENSP00000356780	ENSMUSP00000027867	508	0.15	0.16	1.08
ENSP00000221307	ENSMUSP00000003574	520	0.13	0.11	0.87		ENSP00000295641	ENSMUSP00000109182	1071	0.24	0.16	0.66									ENSP00000356791	ENSMUSP00000027861	201	0.05	0.04	0.78
ENSP00000221327	ENSMUSP00000064611	655	0.15	0.21	1.37		ENSP00000295645	ENSMUSP00000031145	240	0.08	0.06	0.7									ENSP00000356912	ENSMUSP00000062245	204	0.14	0.1	0.69
ENSP00000221347	ENSMUSP00000075945	1205	0.15	0.13	0.86		ENSP00000295746	ENSMUSP00000044714	904	0.16	0.07	0.42									ENSP00000357012	ENSMUSP00000004829	362	0.56	0.4	0.72
ENSP00000221399	ENSMUSP00000103392	514	0.34	0.32	0.94		ENSP00000295802	ENSMUSP00000068568	609	0.2	0.11	0.58									ENSP00000357036	ENSMUSP00000039802	319	0.73	0.5	0.68
ENSP00000221403	ENSMUSP00000011526	333	0.14	0.14	0.99		ENSP00000295824	ENSMUSP00000024725	820	0.29	0.19	0.65									ENSP00000357072	ENSMUSP00000027830	285	0.5	0.33	0.65
ENSP00000221409	ENSMUSP00000082995	819	0.14	0.09	0.67		ENSP00000295878	ENSMUSP00000114008	462	0.25	0.26	1.07									ENSP00000357231	ENSMUSP00000060129	633	0.18	0.11	0.65
ENSP00000221418	ENSMUSP00000066092	327	0.19	0.15	0.81		ENSP00000295910	ENSMUSP00000040882	659	0.41	0.34	0.83									ENSP00000357354	ENSMUSP00000039261	669	0.06	0.03	0.48
ENSP00000221444	ENSMUSP00000059127	456	0.04	0.04	1		ENSP00000295926	ENSMUSP00000029416	526	0.03	0.01	0.31									ENSP00000357448	ENSMUSP00000040429	722	0.24	0.18	0.76
ENSP00000221448	ENSMUSP00000074160	435	0.01	0.01	0.84		ENSP00000296003	ENSMUSP00000108771	648	0.15	0.05	0.34									ENSP00000357594	ENSMUSP00000051575	313	0.31	0.21	0.67
ENSP00000221452	ENSMUSP00000092355	556	0.06	0.05	0.92		ENSP00000296015	ENSMUSP00000103845	762	0.13	0.06	0.46									ENSP00000357660	ENSMUSP00000056245	226	0.18	0.17	0.93
ENSP00000221455	ENSMUSP00000083205	668	0.02	0.02	0.81		ENSP00000296051	ENSMUSP00000012580	1002	0.22	0.11	0.48									ENSP00000357695	ENSMUSP00000096509	103	0.04	0.07	1.54
ENSP00000221459	ENSMUSP00000003971	207	0.01	0.01	1.3		ENSP00000296135	ENSMUSP00000026274	299	0.1	0.05	0.54									ENSP00000357917	ENSMUSP00000066448	89	0.22	0.07	0.31
ENSP00000221476	ENSMUSP00000003643	381	0.02	0.02	1.05		ENSP00000296142	ENSMUSP00000081985	230	0.35	0.39	1.12									ENSP00000358091	ENSMUSP00000049308	374	0.2	0.12	0.6
ENSP00000221480	ENSMUSP00000004686	241	0.08	0.14	1.71		ENSP00000296161	ENSMUSP00000080601	726	0.39	0.31	0.8									ENSP00000358211	ENSMUSP00000066860	674	0.02	0.02	0.66
ENSP00000221482	ENSMUSP00000100973	1532	0.08	0.08	1.09		ENSP00000296327	ENSMUSP00000046286	340	0.19	0.1	0.53									ENSP00000358703	ENSMUSP00000055369	125	0.37	0.28	0.77
ENSP00000221485	ENSMUSP00000082489	560	0.01	0.01	0.74		ENSP00000296504	ENSMUSP00000034022	220	0.04	0.02	0.57									ENSP00000358778	ENSMUSP00000096346	746	0.57	0.17	0.31
ENSP00000221486	ENSMUSP00000105358	299	0.08	0.08	1.06		ENSP00000296543	ENSMUSP00000029303	865	0.02	0.01	0.35									ENSP00000359018	ENSMUSP00000091544	412	0.61	0.38	0.62
ENSP00000221496	ENSMUSP00000043153	554	0.11	0.19	1.74		ENSP00000296575	ENSMUSP00000078047	700	0.05	0.03	0.51									ENSP00000359115	ENSMUSP00000104463	318	0.06	0.1	1.67
ENSP00000221538	ENSMUSP00000046526	692	0.07	0.14	1.88		ENSP00000296600	ENSMUSP00000072453	347	0.4	0.21	0.52									ENSP00000359196	ENSMUSP00000112068	114	0.24	0.21	0.87
ENSP00000221543	ENSMUSP00000048260	644	0.05	0.05	1.04		ENSP00000296626	ENSMUSP00000053325	415	0.13	0.06	0.43									ENSP00000359231	ENSMUSP00000033737	351	0.19	0.23	1.25
ENSP00000221554	ENSMUSP00000096177	384	0.07	0.13	1.94		ENSP00000296786	ENSMUSP00000099859	318	0.01	0.01	0.85									ENSP00000359292	ENSMUSP00000084588	1162	0.24	0.09	0.37
ENSP00000221665	ENSMUSP00000076603	491	0.06	0.08	1.29		ENSP00000296803	ENSMUSP00000036148	1581	0.2	0.12	0.57									ENSP00000359401	ENSMUSP00000058373	180	0.17	0.09	0.53
ENSP00000221730	ENSMUSP00000085013	360	0.08	0.1	1.26		ENSP00000296849	ENSMUSP00000022051	449	0.09	0.12	1.43									ENSP00000359434	ENSMUSP00000052765	157	0.24	0.15	0.65
ENSP00000221742	ENSMUSP00000005490	561	0.03	0.02	0.78		ENSP00000297063	ENSMUSP00000062120	469	0.14	0.09	0.6									ENSP00000359557	ENSMUSP00000075366	146	0.16	0.18	1.13
ENSP00000221801	ENSMUSP00000037613	320	0.02	0.01	0.74		ENSP00000297109	ENSMUSP00000020826	182	0.03	0.01	0.46									ENSP00000360312	ENSMUSP00000049563	306	0.1	0.17	1.75
ENSP00000221852	ENSMUSP00000047656	325	0.1	0.12	1.21		ENSP00000297145	ENSMUSP00000040578	344	0.19	0.12	0.62									ENSP00000360389	ENSMUSP00000030361	323	0.09	0.03	0.37
ENSP00000221855	ENSMUSP00000006254	244	0.07	0.06	0.77		ENSP00000297151	ENSMUSP00000020681	585	0.02	0.02	1.13									ENSP00000360429	ENSMUSP00000102360	143	0.16	0.09	0.53
ENSP00000221856	ENSMUSP00000011733	496	0.03	0.04	1.11		ENSP00000297157	ENSMUSP00000034763	213	0.04	0.04	1.01									ENSP00000360495	ENSMUSP00000013667	581	0.51	0.27	0.52
ENSP00000221859	ENSMUSP00000019882	125	0	0	1.12		ENSP00000297203	ENSMUSP00000086176	253	0.18	0.18	1.02									ENSP00000360530	ENSMUSP00000097908	530	0.04	0.03	0.68
ENSP00000221891	ENSMUSP00000006828	650	0.09	0.05	0.61		ENSP00000297347	ENSMUSP00000042204	178	0.05	0.02	0.48									ENSP00000360662	ENSMUSP00000085316	1100	0.06	0.03	0.44
ENSP00000221930	ENSMUSP00000002678	390	0.05	0.05	1.07		ENSP00000297354	ENSMUSP00000047730	264	0.11	0.05	0.5									ENSP00000360682	ENSMUSP00000109899	203	0.19	0.15	0.77
ENSP00000221972	ENSMUSP00000003469	220	0.22	0.23	1.02		ENSP00000297431	ENSMUSP00000030872	435	0.06	0.03	0.47									ENSP00000360891	ENSMUSP00000099890	466	0.5	0.29	0.58
ENSP00000221973	ENSMUSP00000004732	173	0.05	0.04	0.73		ENSP00000297440	ENSMUSP00000026975	852	0.09	0.13	1.4									ENSP00000360952	ENSMUSP00000030488	114	0.08	0.1	1.2
ENSP00000221996	ENSMUSP00000043436	299	0.02	0.02	0.9		ENSP00000297524	ENSMUSP00000036228	470	0.31	0.21	0.67									ENSP00000361048	ENSMUSP00000030469	239	0.15	0.09	0.57
ENSP00000222008	ENSMUSP00000076227	185	0.04	0.02	0.62		ENSP00000297591	ENSMUSP00000103943	1811	0.04	0.02	0.48									ENSP00000361095	ENSMUSP00000065821	244	0.57	0.21	0.37
ENSP00000222032	ENSMUSP00000075625	111	0.01	0.01	1.19		ENSP00000297737	ENSMUSP00000049430	229	0.03	0.02	0.79									ENSP00000361160	ENSMUSP00000087478	833	0.2	0.11	0.57
ENSP00000222120	ENSMUSP00000113322	219	0.02	0.02	1.46		ENSP00000297857	ENSMUSP00000066201	873	0.09	0.04	0.48									ENSP00000361173	ENSMUSP00000081025	142	0.1	0.12	1.2
ENSP00000222122	ENSMUSP00000079693	325	0.05	0.04	0.84		ENSP00000297866	ENSMUSP00000098956	940	0.33	0.21	0.64									ENSP00000361519	ENSMUSP00000074862	2533	0.11	0.05	0.45
ENSP00000222145	ENSMUSP00000062429	955	0.03	0.03	0.88		ENSP00000298050	ENSMUSP00000039912	601	0.1	0.13	1.27									ENSP00000361628	ENSMUSP00000108653	847	0.23	0.13	0.56
ENSP00000222157	ENSMUSP00000033099	209	0.17	0.16	0.9		ENSP00000298124	ENSMUSP00000113965	261	0.1	0.11	1.08									ENSP00000361811	ENSMUSP00000017864	238	0.46	0.38	0.83
ENSP00000222190	ENSMUSP00000078697	106	0	0	0.81		ENSP00000298282	ENSMUSP00000035806	472	0.02	0	0.27									ENSP00000362054	ENSMUSP00000050873	114	0.16	0.2	1.27
ENSP00000222212	ENSMUSP00000090567	275	0	0	0.81		ENSP00000298288	ENSMUSP00000106251	414	0.27	0.13	0.48									ENSP00000362142	ENSMUSP00000037888	244	0.19	0.12	0.64
ENSP00000222214	ENSMUSP00000105367	435	0.07	0.07	0.92		ENSP00000298492	ENSMUSP00000081541	415	0.07	0.03	0.43									ENSP00000362170	ENSMUSP00000048764	327	0.03	0.03	0.87
ENSP00000222219	ENSMUSP00000003910	350	0.25	0.18	0.73		ENSP00000298624	ENSMUSP00000065675	534	0.03	0.03	1.09									ENSP00000362200	ENSMUSP00000092878	314	0.39	0.37	0.96
ENSP00000222248	ENSMUSP00000000809	618	0.06	0.09	1.39		ENSP00000298694	ENSMUSP00000091331	1514	0.16	0.08	0.5									ENSP00000362219	ENSMUSP00000024792	303	0.3	0.22	0.72
ENSP00000222249	ENSMUSP00000002987	555	0.07	0.09	1.27		ENSP00000298705	ENSMUSP00000069849	405	0.19	0.18	0.92									ENSP00000362435	ENSMUSP00000092302	150	0.41	0.28	0.7
ENSP00000222250	ENSMUSP00000002989	407	0.07	0.11	1.53		ENSP00000298953	ENSMUSP00000020200	670	0.2	0.15	0.75									ENSP00000362560	ENSMUSP00000036826	194	0.09	0.13	1.52
ENSP00000222254	ENSMUSP00000034296	722	0.04	0.05	1.33		ENSP00000299155	ENSMUSP00000021707	445	0.19	0.21	1.09									ENSP00000362562	ENSMUSP00000101679	219	0.17	0.15	0.9
ENSP00000222256	ENSMUSP00000105717	220	0	0	1.38		ENSP00000299157	ENSMUSP00000020149	373	0.17	0.14	0.81									ENSP00000362567	ENSMUSP00000085187	1513	0.2	0.07	0.37
ENSP00000222266	ENSMUSP00000044682	101	0.03	0.02	0.6		ENSP00000299192	ENSMUSP00000034079	679	0.13	0.08	0.59									ENSP00000362575	ENSMUSP00000039820	385	0.54	0.17	0.32
ENSP00000222271	ENSMUSP00000003659	755	0.03	0.05	1.51		ENSP00000299308	ENSMUSP00000031446	405	0.09	0.12	1.33									ENSP00000362781	ENSMUSP00000109258	704	0.23	0.1	0.44
ENSP00000222279	ENSMUSP00000006474	334	0.26	0.19	0.75		ENSP00000299575	ENSMUSP00000104727	818	0.19	0.12	0.62									ENSP00000363031	ENSMUSP00000036945	632	0.21	0.18	0.85
ENSP00000222284	ENSMUSP00000006478	224	0.01	0	0.59		ENSP00000299687	ENSMUSP00000053511	884	0.07	0.06	0.88									ENSP00000363080	ENSMUSP00000030036	760	0.01	0.01	0.44
ENSP00000222286	ENSMUSP00000075954	408	0.11	0.12	1.01		ENSP00000299927	ENSMUSP00000102976	1259	0.15	0.06	0.44									ENSP00000363161	ENSMUSP00000076891	341	0.14	0.07	0.53
ENSP00000222305	ENSMUSP00000057569	346	0.02	0.01	0.38		ENSP00000299957	ENSMUSP00000077811	435	0.18	0.05	0.27									ENSP00000363226	ENSMUSP00000098289	90	0.23	0.28	1.22
ENSP00000222329	ENSMUSP00000041912	548	0.03	0.01	0.53		ENSP00000300006	ENSMUSP00000062758	203	0.05	0.02	0.49									ENSP00000363348	ENSMUSP00000025045	126	0.15	0.06	0.37
ENSP00000222330	ENSMUSP00000071654	483	0.06	0.03	0.43		ENSP00000300013	ENSMUSP00000006948	474	0.22	0.12	0.56									ENSP00000363360	ENSMUSP00000092673	104	0.04	0.02	0.48
ENSP00000222339	ENSMUSP00000057817	895	0.05	0.03	0.61		ENSP00000300087	ENSMUSP00000033156	182	0.01	0	0.36									ENSP00000363386	ENSMUSP00000060143	271	0.09	0.06	0.68
ENSP00000222345	ENSMUSP00000082965	1774	0.04	0.04	1.02		ENSP00000300291	ENSMUSP00000034204	227	0.01	0	0.28									ENSP00000363436	ENSMUSP00000093718	455	0.25	0.17	0.7
ENSP00000222374	ENSMUSP00000066880	388	0.01	0.01	0.58		ENSP00000300415	ENSMUSP00000028975	563	0.04	0.04	0.92									ENSP00000363513	ENSMUSP00000101486	100	0.15	0.11	0.77
ENSP00000222381	ENSMUSP00000002663	355	0.19	0.1	0.54		ENSP00000300504	ENSMUSP00000037525	336	0.09	0.06	0.7									ENSP00000363545	ENSMUSP00000109767	2196	0.65	0.41	0.63
ENSP00000222388	ENSMUSP00000030795	623	0.01	0.01	0.44		ENSP00000300650	ENSMUSP00000060941	668	0.11	0.04	0.35									ENSP00000363582	ENSMUSP00000051800	95	0.32	0.44	1.39
ENSP00000222390	ENSMUSP00000030683	725	0.1	0.05	0.47		ENSP00000300714	ENSMUSP00000091428	503	0.17	0.2	1.16									ENSP00000363654	ENSMUSP00000030049	1066	0.13	0.1	0.73
ENSP00000222402	ENSMUSP00000074614	137	0.11	0.06	0.54		ENSP00000300737	ENSMUSP00000033289	685	0.04	0.02	0.41									ENSP00000363943	ENSMUSP00000037627	220	0.07	0.08	1.14
ENSP00000222462	ENSMUSP00000031681	364	0.07	0.04	0.61		ENSP00000300793	ENSMUSP00000034644	940	0.02	0.01	0.46									ENSP00000364219	ENSMUSP00000060349	78	0.04	0.01	0.27
ENSP00000222481	ENSMUSP00000093771	417	0.16	0.08	0.5		ENSP00000300835	ENSMUSP00000101900	579	0.29	0.16	0.54									ENSP00000364240	ENSMUSP00000101437	275	0.15	0.18	1.18
ENSP00000222482	ENSMUSP00000048558	420	0.17	0.09	0.51		ENSP00000301015	ENSMUSP00000052492	1498	0.05	0.08	1.54									ENSP00000364526	ENSMUSP00000038613	1302	0.39	0.34	0.89
ENSP00000222511	ENSMUSP00000111101	366	0.21	0.1	0.49		ENSP00000301057	ENSMUSP00000057592	385	0.26	0.18	0.72									ENSP00000364621	ENSMUSP00000061423	248	0.19	0.2	1.03
ENSP00000222543	ENSMUSP00000031674	229	0.4	0.39	1		ENSP00000301159	ENSMUSP00000048557	246	0.03	0.03	1.09									ENSP00000364737	ENSMUSP00000021818	286	0.46	0.23	0.49
ENSP00000222567	ENSMUSP00000020877	325	0.19	0.14	0.72		ENSP00000301249	ENSMUSP00000092498	534	0.17	0.18	1.02									ENSP00000364782	ENSMUSP00000007253	408	0.11	0.09	0.78
ENSP00000222572	ENSMUSP00000062670	354	0.13	0.06	0.47		ENSP00000301260	ENSMUSP00000036721	371	0.03	0.05	1.95									ENSP00000364814	ENSMUSP00000006380	272	0.09	0.11	1.18
ENSP00000222573	ENSMUSP00000026360	767	0.13	0.07	0.5		ENSP00000301540	ENSMUSP00000074216	151	0.11	0.04	0.39									ENSP00000364938	ENSMUSP00000058412	342	0.11	0.12	1.18
ENSP00000222584	ENSMUSP00000026367	782	0.06	0.01	0.25		ENSP00000302232	ENSMUSP00000106871	286	0.13	0.09	0.69									ENSP00000365081	ENSMUSP00000025249	188	0.2	0.1	0.5
ENSP00000222598	ENSMUSP00000052559	289	0.05	0.02	0.31		ENSP00000302289	ENSMUSP00000022242	325	0.35	0.24	0.7									ENSP00000365191	ENSMUSP00000022039	381	0.18	0.22	1.24
ENSP00000222693	ENSMUSP00000000058	162	0.07	0.05	0.69		ENSP00000302327	ENSMUSP00000044368	417	0.07	0.08	1.2									ENSP00000365318	ENSMUSP00000035452	380	0.07	0.04	0.53
ENSP00000222718	ENSMUSP00000014848	370	0.06	0.02	0.26		ENSP00000302413	ENSMUSP00000035614	370	0.03	0.02	0.56									ENSP00000365503	ENSMUSP00000064886	339	0.02	0.02	1.17
ENSP00000222725	ENSMUSP00000031555	378	0.04	0.05	1.38		ENSP00000302562	ENSMUSP00000023555	479	0.26	0.16	0.63									ENSP00000365624	ENSMUSP00000111339	837	0.07	0.03	0.5
ENSP00000222726	ENSMUSP00000039012	270	0.03	0.01	0.3		ENSP00000302579	ENSMUSP00000093233	621	0.25	0.17	0.68									ENSP00000366061	ENSMUSP00000085346	150	0.46	0.24	0.53
ENSP00000222728	ENSMUSP00000058755	232	0.04	0.02	0.37		ENSP00000302657	ENSMUSP00000091541	459	0.07	0.06	0.89									ENSP00000366173	ENSMUSP00000052281	140	0.13	0.19	1.46
ENSP00000222753	ENSMUSP00000039170	381	0.02	0.01	0.51		ENSP00000302830	ENSMUSP00000110093	396	0	0.01	1.41									ENSP00000366425	ENSMUSP00000026997	715	0.49	0.14	0.28
ENSP00000222792	ENSMUSP00000035908	468	0.02	0.01	0.55		ENSP00000302917	ENSMUSP00000025209	205	0.34	0.23	0.67									ENSP00000366528	ENSMUSP00000060863	169	0.28	0.26	0.92
ENSP00000222800	ENSMUSP00000043041	306	0.25	0.2	0.78		ENSP00000303222	ENSMUSP00000107095	301	0.28	0.16	0.56									ENSP00000366582	ENSMUSP00000090883	535	0.25	0.13	0.53
ENSP00000222803	ENSMUSP00000046070	211	0.08	0.04	0.54		ENSP00000303252	ENSMUSP00000041941	1197	0.38	0.22	0.58									ENSP00000366673	ENSMUSP00000022721	341	0.21	0.14	0.68
ENSP00000222812	ENSMUSP00000005509	288	0.01	0.01	0.98		ENSP00000303316	ENSMUSP00000036099	391	0.1	0.09	0.93									ENSP00000366690	ENSMUSP00000073805	444	0.21	0.17	0.83
ENSP00000222823	ENSMUSP00000055747	952	0.1	0.11	1.01		ENSP00000303427	ENSMUSP00000031104	1332	0.02	0.01	0.41									ENSP00000366738	ENSMUSP00000030803	123	0.28	0.47	1.7
ENSP00000222956	ENSMUSP00000111809	131	0.04	0.02	0.55		ENSP00000303977	ENSMUSP00000101950	244	0.06	0.03	0.54									ENSP00000366845	ENSMUSP00000097912	86	0.14	0.18	1.29
ENSP00000222968	ENSMUSP00000031627	181	0.03	0.02	0.64		ENSP00000303987	ENSMUSP00000010248	198	0.23	0.19	0.84									ENSP00000367228	ENSMUSP00000061045	473	0.08	0.05	0.58
ENSP00000222969	ENSMUSP00000112154	103	0	0	1.01		ENSP00000304006	ENSMUSP00000003215	229	0	0	0.45									ENSP00000367229	ENSMUSP00000054943	731	0.53	0.28	0.53
ENSP00000222990	ENSMUSP00000031539	459	0.04	0.05	1.37		ENSP00000304096	ENSMUSP00000031344	983	0.2	0.15	0.73									ENSP00000367263	ENSMUSP00000090633	5470	0.2	0.08	0.41
ENSP00000223023	ENSMUSP00000031695	501	0.05	0.02	0.41		ENSP00000304198	ENSMUSP00000063957	186	0.26	0.26	1.01									ENSP00000367301	ENSMUSP00000046692	131	0.07	0.02	0.34
ENSP00000223026	ENSMUSP00000031691	481	0.26	0.11	0.44		ENSP00000304440	ENSMUSP00000034385	553	0.02	0.01	0.6									ENSP00000367330	ENSMUSP00000078593	67	0.19	0.1	0.51
ENSP00000223051	ENSMUSP00000031729	796	0.1	0.09	0.89		ENSP00000304713	ENSMUSP00000038267	345	0.01	0.02	1.65									ENSP00000367432	ENSMUSP00000037697	408	0.12	0.09	0.75
ENSP00000223061	ENSMUSP00000057002	444	0.12	0.08	0.68		ENSP00000304843	ENSMUSP00000038801	553	0.05	0.05	0.85									ENSP00000367595	ENSMUSP00000030896	266	0.04	0.03	0.9
ENSP00000223073	ENSMUSP00000007993	747	0.19	0.12	0.61		ENSP00000304923	ENSMUSP00000052177	367	0.16	0.06	0.36									ENSP00000367752	ENSMUSP00000055048	195	0.07	0.04	0.61
ENSP00000223095	ENSMUSP00000039586	402	0.09	0.11	1.18		ENSP00000305065	ENSMUSP00000103407	709	0.43	0.3	0.69									ENSP00000367910	ENSMUSP00000030165	618	0.44	0.21	0.47
ENSP00000223127	ENSMUSP00000004968	738	0.04	0.04	0.97		ENSP00000305069	ENSMUSP00000026595	266	0.23	0.12	0.53									ENSP00000367952	ENSMUSP00000110662	138	0.13	0.13	0.96
ENSP00000223129	ENSMUSP00000012627	121	0.17	0.12	0.72		ENSP00000305119	ENSMUSP00000037483	1512	0.39	0.16	0.41									ENSP00000368102	ENSMUSP00000027988	270	0.05	0.04	0.83
ENSP00000223208	ENSMUSP00000031810	373	0.15	0.07	0.51		ENSP00000305138	ENSMUSP00000026828	160	0.12	0.08	0.65									ENSP00000368245	ENSMUSP00000109609	298	0.18	0.09	0.5
ENSP00000223214	ENSMUSP00000002883	346	0.05	0.03	0.66		ENSP00000305204	ENSMUSP00000056145	737	0.42	0.27	0.63									ENSP00000368450	ENSMUSP00000015540	194	0.3	0.21	0.71
ENSP00000223215	ENSMUSP00000069673	335	0.02	0.01	0.41		ENSP00000305244	ENSMUSP00000076562	480	0.04	0.04	1.12									ENSP00000368664	ENSMUSP00000022595	137	0.19	0.07	0.37
ENSP00000223357	ENSMUSP00000020766	1124	0.08	0.08	0.99		ENSP00000305682	ENSMUSP00000112283	335	0.14	0.11	0.74									ENSP00000368808	ENSMUSP00000048522	85	0.13	0.09	0.7
ENSP00000223366	ENSMUSP00000105447	465	0.02	0.02	1.25		ENSP00000305696	ENSMUSP00000025462	337	0.26	0.29	1.1									ENSP00000368886	ENSMUSP00000086933	198	0.17	0.24	1.39
ENSP00000223368	ENSMUSP00000031692	202	0.04	0.03	0.6		ENSP00000305702	ENSMUSP00000050687	926	0.11	0.06	0.56									ENSP00000369004	ENSMUSP00000108083	706	0.41	0.23	0.56
ENSP00000223369	ENSMUSP00000002818	198	0.07	0.03	0.5		ENSP00000305839	ENSMUSP00000097106	910	0.46	0.29	0.63									ENSP00000369150	ENSMUSP00000082800	292	0.08	0.06	0.67
ENSP00000223459	ENSMUSP00000101907	274	0.24	0.16	0.69		ENSP00000305924	ENSMUSP00000021631	873	0.12	0.05	0.4									ENSP00000369312	ENSMUSP00000077878	260	0.46	0.36	0.77
ENSP00000223500	ENSMUSP00000030128	219	0.01	0.01	1.09		ENSP00000306105	ENSMUSP00000078383	779	0.25	0.22	0.9									ENSP00000369431	ENSMUSP00000030313	340	0.17	0.07	0.41
ENSP00000223528	ENSMUSP00000103264	461	0.11	0.05	0.47		ENSP00000306344	ENSMUSP00000042783	458	0.08	0.04	0.55									ENSP00000369446	ENSMUSP00000066137	96	0.25	0.1	0.4
ENSP00000223642	ENSMUSP00000028233	1675	0.22	0.13	0.6		ENSP00000306425	ENSMUSP00000113613	85	0.24	0.1	0.4									ENSP00000369623	ENSMUSP00000093774	2363	0.53	0.29	0.55
ENSP00000223795	ENSMUSP00000030047	233	0.28	0.17	0.63		ENSP00000306473	ENSMUSP00000022945	668	0.26	0.13	0.5									ENSP00000369636	ENSMUSP00000051246	231	0.05	0.04	0.76
ENSP00000223836	ENSMUSP00000068479	210	0.08	0.08	1.02		ENSP00000306524	ENSMUSP00000052055	795	0.03	0.05	1.95									ENSP00000369682	ENSMUSP00000041244	200	0.21	0.19	0.88
ENSP00000223864	ENSMUSP00000016639	147	0.17	0.09	0.56		ENSP00000306574	ENSMUSP00000059304	357	0.39	0.23	0.6									ENSP00000369699	ENSMUSP00000015545	222	0.17	0.08	0.44
ENSP00000224112	ENSMUSP00000030125	345	0.39	0.18	0.45		ENSP00000306625	ENSMUSP00000026135	534	0.13	0.1	0.82									ENSP00000369798	ENSMUSP00000049678	160	0.2	0.23	1.14
ENSP00000224167	ENSMUSP00000015234	189	0.14	0.15	1.03		ENSP00000306760	ENSMUSP00000026139	670	0.1	0.1	1.02									ENSP00000369849	ENSMUSP00000090798	303	0.07	0.05	0.65
ENSP00000224181	ENSMUSP00000041855	202	0.11	0.17	1.49		ENSP00000306776	ENSMUSP00000092964	822	0.14	0.22	1.62									ENSP00000369853	ENSMUSP00000058669	689	0.21	0.18	0.84
ENSP00000224237	ENSMUSP00000028062	466	0.02	0.01	0.48		ENSP00000306788	ENSMUSP00000032888	203	0.05	0.02	0.37									ENSP00000369962	ENSMUSP00000109425	364	0.48	0.44	0.93
ENSP00000224337	ENSMUSP00000057844	456	0.12	0.08	0.66		ENSP00000306991	ENSMUSP00000062212	552	0.01	0	0.51									ENSP00000370104	ENSMUSP00000112062	327	0.03	0.01	0.41
ENSP00000224356	ENSMUSP00000025946	497	0.07	0.03	0.46		ENSP00000306999	ENSMUSP00000022613	576	0.35	0.18	0.52									ENSP00000370224	ENSMUSP00000042844	296	0.46	0.26	0.56
ENSP00000224600	ENSMUSP00000040249	1234	0.08	0.08	1.07		ENSP00000307041	ENSMUSP00000026096	989	0.15	0.07	0.47									ENSP00000370568	ENSMUSP00000086420	198	0.02	0.02	1.02
ENSP00000224605	ENSMUSP00000022512	474	0.08	0.08	1.08		ENSP00000307077	ENSMUSP00000048636	361	0.27	0.2	0.75									ENSP00000370673	ENSMUSP00000098343	330	0.28	0.26	0.9
ENSP00000224652	ENSMUSP00000033139	512	0.21	0.1	0.47		ENSP00000307143	ENSMUSP00000023682	560	0.23	0.14	0.59									ENSP00000370812	ENSMUSP00000040187	183	0.27	0.16	0.6
ENSP00000224950	ENSMUSP00000040944	368	0.34	0.21	0.62		ENSP00000307265	ENSMUSP00000061234	584	0.02	0.02	0.8									ENSP00000370886	ENSMUSP00000025719	113	0.48	0.24	0.5
ENSP00000225171	ENSMUSP00000041298	198	0.22	0.16	0.73		ENSP00000307272	ENSMUSP00000026671	1335	0.02	0.02	0.94									ENSP00000371061	ENSMUSP00000038476	294	0.11	0.06	0.56
ENSP00000225174	ENSMUSP00000022419	206	0.11	0.05	0.5		ENSP00000307280	ENSMUSP00000027151	188	0.03	0.03	0.83									ENSP00000371300	ENSMUSP00000028951	491	0.05	0.04	0.77
ENSP00000225235	ENSMUSP00000037884	698	0.2	0.09	0.44		ENSP00000307617	ENSMUSP00000098251	696	0.05	0.02	0.31									ENSP00000371318	ENSMUSP00000060017	232	0.06	0.05	0.84
ENSP00000225276	ENSMUSP00000078501	373	0.22	0.16	0.73		ENSP00000307640	ENSMUSP00000042183	186	0.14	0.07	0.47									ENSP00000371348	ENSMUSP00000032263	182	0.15	0.11	0.72
ENSP00000225371	ENSMUSP00000050497	715	0.08	0.06	0.7		ENSP00000307746	ENSMUSP00000068192	1511	0.09	0.03	0.38									ENSP00000371364	ENSMUSP00000044102	296	0.55	0.27	0.49
ENSP00000225387	ENSMUSP00000077693	215	0.04	0.02	0.52		ENSP00000307958	ENSMUSP00000082195	180	0.22	0.25	1.13									ENSP00000371425	ENSMUSP00000023687	330	0.32	0.33	1.05
ENSP00000225402	ENSMUSP00000018841	524	0.19	0.11	0.56		ENSP00000308021	ENSMUSP00000096919	2471	0.09	0.07	0.74									ENSP00000371432	ENSMUSP00000005400	608	0.44	0.22	0.51
ENSP00000225410	ENSMUSP00000099484	151	0.13	0.11	0.83		ENSP00000308149	ENSMUSP00000053110	497	0.11	0.14	1.29									ENSP00000371728	ENSMUSP00000078260	201	0.27	0.33	1.23
ENSP00000225426	ENSMUSP00000091015	205	0.05	0.03	0.63		ENSP00000308312	ENSMUSP00000065787	605	0.06	0.08	1.37									ENSP00000371810	ENSMUSP00000109710	224	0.38	0.27	0.71
ENSP00000225428	ENSMUSP00000018685	416	0.06	0.05	0.88		ENSP00000308315	ENSMUSP00000102319	609	0.05	0.04	0.93									ENSP00000371917	ENSMUSP00000101008	677	0.06	0.08	1.41
ENSP00000225430	ENSMUSP00000017548	196	0	0	0.65		ENSP00000308606	ENSMUSP00000049212	165	0.07	0.05	0.67									ENSP00000372120	ENSMUSP00000031005	987	0.17	0.21	1.25
ENSP00000225504	ENSMUSP00000091487	117	0	0	0.3		ENSP00000308976	ENSMUSP00000058142	222	0.05	0.01	0.19									ENSP00000372135	ENSMUSP00000051853	530	0.36	0.25	0.7
ENSP00000225512	ENSMUSP00000000127	355	0.01	0	0.65		ENSP00000309096	ENSMUSP00000062016	415	0.02	0.02	0.85									ENSP00000372201	ENSMUSP00000113758	163	0.15	0.09	0.64
ENSP00000225519	ENSMUSP00000006105	476	0.15	0.08	0.52		ENSP00000309230	ENSMUSP00000109901	1732	0.16	0.07	0.47									ENSP00000372331	ENSMUSP00000092467	121	0.17	0.16	0.94
ENSP00000225525	ENSMUSP00000047410	124	0.01	0	0.75		ENSP00000309457	ENSMUSP00000072729	853	0.02	0.01	0.49									ENSP00000372368	ENSMUSP00000065118	523	0.34	0.21	0.62
ENSP00000225573	ENSMUSP00000018803	261	0.1	0.05	0.45		ENSP00000309501	ENSMUSP00000055129	1284	0.04	0.02	0.57									ENSP00000373360	ENSMUSP00000060194	361	0.07	0.03	0.41
ENSP00000225577	ENSMUSP00000020824	525	0.01	0	0.26		ENSP00000309561	ENSMUSP00000052908	118	0.06	0.06	1.07									ENSP00000373575	ENSMUSP00000092748	328	0.15	0.18	1.2
ENSP00000225609	ENSMUSP00000014389	252	0.26	0.13	0.49		ENSP00000309572	ENSMUSP00000022104	1104	0.15	0.24	1.63									ENSP00000373586	ENSMUSP00000035332	447	0.09	0.13	1.38
ENSP00000225648	ENSMUSP00000000704	224	0.01	0.01	0.8		ENSP00000309595	ENSMUSP00000026227	684	0.14	0.08	0.53									ENSP00000373726	ENSMUSP00000042302	158	0.2	0.08	0.42
[truncated: 10,066 more rows]

## Sheet: Domaintype_dNdS
Domain	Age	ls	dN/dS	dN	dS		Domain	Age	ls	dN/dS	dN	dS		Domain	Age	ls	dN/dS	dN	dS
[truncated: 2,588 more rows]

## Sheet: Domain_dNdS
Prot id	Domain id	length	dN/dS	dN	dS	Age		Prot id	Domain id	length	dN/dS	dN	dS	Age		Prot id	Domain id	length	dN/dS	dN	dS	Age
[truncated: 12,078 more rows]

[truncated: 4 more sheets: Protein_domainsage, Oldproteins_youngdomains, Drosophiladomaintypes_dNdS, Drosophiladomains_dNdS]
